# Supplementary material for: NeuroD1-USP1-MYCN axis drives tumor progression in neuroblastoma
Source: J Transl Med. 2026 Feb 11;24:381. doi: 10.1186/s12967-026-07844-5 (PMC12997678; doi:10.1186/s12967-026-07844-5)
Supplement: Supplementary file 1 — Supplementary Material 1 [file 12967_2026_7844_MOESM1_ESM.xlsx]

## Sheet: Group_NC-VS-shND1-2_DE_signific
geneID	length	NC-1.rawreads	NC-1.FPKM	NC-2.rawreads	NC-2.FPKM	shND1-2-1.rawreads	shND1-2-1.FPKM	shND1-2-2.rawreads	shND1-2-2.FPKM	baseMean	log2FoldChange	lfcSE	stat	pvalue	padj	Regulation	Chr	Start	End	Strand	GeneSymbol	Description	GO_BP	GO_CC	GO_MF	KO
ENSG00000092621	9187	6200	43.81	6666	44.02	1753	13.01	1722	12.77	4072.99	-1.88716	0.0502528	-37.5533	0	0	Down	1	119648411	119744218	+	PHGDH	phosphoglycerate dehydrogenase [Source:HGNC Symbol%3BAcc:HGNC:8923]	GO:0021510:spinal cord development;GO:0022402:cell cycle process;GO:0006544:glycine metabolic process;GO:0019530:taurine metabolic process;GO:0021915:neural tube development;GO:0010468:regulation of gene expression;GO:0007420:brain development;GO:0006541:glutamine metabolic process;GO:0031175:neuron projection development;GO:0034641:cellular nitrogen compound metabolic process;GO:0006566:threonin…	GO:0005829:cytosol;	GO:0051287:NAD binding;GO:0004617:phosphoglycerate dehydrogenase activity;GO:0009055:electron carrier activity;	K00058
ENSG00000115461	6466	7149	71.78	8272	77.62	1032	10.88	950	10.01	4334.33	-2.94776	0.0595984	-49.4604	0	0	Down	2	216672105	216695549	-	IGFBP5	insulin like growth factor binding protein 5 [Source:HGNC Symbol%3BAcc:HGNC:5474]	GO:0017148:negative regulation of translation;GO:0043568:positive regulation of insulin-like growth factor receptor signaling pathway;GO:0048662:negative regulation of smooth muscle cell proliferation;GO:0001558:regulation of cell growth;GO:0048630:skeletal muscle tissue growth;GO:0051146:striated muscle cell differentiation;GO:0031069:hair follicle morphogenesis;GO:0044342:type B pancreatic cell…	GO:0016942:insulin-like growth factor binding protein complex;	GO:0031994:insulin-like growth factor I binding;GO:0001968:fibronectin binding;	K10138
ENSG00000151892	9678	2758	18.5	3094	19.4	189	1.33	176	1.24	1549.46	-3.95089	0.0947776	-41.6858	0	0	Down	10	116056925	116273467	-	GFRA1	GDNF family receptor alpha 1 [Source:HGNC Symbol%3BAcc:HGNC:4243]	-	-	GO:0004872:receptor activity;	-
ENSG00000162992	2983	6174	134.36	6582	133.87	969	22.15	886	20.24	3643.64	-2.77326	0.0581437	-47.6966	0	0	Down	2	181673088	181680547	-	NEUROD1	neuronal differentiation 1 [Source:HGNC Symbol%3BAcc:HGNC:7762]	GO:0071333:cellular response to glucose stimulus;GO:2000679:positive regulation of transcription regulatory region DNA binding;GO:0043066:negative regulation of apoptotic process;GO:0006913:nucleocytoplasmic transport;GO:0048562:embryonic organ morphogenesis;GO:0071156:regulation of cell cycle arrest;GO:0007263:nitric oxide mediated signal transduction;GO:0051091:positive regulation of sequence-s…	GO:0005737:cytoplasm;GO:0005634:nucleus;	GO:0001105:RNA polymerase II transcription coactivator activity;GO:0046982:protein heterodimerization activity;GO:0043565:sequence-specific DNA binding;GO:0001102:RNA polymerase II activating transcription factor binding;GO:0003700:sequence-specific DNA binding transcription factor activity;GO:0003690:double-stranded DNA binding;GO:0003682:chromatin binding;GO:0070888:E-box binding;	K08033
ENSG00000180616	7854	8696	71.88	9640	74.47	734	6.37	709	6.15	4930.26	-3.65413	0.0572576	-63.8191	0	0	Down	17	73165010	73176633	+	SSTR2	somatostatin receptor 2 [Source:HGNC Symbol%3BAcc:HGNC:11331]	GO:0030900:forebrain development;GO:0007267:cell-cell signaling;GO:0042594:response to starvation;GO:0007584:response to nutrient;GO:0071385:cellular response to glucocorticoid stimulus;GO:0007283:spermatogenesis;GO:0021549:cerebellum development;GO:0008285:negative regulation of cell proliferation;GO:0007586:digestion;GO:0007193:adenylate cyclase-inhibiting G-protein coupled receptor signaling p…	GO:0005737:cytoplasm;GO:0005887:integral component of plasma membrane;	GO:0030165:PDZ domain binding;GO:0004994:somatostatin receptor activity;	K04218
ENSG00000214548	23224	1554	4.34	1762	4.6	8702	25.55	9031	26.49	5231.42	2.4041	0.0502034	47.8872	0	0	Ups	14	100779410	100861031	+	MEG3	maternally expressed 3 [Source:HGNC Symbol%3BAcc:HGNC:14575]	-	-	-	-
ENSG00000112139	14080	1071	4.94	1149	4.95	4553	22.05	4677	22.63	2846.66	2.03905	0.0573931	35.5277	1.83417e-276	4.86867e-273	Ups	6	37630679	37699306	-	MDGA1	MAM domain containing glycosylphosphatidylinositol anchor 1 [Source:HGNC Symbol%3BAcc:HGNC:19267]	GO:0021527:spinal cord association neuron differentiation;GO:0001764:neuron migration;GO:0007420:brain development;	GO:0046658:anchored component of plasma membrane;GO:0045121:membrane raft;	-	-
ENSG00000039560	7581	8211	70.31	8674	69.42	2797	25.16	2764	24.84	5595.2	-1.60373	0.0452912	-35.4094	1.22417e-274	2.8433e-271	Down	5	34656328	34832612	+	RAI14	retinoic acid induced 14 [Source:HGNC Symbol%3BAcc:HGNC:14873]	-	GO:0005856:cytoskeleton;GO:0005938:cell cortex;GO:0005739:mitochondrion;GO:0005634:nucleus;GO:0044424:intracellular part;	-	-
ENSG00000171246	7020	1925	17.8	1960	16.94	80	0.78	80	0.78	1009.93	-4.48515	0.12813	-35.0047	1.90531e-268	3.93362e-265	Down	17	80466834	80477843	-	NPTX1	neuronal pentraxin 1 [Source:HGNC Symbol%3BAcc:HGNC:7952]	GO:0007417:central nervous system development;GO:0060385:axonogenesis involved in innervation;GO:0007268:synaptic transmission;GO:0006810:transport;	GO:0030133:transport vesicle;	GO:0046872:metal ion binding;	-
ENSG00000163394	1746	1758	65.37	1908	66.3	96	3.75	84	3.28	959.136	-4.24547	0.12378	-34.2984	8.28919e-258	1.54021e-254	Down	4	26481396	26490484	-	CCKAR	cholecystokinin A receptor [Source:HGNC Symbol%3BAcc:HGNC:1570]	GO:0001764:neuron migration;GO:0030900:forebrain development;GO:0007584:response to nutrient;GO:0007200:phospholipase C-activating G-protein coupled receptor signaling pathway;GO:0007204:positive regulation of cytosolic calcium ion concentration;GO:0007586:digestion;GO:0007409:axonogenesis;GO:0007631:feeding behavior;	GO:0005887:integral component of plasma membrane;	GO:0004951:cholecystokinin receptor activity;	K04194
ENSG00000182718	8814	10396	76.57	10417	71.7	3399	26.3	3360	25.97	6878.14	-1.62472	0.0474561	-34.2363	6.96416e-257	1.17637e-253	Down	15	60347134	60402883	-	ANXA2	annexin A2 [Source:HGNC Symbol%3BAcc:HGNC:537]	GO:0001501:skeletal system development;GO:0001525:angiogenesis;GO:0051099:positive regulation of binding;GO:0007589:body fluid secretion;GO:0031340:positive regulation of vesicle fusion;GO:0042730:fibrinolysis;GO:0030199:collagen fibril organization;GO:0071229:cellular response to acid chemical;GO:0043086:negative regulation of catalytic activity;	GO:0005604:basement membrane;GO:0043220:Schmidt-Lanterman incisure;GO:0042470:melanosome;GO:0019897:extrinsic component of plasma membrane;GO:0042383:sarcolemma;GO:0043234:protein complex;GO:0005769:early endosome;GO:0070062:extracellular exosome;GO:0030496:midbody;GO:0048471:perinuclear region of cytoplasm;GO:0005811:lipid particle;GO:0035749:myelin sheath adaxonal region;GO:0001725:stress fiber…	GO:0005546:phosphatidylinositol-4,5-bisphosphate binding;GO:0017137:Rab GTPase binding;GO:0005509:calcium ion binding;GO:0008092:cytoskeletal protein binding;GO:0005544:calcium-dependent phospholipid binding;GO:0004859:phospholipase inhibitor activity;	K17092
ENSG00000168874	9296	5061	35.34	5215	34.04	1349	9.9	1249	9.15	3211.04	-1.98038	0.058115	-34.0769	1.62455e-254	2.51547e-251	Down	2	85751344	85791383	+	ATOH8	atonal bHLH transcription factor 8 [Source:HGNC Symbol%3BAcc:HGNC:24126]	GO:0009987:cellular process;GO:0006355:regulation of transcription, DNA-templated;GO:0007399:nervous system development;GO:0030154:cell differentiation;	GO:0005634:nucleus;	GO:0003677:DNA binding;GO:0046983:protein dimerization activity;	K09084
ENSG00000171951	2577	1833	46.18	2004	47.18	6119	161.91	6219	164.42	4021.82	1.67267	0.0498839	33.5313	1.68594e-246	2.40973e-243	Ups	2	223596940	223602361	-	SCG2	secretogranin II [Source:HGNC Symbol%3BAcc:HGNC:10575]	GO:0032925:regulation of activin receptor signaling pathway;GO:0043065:positive regulation of apoptotic process;GO:0048704:embryonic skeletal system morphogenesis;GO:0006954:inflammatory response;GO:0046329:negative regulation of JNK cascade;GO:0030097:hemopoiesis;GO:0006281:DNA repair;GO:0032092:positive regulation of protein binding;GO:0045669:positive regulation of osteoblast differentiation;G…	GO:0030141:secretory granule;GO:0016363:nuclear matrix;GO:0005829:cytosol;GO:0005615:extracellular space;GO:0032154:cleavage furrow;GO:0035097:histone methyltransferase complex;GO:0000785:chromatin;GO:0005730:nucleolus;	GO:0047485:protein N-terminus binding;GO:0003690:double-stranded DNA binding;GO:0044212:transcription regulatory region DNA binding;GO:0005125:cytokine activity;GO:0000403:Y-form DNA binding;GO:0003682:chromatin binding;GO:0000400:four-way junction DNA binding;GO:0018024:histone-lysine N-methyltransferase activity;GO:0043565:sequence-specific DNA binding;GO:0030674:protein binding, bridging;GO:00…	-
ENSG00000065911	4822	10184	137.11	10628	133.72	3893	55.05	3896	55.05	7129.83	-1.42074	0.0425755	-33.3698	3.76349e-244	4.99496e-241	Down	2	74198610	74217565	+	MTHFD2	methylenetetrahydrofolate dehydrogenase (NADP+ dependent) 2%2C methenyltetrahydrofolate cyclohydrolase [Source:HGNC Symbol%3BAcc:HGNC:7434]	GO:0046653:tetrahydrofolate metabolic process;GO:0055114:oxidation-reduction process;GO:0009396:folic acid-containing compound biosynthetic process;GO:0009408:response to heat;GO:0006730:one-carbon metabolic process;	GO:0005829:cytosol;GO:0005739:mitochondrion;GO:0044444:cytoplasmic part;	GO:0004487:methylenetetrahydrofolate dehydrogenase (NAD+) activity;GO:0042301:phosphate ion binding;GO:0004488:methylenetetrahydrofolate dehydrogenase (NADP+) activity;GO:0004477:methenyltetrahydrofolate cyclohydrolase activity;GO:0000287:magnesium ion binding;GO:0000166:nucleotide binding;GO:0004329:formate-tetrahydrofolate ligase activity;GO:0016787:hydrolase activity;	K13403
ENSG00000183762	8020	3750	30.35	4185	31.66	980	8.33	984	8.36	2466.1	-2.00818	0.0606297	-33.122	1.43181e-240	1.77363e-237	Down	22	29073035	29168333	+	KREMEN1	kringle containing transmembrane protein 1 [Source:HGNC Symbol%3BAcc:HGNC:17550]	GO:0060828:regulation of canonical Wnt signaling pathway;	GO:0016021:integral component of membrane;	GO:0005515:protein binding;	K11447;K12581;K08857
ENSG00000178233	5475	685	8.12	683	7.57	3246	40.43	3327	41.4	1974.55	2.24112	0.0677983	33.0557	1.28916e-239	1.49712e-236	Ups	6	44270450	44307506	+	TMEM151B	transmembrane protein 151B [Source:HGNC Symbol%3BAcc:HGNC:21315]	-	GO:0016021:integral component of membrane;	-	K01872
ENSG00000128989	6836	9333	88.63	10213	90.64	3618	36.09	3727	37.15	6699.2	-1.41373	0.0429924	-32.8832	3.8269e-237	4.1828e-234	Down	15	52547045	52569883	-	ARPP19	cAMP regulated phosphoprotein 19 [Source:HGNC Symbol%3BAcc:HGNC:16967]	GO:0046579:positive regulation of Ras protein signal transduction;GO:0000086:G2/M transition of mitotic cell cycle;GO:0046326:positive regulation of glucose import;GO:0051301:cell division;GO:0045722:positive regulation of gluconeogenesis;GO:0043086:negative regulation of catalytic activity;GO:0007067:mitotic nuclear division;	GO:0005737:cytoplasm;	GO:0008601:protein phosphatase type 2A regulator activity;GO:0051721:protein phosphatase 2A binding;GO:0004864:protein phosphatase inhibitor activity;GO:0015459:potassium channel regulator activity;GO:0005102:receptor binding;	K12581
ENSG00000026559	5415	3611	43.29	3573	40.03	769	9.68	767	9.65	2176.55	-2.21749	0.0679335	-32.6421	1.03655e-233	1.07001e-230	Down	20	51003656	51023107	-	KCNG1	potassium voltage-gated channel modifier subfamily G member 1 [Source:HGNC Symbol%3BAcc:HGNC:6248]	GO:0034765:regulation of ion transmembrane transport;GO:0051260:protein homooligomerization;GO:0071805:potassium ion transmembrane transport;GO:0007268:synaptic transmission;GO:0006813:potassium ion transport;	GO:0043231:intracellular membrane-bounded organelle;GO:0008076:voltage-gated potassium channel complex;	GO:0005251:delayed rectifier potassium channel activity;	K04900
ENSG00000182568	13419	4692	22.7	5295	23.94	1461	7.42	1416	7.19	3203.98	-1.79176	0.0558631	-32.0741	1.01146e-225	9.89151e-223	Down	3	18345377	18445588	-	SATB1	SATB homeobox 1 [Source:HGNC Symbol%3BAcc:HGNC:10541]	GO:0000122:negative regulation of transcription from RNA polymerase II promoter;GO:0008544:epidermis development;GO:0006921:cellular component disassembly involved in execution phase of apoptosis;GO:0016571:histone methylation;GO:0050798:activated T cell proliferation;GO:0060004:reflex;GO:0019048:modulation by virus of host morphology or physiology;GO:0006338:chromatin remodeling;GO:0043374:CD8-p…	GO:0016605:PML body;GO:0005720:nuclear heterochromatin;GO:0016363:nuclear matrix;	GO:0005515:protein binding;GO:0043565:sequence-specific DNA binding;GO:0003700:sequence-specific DNA binding transcription factor activity;GO:0003690:double-stranded DNA binding;GO:0003682:chromatin binding;GO:0003677:DNA binding;	-
ENSG00000088247	4563	4510	64.16	4895	65.08	1403	20.97	1421	21.22	3047.41	-1.73356	0.0545397	-31.7853	1.03367e-221	9.60329e-219	Down	19	6413348	6424794	-	KHSRP	KH-type splicing regulatory protein [Source:HGNC Symbol%3BAcc:HGNC:6316]	GO:0000375:RNA splicing, via transesterification reactions;GO:0006355:regulation of transcription, DNA-templated;GO:0006397:mRNA processing;GO:0051028:mRNA transport;GO:0016070:RNA metabolic process;GO:0010467:gene expression;GO:0008380:RNA splicing;	GO:0005829:cytosol;GO:0010494:cytoplasmic stress granule;GO:0005730:nucleolus;GO:0005654:nucleoplasm;GO:0005634:nucleus;GO:0030425:dendrite;GO:0043025:neuronal cell body;GO:0043229:intracellular organelle;GO:0005737:cytoplasm;	GO:0003723:RNA binding;GO:0003677:DNA binding;GO:0003676:nucleic acid binding;GO:0003730:mRNA 3'-UTR binding;GO:0005515:protein binding;	K13210
ENSG00000144824	12309	1495	7.88	1744	8.6	98	0.54	81	0.45	851.306	-4.07011	0.128071	-31.7802	1.21672e-221	1.07656e-218	Down	3	111732497	111976517	+	PHLDB2	pleckstrin homology like domain family B member 2 [Source:HGNC Symbol%3BAcc:HGNC:29573]	-	GO:0045111:intermediate filament cytoskeleton;GO:0005737:cytoplasm;GO:0005886:plasma membrane;	GO:0005543:phospholipid binding;GO:0005515:protein binding;	K12581
ENSG00000182199	4592	7106	100.46	7247	95.75	2372	35.22	2224	33	4725.99	-1.64325	0.0521141	-31.5318	3.18213e-218	2.6876e-215	Down	12	57229573	57234935	+	SHMT2	serine hydroxymethyltransferase 2 [Source:HGNC Symbol%3BAcc:HGNC:10852]	GO:0019264:glycine biosynthetic process from serine;GO:0035999:tetrahydrofolate interconversion;GO:0008284:positive regulation of cell proliferation;GO:0051289:protein homotetramerization;GO:0006564:L-serine biosynthetic process;GO:0032259:methylation;	GO:0015630:microtubule cytoskeleton;GO:0005743:mitochondrial inner membrane;GO:0042645:mitochondrial nucleoid;GO:0005758:mitochondrial intermembrane space;	GO:0042802:identical protein binding;GO:0004372:glycine hydroxymethyltransferase activity;GO:0016597:amino acid binding;GO:0008732:L-allo-threonine aldolase activity;GO:0030170:pyridoxal phosphate binding;GO:0008168:methyltransferase activity;GO:0003682:chromatin binding;	K00600
ENSG00000108679	3422	575	10.91	672	11.91	2932	58.42	2828	56.3	1741.52	2.18499	0.0714474	30.5818	2.13706e-205	1.72646e-202	Ups	17	78971238	78979947	-	LGALS3BP	galectin 3 binding protein [Source:HGNC Symbol%3BAcc:HGNC:6564]	GO:0007155:cell adhesion;GO:0007165:signal transduction;GO:0006968:cellular defense response;	GO:0005615:extracellular space;GO:0070062:extracellular exosome;GO:0016020:membrane;GO:0005578:proteinaceous extracellular matrix;GO:0031012:extracellular matrix;	GO:0005044:scavenger receptor activity;	K17300
ENSG00000196482	10932	1871	11.11	1964	10.9	288	1.8	260	1.62	1093.3	-2.77657	0.0912778	-30.4189	3.0876e-203	2.39045e-200	Down	1	216503246	217137755	-	ESRRG	estrogen related receptor gamma [Source:HGNC Symbol%3BAcc:HGNC:3474]	GO:0006367:transcription initiation from RNA polymerase II promoter;GO:0045893:positive regulation of transcription, DNA-templated;GO:0048384:retinoic acid receptor signaling pathway;GO:0043401:steroid hormone mediated signaling pathway;GO:0007275:multicellular organismal development;GO:0006355:regulation of transcription, DNA-templated;GO:0007165:signal transduction;GO:0006351:transcription, DNA…	GO:0005654:nucleoplasm;GO:0005634:nucleus;GO:0005789:endoplasmic reticulum membrane;GO:0016021:integral component of membrane;	GO:0003708:retinoic acid receptor activity;GO:0008270:zinc ion binding;GO:0005496:steroid binding;GO:0050682:AF-2 domain binding;GO:0043565:sequence-specific DNA binding;GO:0003707:steroid hormone receptor activity;GO:0005516:calmodulin binding;GO:0046872:metal ion binding;GO:0003677:DNA binding;GO:0003700:sequence-specific DNA binding transcription factor activity;GO:0038023:signaling receptor a…	K08554;K04613
ENSG00000151012	9645	1478	9.95	1817	11.43	124	0.88	144	1.02	886.557	-3.54267	0.117629	-30.1174	2.86623e-199	2.13029e-196	Down	4	138164097	138242349	-	SLC7A11	solute carrier family 7 member 11 [Source:HGNC Symbol%3BAcc:HGNC:11059]	GO:0070527:platelet aggregation;GO:0006979:response to oxidative stress;GO:0009636:response to toxic substance;GO:0007420:brain development;GO:0003333:amino acid transmembrane transport;GO:0050900:leukocyte migration;GO:0035094:response to nicotine;GO:0070306:lens fiber cell differentiation;	GO:0005856:cytoskeleton;GO:0016021:integral component of membrane;GO:0005791:rough endoplasmic reticulum;GO:0005886:plasma membrane;	GO:0015327:cystine:glutamate antiporter activity;GO:0005515:protein binding;	K13869
ENSG00000113810	8164	5935	47.19	6313	46.91	2092	17.47	2205	18.4	4123.56	-1.51162	0.0502084	-30.1069	3.93541e-199	2.81246e-196	Down	3	160399274	160434954	+	SMC4	structural maintenance of chromosomes 4 [Source:HGNC Symbol%3BAcc:HGNC:14013]	GO:0006310:DNA recombination;GO:0006281:DNA repair;GO:0045132:meiotic chromosome segregation;GO:0010032:meiotic chromosome condensation;GO:0007076:mitotic chromosome condensation;GO:0051301:cell division;GO:0007062:sister chromatid cohesion;GO:0051383:kinetochore organization;GO:0007126:meiotic nuclear division;	GO:0005730:nucleolus;GO:0000796:condensin complex;GO:0005737:cytoplasm;	GO:0005524:ATP binding;GO:0046982:protein heterodimerization activity;	K06675
ENSG00000070748	6588	2682	26.43	2987	27.51	661	6.84	686	7.09	1747.96	-2.06315	0.0692726	-29.7831	6.46755e-195	4.45087e-192	Down	10	49609095	49667942	+	CHAT	choline O-acetyltransferase [Source:HGNC Symbol%3BAcc:HGNC:1912]	GO:0016358:dendrite development;GO:0007269:neurotransmitter secretion;GO:0043179:rhythmic excitation;GO:0007628:adult walking behavior;GO:0042136:neurotransmitter biosynthetic process;GO:0007622:rhythmic behavior;GO:0007274:neuromuscular synaptic transmission;GO:0007529:establishment of synaptic specificity at neuromuscular junction;GO:0006656:phosphatidylcholine biosynthetic process;	GO:0005829:cytosol;GO:0043025:neuronal cell body;GO:0030424:axon;GO:0005634:nucleus;GO:0005739:mitochondrion;	GO:0004102:choline O-acetyltransferase activity;	K00623
ENSG00000064300	4141	1269	19.89	1374	20.13	69	1.14	61	1	691.574	-4.20602	0.142178	-29.5828	2.4874e-192	1.65065e-189	Down	17	49495293	49515008	+	NGFR	nerve growth factor receptor [Source:HGNC Symbol%3BAcc:HGNC:7809]	GO:0007411:axon guidance;GO:0016048:detection of temperature stimulus;GO:0007417:central nervous system development;GO:0050771:negative regulation of axonogenesis;GO:0048011:neurotrophin TRK receptor signaling pathway;GO:0010468:regulation of gene expression;GO:0045786:negative regulation of cell cycle;GO:0031293:membrane protein intracellular domain proteolysis;GO:0050772:positive regulation of …	GO:0005654:nucleoplasm;GO:0005576:extracellular region;GO:0005829:cytosol;GO:0009986:cell surface;GO:0005768:endosome;GO:0005887:integral component of plasma membrane;	GO:0017137:Rab GTPase binding;GO:0031625:ubiquitin protein ligase binding;GO:0048406:nerve growth factor binding;GO:0005035:death receptor activity;	K02583
ENSG00000136960	6729	169	1.63	195	1.76	1558	15.79	1540	15.59	860.283	3.03048	0.10425	29.0693	8.78583e-186	5.44165e-183	Ups	8	119557086	119673453	-	ENPP2	ectonucleotide pyrophosphatase/phosphodiesterase 2 [Source:HGNC Symbol%3BAcc:HGNC:3357]	GO:0006935:chemotaxis;GO:0006955:immune response;GO:0030334:regulation of cell migration;GO:0034638:phosphatidylcholine catabolic process;GO:0007186:G-protein coupled receptor signaling pathway;GO:0009987:cellular process;GO:0008152:metabolic process;	GO:0005615:extracellular space;GO:0005887:integral component of plasma membrane;	GO:0008270:zinc ion binding;GO:0003676:nucleic acid binding;GO:0005509:calcium ion binding;GO:0030247:polysaccharide binding;GO:0004528:phosphodiesterase I activity;GO:0047391:alkylglycerophosphoethanolamine phosphodiesterase activity;GO:0005044:scavenger receptor activity;GO:0008134:transcription factor binding;GO:0004551:nucleotide diphosphatase activity;GO:0004622:lysophospholipase activity;GO…	K01122
ENSG00000003147	4883	235	3.12	262	3.26	1751	24.45	1701	23.73	981.45	2.75078	0.0947097	29.0443	1.81482e-185	1.08778e-182	Ups	7	8113184	8262687	-	ICA1	islet cell autoantigen 1 [Source:HGNC Symbol%3BAcc:HGNC:5343]	GO:0006836:neurotransmitter transport;	GO:0000139:Golgi membrane;GO:0005730:nucleolus;GO:0030667:secretory granule membrane;GO:0030054:cell junction;GO:0030672:synaptic vesicle membrane;GO:0030658:transport vesicle membrane;GO:0005829:cytosol;	GO:0019904:protein domain specific binding;	K01875;K01557
ENSG00000166426	959	1091	73.85	1136	71.87	3761	267.42	3694	262.44	2407.86	1.72683	0.05975	28.901	1.1602e-183	6.7368e-181	Ups	15	78340353	78348225	+	CRABP1	cellular retinoic acid binding protein 1 [Source:HGNC Symbol%3BAcc:HGNC:2338]	GO:0007275:multicellular organismal development;GO:0006810:transport;GO:0007165:signal transduction;	GO:0005829:cytosol;	GO:0019841:retinol binding;GO:0016918:retinal binding;GO:0001972:retinoic acid binding;GO:0005215:transporter activity;	K17337
ENSG00000214944	15617	87	0.36	102	0.4	1293	5.65	1302	5.68	691.704	3.67337	0.127962	28.7067	3.14693e-181	1.77191e-178	Ups	5	73626158	73941993	+	ARHGEF28	Rho guanine nucleotide exchange factor 28 [Source:HGNC Symbol%3BAcc:HGNC:30322]	GO:0060052:neurofilament cytoskeleton organization;GO:0035023:regulation of Rho protein signal transduction;GO:0021955:central nervous system neuron axonogenesis;	GO:0015630:microtubule cytoskeleton;GO:0005737:cytoplasm;GO:0005886:plasma membrane;	GO:0005089:Rho guanyl-nucleotide exchange factor activity;GO:0003723:RNA binding;GO:0046872:metal ion binding;GO:0005543:phospholipid binding;	K16529;K05725
ENSG00000197702	12471	489	2.55	570	2.77	2400	13.12	2421	13.23	1461.39	2.16208	0.0753472	28.6948	4.42658e-181	2.41913e-178	Ups	11	12377563	12535356	+	PARVA	parvin alpha [Source:HGNC Symbol%3BAcc:HGNC:14652]	GO:0060271:cilium morphogenesis;GO:0003148:outflow tract septum morphogenesis;GO:0051291:protein heterooligomerization;GO:0034113:heterotypic cell-cell adhesion;GO:0008360:regulation of cell shape;GO:0007163:establishment or maintenance of cell polarity;GO:0030036:actin cytoskeleton organization;GO:0070252:actin-mediated cell contraction;GO:0034446:substrate adhesion-dependent cell spreading;GO:0…	GO:0043234:protein complex;GO:0005856:cytoskeleton;GO:0005925:focal adhesion;GO:0030027:lamellipodium;GO:0005737:cytoplasm;GO:0005634:nucleus;GO:0005886:plasma membrane;GO:0015629:actin cytoskeleton;GO:0005829:cytosol;GO:0030018:Z disc;	GO:0003779:actin binding;	K06275
ENSG00000175906	1578	2680	110.26	2765	106.31	677	29.25	631	27.24	1684.37	-2.04807	0.0714318	-28.6717	8.60407e-181	4.56778e-178	Down	17	43398993	43401137	+	ARL4D	ADP ribosylation factor like GTPase 4D [Source:HGNC Symbol%3BAcc:HGNC:656]	GO:0009306:protein secretion;GO:0007264:small GTPase mediated signal transduction;	GO:0005737:cytoplasm;GO:0005730:nucleolus;GO:0005886:plasma membrane;	GO:0005515:protein binding;GO:0005525:GTP binding;GO:0003924:GTPase activity;	K07945
ENSG00000140575	11507	2671	15.07	3057	16.12	713	4.23	657	3.89	1767.69	-2.05198	0.0716059	-28.6566	1.32827e-180	6.85573e-178	Down	15	90388242	90502239	+	IQGAP1	IQ motif containing GTPase activating protein 1 [Source:HGNC Symbol%3BAcc:HGNC:6110]	GO:0072015:glomerular visceral epithelial cell development;GO:0006112:energy reserve metabolic process;GO:0071277:cellular response to calcium ion;GO:0001817:regulation of cytokine production;GO:0035305:negative regulation of dephosphorylation;GO:0050796:regulation of insulin secretion;GO:0045860:positive regulation of protein kinase activity;GO:0043547:positive regulation of GTPase activity;GO:0…	GO:0030529:ribonucleoprotein complex;GO:0043005:neuron projection;GO:0036057:slit diaphragm;GO:0031252:cell leading edge;GO:0030496:midbody;GO:0005884:actin filament;GO:0005737:cytoplasm;GO:0005874:microtubule;GO:0005730:nucleolus;GO:0016328:lateral plasma membrane;GO:0005911:cell-cell junction;GO:0005634:nucleus;GO:0005622:intracellular;	GO:0032403:protein complex binding;GO:0019901:protein kinase binding;GO:0019903:protein phosphatase binding;GO:0005095:GTPase inhibitor activity;GO:0005516:calmodulin binding;GO:0005509:calcium ion binding;GO:0048365:Rac GTPase binding;	K16848
ENSG00000154646	4362	478	7.11	510	7.09	2223	34.75	2301	35.94	1370.31	2.1685	0.0768238	28.2269	2.73498e-175	1.37348e-172	Ups	21	18269116	18485879	-	TMPRSS15	transmembrane serine protease 15 [Source:HGNC Symbol%3BAcc:HGNC:9490]	GO:0006508:proteolysis;	GO:0016021:integral component of membrane;GO:0005903:brush border;	GO:0005044:scavenger receptor activity;GO:0004252:serine-type endopeptidase activity;	K01316
ENSG00000255248	28649	283	0.64	319	0.68	1761	4.19	1815	4.32	1038.36	2.53216	0.0898954	28.1678	1.45099e-174	7.09497e-172	Ups	11	122028325	122556721	-	MIR100HG	mir-100-let-7a-2-mir-125b-1 cluster host gene [Source:HGNC Symbol%3BAcc:HGNC:39522]	-	-	-	-
ENSG00000135069	2206	4038	118.83	4164	114.52	1289	39.84	1345	41.54	2702.07	-1.63711	0.0582467	-28.1064	8.18124e-174	3.89784e-171	Down	9	78297125	78330093	+	PSAT1	phosphoserine aminotransferase 1 [Source:HGNC Symbol%3BAcc:HGNC:19129]	GO:0006564:L-serine biosynthetic process;GO:0008615:pyridoxine biosynthetic process;	GO:0005829:cytosol;	GO:0030170:pyridoxal phosphate binding;GO:0004648:O-phospho-L-serine:2-oxoglutarate aminotransferase activity;	K00831
ENSG00000182985	11017	859	5.06	867	4.77	3100	19.19	3061	18.93	1961.59	1.81648	0.0653885	27.7799	7.59726e-170	3.52912e-167	Ups	11	115169218	115504957	-	CADM1	cell adhesion molecule 1 [Source:HGNC Symbol%3BAcc:HGNC:5951]	GO:0042271:susceptibility to natural killer cell mediated cytotoxicity;GO:0034332:adherens junction organization;GO:0001913:T cell mediated cytotoxicity;GO:0007157:heterophilic cell-cell adhesion via plasma membrane cell adhesion molecules;GO:0007283:spermatogenesis;GO:0050715:positive regulation of cytokine secretion;GO:0050798:activated T cell proliferation;GO:0006915:apoptotic process;GO:00163…	GO:0016021:integral component of membrane;GO:0005911:cell-cell junction;GO:0016323:basolateral plasma membrane;GO:0030425:dendrite;GO:0030424:axon;GO:0008021:synaptic vesicle;GO:0043005:neuron projection;GO:0044425:membrane part;GO:0005886:plasma membrane;GO:0045202:synapse;GO:0016020:membrane;	GO:0050839:cell adhesion molecule binding;GO:0005102:receptor binding;GO:0008022:protein C-terminus binding;GO:0030165:PDZ domain binding;GO:0042803:protein homodimerization activity;GO:0005515:protein binding;	K06781
ENSG00000139289	8069	1756	14.13	1903	14.31	346	2.92	311	2.63	1075.92	-2.45279	0.0884638	-27.7265	3.34861e-169	1.51758e-166	Down	12	76025447	76033932	-	PHLDA1	pleckstrin homology like domain family A member 1 [Source:HGNC Symbol%3BAcc:HGNC:8933]	GO:0045210:FasL biosynthetic process;	GO:0030659:cytoplasmic vesicle membrane;GO:0005730:nucleolus;GO:0005886:plasma membrane;	GO:0005543:phospholipid binding;GO:0005515:protein binding;	K15696
ENSG00000166257	10003	2229	14.47	2400	14.56	5907	40.27	5905	40.22	4089.05	1.34042	0.0485855	27.5889	1.51098e-167	6.68463e-165	Ups	11	123629187	123655244	-	SCN3B	sodium voltage-gated channel beta subunit 3 [Source:HGNC Symbol%3BAcc:HGNC:20665]	GO:0007411:axon guidance;GO:0086070:SA node cell to atrial cardiac muscle cell communication;GO:0086091:regulation of heart rate by cardiac conduction;GO:0086005:ventricular cardiac muscle cell action potential;GO:0035725:sodium ion transmembrane transport;GO:2000649:regulation of sodium ion transmembrane transporter activity;GO:0010765:positive regulation of sodium ion transport;GO:0010460:posit…	GO:0001518:voltage-gated sodium channel complex;GO:0030018:Z disc;	GO:0017080:sodium channel regulator activity;GO:0086006:voltage-gated sodium channel activity involved in cardiac muscle cell action potential;GO:0044325:ion channel binding;	K04847
ENSG00000139946	6240	2047	21.3	2289	22.26	495	5.41	460	5.02	1318.19	-2.16657	0.079108	-27.3875	3.85956e-165	1.66778e-162	Down	14	56117814	56301524	+	PELI2	pellino E3 ubiquitin protein ligase family member 2 [Source:HGNC Symbol%3BAcc:HGNC:8828]	GO:0034130:toll-like receptor 1 signaling pathway;GO:0043410:positive regulation of MAPK cascade;GO:0002755:MyD88-dependent toll-like receptor signaling pathway;GO:0034142:toll-like receptor 4 signaling pathway;GO:0043123:positive regulation of I-kappaB kinase/NF-kappaB signaling;GO:0016567:protein ubiquitination;GO:0001934:positive regulation of protein phosphorylation;GO:0034134:toll-like recep…	GO:0005829:cytosol;	GO:0016874:ligase activity;GO:0005515:protein binding;	K11964
ENSG00000141424	3683	4351	76.69	4424	72.88	1479	27.38	1496	27.67	2930.43	-1.55997	0.0569794	-27.3777	5.05653e-165	2.13535e-162	Down	18	36108531	36129385	-	SLC39A6	solute carrier family 39 member 6 [Source:HGNC Symbol%3BAcc:HGNC:18607]	GO:0006882:cellular zinc ion homeostasis;GO:0071578:zinc II ion transmembrane import;	GO:0031258:lamellipodium membrane;GO:0005783:endoplasmic reticulum;GO:0005887:integral component of plasma membrane;	GO:0005385:zinc ion transmembrane transporter activity;	K14712
ENSG00000140525	11853	4375	23.96	4750	24.31	1668	9.6	1657	9.52	3102.03	-1.45591	0.0533782	-27.2753	8.32902e-164	3.43914e-161	Down	15	89243945	89317261	+	FANCI	FA complementation group I [Source:HGNC Symbol%3BAcc:HGNC:25568]	GO:0006281:DNA repair;GO:0007049:cell cycle;GO:0031398:positive regulation of protein ubiquitination;	GO:0005654:nucleoplasm;GO:0005886:plasma membrane;	GO:0003677:DNA binding;GO:0005515:protein binding;	K10895
ENSG00000124795	7249	8606	77.07	8721	72.99	3564	33.53	3617	34	6111.22	-1.27398	0.0467293	-27.2629	1.17007e-163	4.72632e-161	Down	6	18223860	18264548	-	DEK	DEK proto-oncogene [Source:HGNC Symbol%3BAcc:HGNC:2768]	GO:0016568:chromatin modification;GO:0019079:viral genome replication;GO:2001032:regulation of double-strand break repair via nonhomologous end joining;GO:0006357:regulation of transcription from RNA polymerase II promoter;GO:0007165:signal transduction;GO:2000779:regulation of double-strand break repair;	GO:0005634:nucleus;	GO:0042393:histone binding;GO:0003677:DNA binding;GO:0003676:nucleic acid binding;	K17046
ENSG00000115129	2312	524	14.71	523	13.72	2359	69.57	2246	66.19	1405.55	2.10987	0.0774323	27.2479	1.76037e-163	6.95945e-161	Ups	2	24077433	24085861	-	TP53I3	tumor protein p53 inducible protein 3 [Source:HGNC Symbol%3BAcc:HGNC:19373]	GO:0006739:NADP metabolic process;GO:0008631:intrinsic apoptotic signaling pathway in response to oxidative stress;	-	GO:0048038:quinone binding;GO:0008270:zinc ion binding;GO:0003960:NADPH:quinone reductase activity;GO:0070402:NADPH binding;GO:0042803:protein homodimerization activity;	K10133
ENSG00000124767	2356	7766	213.99	7887	203.1	3057	88.48	3196	92.42	5462.42	-1.32641	0.0487861	-27.1883	8.9249e-163	3.45487e-160	Down	6	38675925	38703145	-	GLO1	glyoxalase I [Source:HGNC Symbol%3BAcc:HGNC:4323]	GO:0006357:regulation of transcription from RNA polymerase II promoter;GO:0005975:carbohydrate metabolic process;GO:0006749:glutathione metabolic process;GO:0009438:methylglyoxal metabolic process;GO:0043066:negative regulation of apoptotic process;	GO:0005737:cytoplasm;	GO:0046872:metal ion binding;GO:0004462:lactoylglutathione lyase activity;	K01759
ENSG00000182168	10685	251	1.53	275	1.56	1602	10.22	1551	9.89	914.447	2.54082	0.0951298	26.709	3.70208e-157	1.37577e-154	Ups	4	95162504	95549206	-	UNC5C	unc-5 netrin receptor C [Source:HGNC Symbol%3BAcc:HGNC:12569]	GO:0007411:axon guidance;GO:0007420:brain development;GO:0043065:positive regulation of apoptotic process;GO:0030334:regulation of cell migration;GO:0007165:signal transduction;	GO:0016021:integral component of membrane;GO:0005886:plasma membrane;	GO:0005042:netrin receptor activity;	K07521
ENSG00000026025	5176	3586	44.98	3796	44.49	8359	110.12	8283	109.03	5976.28	1.16286	0.0435808	26.6829	7.4266e-157	2.70576e-154	Ups	10	17228241	17237593	+	VIM	vimentin [Source:HGNC Symbol%3BAcc:HGNC:12692]	GO:0060020:Bergmann glial cell differentiation;GO:0070307:lens fiber cell development;GO:0014002:astrocyte development;GO:0045109:intermediate filament organization;GO:0006921:cellular component disassembly involved in execution phase of apoptosis;GO:0030049:muscle filament sliding;GO:0019048:modulation by virus of host morphology or physiology;GO:0010977:negative regulation of neuron projection …	GO:0005829:cytosol;GO:0005777:peroxisome;GO:0070062:extracellular exosome;GO:0031252:cell leading edge;GO:0042995:cell projection;GO:0005882:intermediate filament;GO:0005886:plasma membrane;	GO:0008022:protein C-terminus binding;GO:0097110:scaffold protein binding;GO:0042802:identical protein binding;GO:0005212:structural constituent of eye lens;GO:0005200:structural constituent of cytoskeleton;	K07606
ENSG00000112118	3645	7134	127.06	7300	121.51	2913	54.49	2729	51.01	5005.84	-1.35695	0.0508682	-26.6758	8.97926e-157	3.20853e-154	Down	6	52264014	52284881	-	MCM3	minichromosome maintenance complex component 3 [Source:HGNC Symbol%3BAcc:HGNC:6945]	GO:0032508:DNA duplex unwinding;GO:0006270:DNA replication initiation;GO:0000084:mitotic S phase;GO:0000075:cell cycle checkpoint;GO:0006271:DNA strand elongation involved in DNA replication;GO:0000082:G1/S transition of mitotic cell cycle;	GO:0042555:MCM complex;GO:0005813:centrosome;GO:0048471:perinuclear region of cytoplasm;GO:0005634:nucleus;GO:0005730:nucleolus;GO:0005658:alpha DNA polymerase:primase complex;GO:0005654:nucleoplasm;	GO:0003678:DNA helicase activity;GO:0003677:DNA binding;GO:0005524:ATP binding;GO:0005515:protein binding;	K02541
ENSG00000137868	7669	422	3.57	416	3.29	2028	18.03	1932	17.16	1193.15	2.20884	0.0835366	26.4416	4.56207e-154	1.59939e-151	Ups	15	74179466	74212267	-	STRA6	signaling receptor and transporter of retinol STRA6 [Source:HGNC Symbol%3BAcc:HGNC:30650]	GO:0048589:developmental growth;GO:0030325:adrenal gland development;GO:0048566:embryonic digestive tract development;GO:0001822:kidney development;GO:0043583:ear development;GO:0071939:vitamin A import;GO:0060325:face morphogenesis;GO:0048520:positive regulation of behavior;GO:0061205:paramesonephric duct development;GO:0061143:alveolar primary septum development;GO:0061156:pulmonary artery morp…	GO:0016021:integral component of membrane;GO:0043234:protein complex;GO:0005886:plasma membrane;GO:0016020:membrane;	GO:0051183:vitamin transporter activity;GO:0004872:receptor activity;	K11447
ENSG00000159409	6774	1379	13.22	1370	12.27	4022	40.49	4167	41.91	2721.01	1.55872	0.0591936	26.3325	8.13622e-153	2.79961e-150	Ups	1	151700058	151716803	-	CELF3	CUGBP Elav-like family member 3 [Source:HGNC Symbol%3BAcc:HGNC:11967]	GO:0030317:sperm motility;GO:0007283:spermatogenesis;GO:0000381:regulation of alternative mRNA splicing, via spliceosome;GO:0048026:positive regulation of mRNA splicing, via spliceosome;	GO:0005737:cytoplasm;GO:0005634:nucleus;	GO:0003729:mRNA binding;GO:0000166:nucleotide binding;	K13207
ENSG00000267719	4237	1816	27.82	2002	28.67	417	6.71	446	7.17	1166.42	-2.12823	0.0821634	-25.9024	6.25076e-148	2.11173e-145	Down	17	79707266	79712317	+	LINC02078	long intergenic non-protein coding RNA 2078 [Source:HGNC Symbol%3BAcc:HGNC:52926]	-	-	-	-
ENSG00000144229	6762	1820	17.47	2077	18.64	377	3.8	438	4.41	1173.56	-2.23581	0.0864977	-25.8482	2.54943e-147	8.45909e-145	Down	2	136765545	137677718	+	THSD7B	thrombospondin type 1 domain containing 7B [Source:HGNC Symbol%3BAcc:HGNC:29348]	-	GO:0016021:integral component of membrane;	-	-
ENSG00000140262	9446	7044	48.41	7805	50.13	3238	23.37	3317	23.92	5330.71	-1.18132	0.0457254	-25.8352	3.56913e-147	1.16348e-144	Down	15	56918623	57299281	+	TCF12	transcription factor 12 [Source:HGNC Symbol%3BAcc:HGNC:11623]	GO:0006357:regulation of transcription from RNA polymerase II promoter;GO:0007517:muscle organ development;GO:0006955:immune response;GO:0045666:positive regulation of neuron differentiation;GO:0045893:positive regulation of transcription, DNA-templated;GO:0048522:positive regulation of cellular process;	GO:0005667:transcription factor complex;GO:0005634:nucleus;	GO:0003700:sequence-specific DNA binding transcription factor activity;GO:0046982:protein heterodimerization activity;GO:0070888:E-box binding;GO:0044212:transcription regulatory region DNA binding;GO:0046983:protein dimerization activity;	K15603
ENSG00000104738	6973	4694	43.7	5083	44.23	1913	18.71	1969	19.24	3403.11	-1.33302	0.0517437	-25.762	2.36649e-146	7.58135e-144	Down	8	47960185	47978160	+	MCM4	minichromosome maintenance complex component 4 [Source:HGNC Symbol%3BAcc:HGNC:6947]	GO:0000084:mitotic S phase;GO:0000075:cell cycle checkpoint;GO:0006268:DNA unwinding involved in DNA replication;GO:0006271:DNA strand elongation involved in DNA replication;GO:0006270:DNA replication initiation;GO:0000082:G1/S transition of mitotic cell cycle;GO:0032508:DNA duplex unwinding;	GO:0005730:nucleolus;GO:0042555:MCM complex;GO:0005654:nucleoplasm;	GO:0004003:ATP-dependent DNA helicase activity;GO:0005524:ATP binding;GO:0005515:protein binding;GO:0003697:single-stranded DNA binding;GO:0003677:DNA binding;GO:0003678:DNA helicase activity;	K02212
ENSG00000128564	2680	252	6.1	281	6.36	1470	37.4	1537	39.07	879.832	2.45407	0.0959893	25.566	3.64189e-144	1.14695e-141	Ups	7	101162509	101165569	-	VGF	VGF nerve growth factor inducible [Source:HGNC Symbol%3BAcc:HGNC:12684]	GO:0051591:response to cAMP;	GO:0005615:extracellular space;GO:0031410:cytoplasmic vesicle;	-	-
ENSG00000120802	8498	10418	79.59	11225	80.14	5243	42.07	5396	43.26	8041.98	-1.02807	0.0402439	-25.546	6.08963e-144	1.88586e-141	Down	12	98515579	98550351	+	TMPO	thymopoietin [Source:HGNC Symbol%3BAcc:HGNC:11875]	GO:0006355:regulation of transcription, DNA-templated;	GO:0016021:integral component of membrane;GO:0000785:chromatin;GO:0005637:nuclear inner membrane;GO:0005635:nuclear envelope;GO:0016020:membrane;	GO:0005521:lamin binding;GO:0003677:DNA binding;	K06115;K15696
ENSG00000136492	10125	3999	25.64	4336	25.98	1528	10.29	1600	10.77	2856.06	-1.41313	0.055445	-25.4872	2.73636e-143	8.33512e-141	Down	17	61679139	61863528	-	BRIP1	BRCA1 interacting protein C-terminal helicase 1 [Source:HGNC Symbol%3BAcc:HGNC:20473]	GO:0006357:regulation of transcription from RNA polymerase II promoter;GO:0006412:translation;GO:0006302:double-strand break repair;GO:0000077:DNA damage checkpoint;GO:0006139:nucleobase-containing compound metabolic process;	GO:0005762:mitochondrial large ribosomal subunit;GO:0031965:nuclear membrane;GO:0005634:nucleus;	GO:0005515:protein binding;GO:0051539:4 iron, 4 sulfur cluster binding;GO:0046872:metal ion binding;GO:0003677:DNA binding;GO:0003735:structural constituent of ribosome;GO:0004003:ATP-dependent DNA helicase activity;GO:0005524:ATP binding;	K15362
ENSG00000214140	5294	178	2.18	164	1.88	1253	16.14	1273	16.38	713.048	2.82064	0.111094	25.3897	3.28117e-142	9.83346e-140	Ups	17	76527586	76553578	+	PRCD	photoreceptor disc component [Source:HGNC Symbol%3BAcc:HGNC:32528]	GO:0050896:response to stimulus;GO:0007601:visual perception;	GO:0016021:integral component of membrane;GO:0005737:cytoplasm;	-	K19637
ENSG00000197299	6656	1956	19.08	2165	19.73	515	5.28	535	5.48	1288.36	-1.95961	0.0773539	-25.333	1.38276e-141	4.07827e-139	Down	15	90717346	90816166	+	BLM	BLM RecQ like helicase [Source:HGNC Symbol%3BAcc:HGNC:1058]	GO:0010165:response to X-ray;GO:0000079:regulation of cyclin-dependent protein serine/threonine kinase activity;GO:0000085:mitotic G2 phase;GO:0048478:replication fork protection;GO:0000723:telomere maintenance;GO:0051782:negative regulation of cell division;GO:0031572:G2 DNA damage checkpoint;GO:0046641:positive regulation of alpha-beta T cell proliferation;GO:0000733:DNA strand renaturation;GO:…	GO:0000800:lateral element;GO:0005657:replication fork;GO:0016363:nuclear matrix;GO:0016605:PML body;GO:0000781:chromosome, telomeric region;GO:0045120:pronucleus;GO:0005737:cytoplasm;GO:0001673:male germ cell nucleus;GO:0005730:nucleolus;	GO:0003697:single-stranded DNA binding;GO:0036310:annealing helicase activity;GO:0002039:p53 binding;GO:0000405:bubble DNA binding;GO:0005524:ATP binding;GO:0009378:four-way junction helicase activity;GO:0043140:ATP-dependent 3'-5' DNA helicase activity;GO:0051880:G-quadruplex DNA binding;GO:0004003:ATP-dependent DNA helicase activity;	K10901
ENSG00000197852	6393	2547	25.86	2790	26.48	829	8.84	817	8.71	1739.88	-1.69094	0.0667922	-25.3164	2.10943e-141	6.12428e-139	Down	1	111680630	111755824	-	INKA2	inka box actin regulator 2 [Source:HGNC Symbol%3BAcc:HGNC:28045]	GO:0055085:transmembrane transport;	GO:0016021:integral component of membrane;	GO:0022857:transmembrane transporter activity;	K12581;K09228
ENSG00000225783	13908	2888	13.48	3089	13.48	6717	32.93	6751	33.07	4836.87	1.16197	0.0459188	25.305	2.81529e-141	8.04782e-139	Ups	22	26646411	26676475	+	MIAT	myocardial infarction associated transcript [Source:HGNC Symbol%3BAcc:HGNC:33425]	-	-	-	-
ENSG00000189221	5528	354	4.16	379	4.16	1703	21.01	1701	20.96	1028.48	2.18323	0.0863832	25.2738	6.20052e-141	1.74563e-138	Ups	X	43654907	43746824	+	MAOA	monoamine oxidase A [Source:HGNC Symbol%3BAcc:HGNC:6833]	GO:0042420:dopamine catabolic process;GO:0055114:oxidation-reduction process;GO:0006805:xenobiotic metabolic process;GO:0006576:cellular biogenic amine metabolic process;GO:0007269:neurotransmitter secretion;GO:0042135:neurotransmitter catabolic process;GO:0042136:neurotransmitter biosynthetic process;GO:0007610:behavior;	GO:0016021:integral component of membrane;GO:0005741:mitochondrial outer membrane;	GO:0008131:primary amine oxidase activity;	K00274
ENSG00000173404	2846	2848	64.96	2798	59.65	775	18.57	831	19.89	1809.82	-1.80729	0.0716885	-25.2104	3.08372e-140	8.55203e-138	Down	20	20368104	20370949	+	INSM1	INSM transcriptional repressor 1 [Source:HGNC Symbol%3BAcc:HGNC:6090]	GO:0031018:endocrine pancreas development;GO:0030154:cell differentiation;GO:0006351:transcription, DNA-templated;	GO:0005654:nucleoplasm;	GO:0003676:nucleic acid binding;	-
ENSG00000182628	3233	5511	110.66	5596	105.01	2246	47.37	2267	47.77	3894.93	-1.30125	0.0520064	-25.021	3.61299e-138	9.8725e-136	Down	17	59109857	59155260	-	SKA2	spindle and kinetochore associated complex subunit 2 [Source:HGNC Symbol%3BAcc:HGNC:28006]	GO:0000090:mitotic anaphase;GO:0007059:chromosome segregation;GO:0000236:mitotic prometaphase;GO:0031110:regulation of microtubule polymerization or depolymerization;GO:0051301:cell division;	GO:0000940:condensed chromosome outer kinetochore;GO:0005829:cytosol;GO:0005876:spindle microtubule;	GO:0008017:microtubule binding;	K17985;K10608
ENSG00000162607	3869	4697	78.81	5046	79.13	2005	35.34	2023	35.62	3431.27	-1.27525	0.0511558	-24.9288	3.62429e-137	9.75984e-135	Down	1	62436297	62451804	+	USP1	ubiquitin specific peptidase 1 [Source:HGNC Symbol%3BAcc:HGNC:12607]	GO:0009411:response to UV;GO:0006511:ubiquitin-dependent protein catabolic process;GO:0006282:regulation of DNA repair;GO:0035520:monoubiquitinated protein deubiquitination;	GO:0005654:nucleoplasm;	GO:0004197:cysteine-type endopeptidase activity;GO:0004843:ubiquitin-specific protease activity;GO:0005515:protein binding;	K11832
ENSG00000117069	6059	1384	14.83	1423	14.25	255	2.87	245	2.75	825.066	-2.45746	0.0988912	-24.8502	2.57547e-136	6.8364e-134	Down	1	76867480	77067546	+	ST6GALNAC5	ST6 N-acetylgalactosaminide alpha-2%2C6-sialyltransferase 5 [Source:HGNC Symbol%3BAcc:HGNC:19342]	GO:0009312:oligosaccharide biosynthetic process;GO:0006486:protein glycosylation;GO:0006688:glycosphingolipid biosynthetic process;	GO:0030173:integral component of Golgi membrane;	GO:0001665:alpha-N-acetylgalactosaminide alpha-2,6-sialyltransferase activity;	K03375
ENSG00000171848	9155	5091	36.1	5924	39.26	2162	16.1	2167	16.13	3819.34	-1.34551	0.0542421	-24.8056	7.80022e-136	2.04135e-133	Down	2	10120698	10211725	+	RRM2	ribonucleotide reductase regulatory subunit M2 [Source:HGNC Symbol%3BAcc:HGNC:10452]	GO:0000083:regulation of transcription involved in G1/S transition of mitotic cell cycle;GO:0009263:deoxyribonucleotide biosynthetic process;GO:0006260:DNA replication;GO:0009186:deoxyribonucleoside diphosphate metabolic process;GO:0015949:nucleobase-containing small molecule interconversion;GO:0055114:oxidation-reduction process;	GO:0005829:cytosol;GO:0005971:ribonucleoside-diphosphate reductase complex;GO:0005654:nucleoplasm;	GO:0046914:transition metal ion binding;GO:0005515:protein binding;GO:0004748:ribonucleoside-diphosphate reductase activity, thioredoxin disulfide as acceptor;	K10808;K11447
ENSG00000159399	5918	8921	97.86	10092	103.46	4485	51.68	4469	51.45	6963.11	-1.08806	0.0438859	-24.793	1.06586e-135	2.75065e-133	Down	2	74834127	74893359	+	HK2	hexokinase 2 [Source:HGNC Symbol%3BAcc:HGNC:4923]	GO:0055085:transmembrane transport;GO:0007595:lactation;GO:0046324:regulation of glucose import;GO:0001678:cellular glucose homeostasis;GO:0008637:apoptotic mitochondrial changes;GO:0006096:glycolytic process;GO:0016310:phosphorylation;GO:0051156:glucose 6-phosphate metabolic process;GO:0044281:small molecule metabolic process;	GO:0005829:cytosol;GO:0005741:mitochondrial outer membrane;	GO:0005536:glucose binding;GO:0005524:ATP binding;GO:0004340:glucokinase activity;GO:0019158:mannokinase activity;GO:0008865:fructokinase activity;	K00844
ENSG00000080854	17862	1928	7.01	2311	7.85	5508	21.03	5506	21	3791.43	1.36684	0.0556442	24.5639	3.07471e-133	7.82618e-131	Ups	11	133896438	133956968	-	IGSF9B	immunoglobulin superfamily member 9B [Source:HGNC Symbol%3BAcc:HGNC:32326]	-	GO:0005886:plasma membrane;GO:0016021:integral component of membrane;	-	-
ENSG00000276043	5145	2228	28.11	2445	28.83	603	7.99	687	9.1	1485.77	-1.84618	0.0753839	-24.4904	1.86797e-132	4.69037e-130	Down	19	4903080	4962154	+	UHRF1	ubiquitin like with PHD and ring finger domains 1 [Source:HGNC Symbol%3BAcc:HGNC:12556]	GO:0032270:positive regulation of cellular protein metabolic process;GO:0051865:protein autoubiquitination;GO:0000122:negative regulation of transcription from RNA polymerase II promoter;GO:0010390:histone monoubiquitination;GO:0042787:protein ubiquitination involved in ubiquitin-dependent protein catabolic process;GO:0008283:cell proliferation;GO:0010216:maintenance of DNA methylation;GO:2000373…	GO:0000791:euchromatin;GO:0000792:heterochromatin;GO:0016363:nuclear matrix;GO:0000790:nuclear chromatin;GO:0005657:replication fork;	GO:0008270:zinc ion binding;GO:0031493:nucleosomal histone binding;GO:0004842:ubiquitin-protein transferase activity;GO:0042802:identical protein binding;GO:0003700:sequence-specific DNA binding transcription factor activity;GO:0008327:methyl-CpG binding;GO:0000987:core promoter proximal region sequence-specific DNA binding;GO:0044729:hemi-methylated DNA-binding;GO:0035064:methylated histone bind…	K10638
ENSG00000179456	3906	5204	86.49	5528	85.86	2337	40.8	2327	40.59	3836.57	-1.20409	0.0494282	-24.3604	4.50189e-131	1.11533e-128	Down	1	244048939	244057476	+	ZBTB18	zinc finger and BTB domain containing 18 [Source:HGNC Symbol%3BAcc:HGNC:13030]	GO:0048666:neuron development;GO:0000122:negative regulation of transcription from RNA polymerase II promoter;GO:0021766:hippocampus development;GO:0021987:cerebral cortex development;GO:0007519:skeletal muscle tissue development;GO:0021549:cerebellum development;GO:0048872:homeostasis of number of cells;GO:0051302:regulation of cell division;GO:0001701:in utero embryonic development;	GO:0000228:nuclear chromosome;	GO:0008270:zinc ion binding;GO:0043565:sequence-specific DNA binding;GO:0003700:sequence-specific DNA binding transcription factor activity;	-
ENSG00000143320	1082	874	52.44	934	52.37	2732	172.17	2752	173.29	1813.39	1.58406	0.0650671	24.345	6.55227e-131	1.60194e-128	Ups	1	156699606	156705816	-	CRABP2	cellular retinoic acid binding protein 2 [Source:HGNC Symbol%3BAcc:HGNC:2339]	GO:0035115:embryonic forelimb morphogenesis;GO:0006355:regulation of transcription, DNA-templated;GO:0008544:epidermis development;GO:0042573:retinoic acid metabolic process;GO:0007165:signal transduction;GO:0006810:transport;	GO:0005730:nucleolus;GO:0005783:endoplasmic reticulum;	GO:0001972:retinoic acid binding;GO:0019841:retinol binding;GO:0005215:transporter activity;GO:0016918:retinal binding;	K17289
ENSG00000154229	11175	2627	15.26	2953	16.03	6307	38.48	6288	38.34	4519.7	1.16502	0.0480004	24.271	3.96752e-130	9.57409e-128	Ups	17	66302613	66810743	+	PRKCA	protein kinase C alpha [Source:HGNC Symbol%3BAcc:HGNC:9393]	GO:0007173:epidermal growth factor receptor signaling pathway;GO:0034351:negative regulation of glial cell apoptotic process;GO:0007190:activation of adenylate cyclase activity;GO:0002159:desmosome assembly;GO:0000188:inactivation of MAPK activity;GO:0001934:positive regulation of protein phosphorylation;GO:0006874:cellular calcium ion homeostasis;GO:0031666:positive regulation of lipopolysacchar…	GO:0043025:neuronal cell body;GO:0031966:mitochondrial membrane;GO:0005783:endoplasmic reticulum;GO:0005886:plasma membrane;GO:0005654:nucleoplasm;GO:0005829:cytosol;GO:0048471:perinuclear region of cytoplasm;GO:0030425:dendrite;GO:0001750:photoreceptor outer segment;	GO:0004698:calcium-dependent protein kinase C activity;GO:0008270:zinc ion binding;GO:0019899:enzyme binding;GO:0005524:ATP binding;GO:0035403:histone kinase activity (H3-T6 specific);	K02677
ENSG00000122778	12498	1233	6.4	1413	6.86	3597	19.63	3575	19.49	2440.96	1.42562	0.0592412	24.0647	5.85676e-128	1.39518e-125	Ups	7	138831381	138981389	-	KIAA1549	KIAA1549 [Source:HGNC Symbol%3BAcc:HGNC:22219]	-	GO:0016021:integral component of membrane;	-	K17985
ENSG00000114850	5179	3046	38.18	3354	39.29	1164	15.33	1092	14.37	2156.39	-1.50071	0.0624008	-24.0496	8.433e-128	1.98346e-125	Down	3	156539553	156555149	-	SSR3	signal sequence receptor subunit 3 [Source:HGNC Symbol%3BAcc:HGNC:11325]	GO:0006412:translation;GO:0006614:SRP-dependent cotranslational protein targeting to membrane;GO:0006613:cotranslational protein targeting to membrane;	GO:0005784:Sec61 translocon complex;GO:0030176:integral component of endoplasmic reticulum membrane;	-	K13251
ENSG00000113594	12159	1275	6.81	1356	6.77	230	1.29	252	1.41	776.227	-2.41536	0.100884	-23.942	1.11891e-126	2.5988e-124	Down	5	38474668	38608354	-	LIFR	LIF receptor subunit alpha [Source:HGNC Symbol%3BAcc:HGNC:6597]	GO:0038165:oncostatin-M-mediated signaling pathway;GO:0048861:leukemia inhibitory factor signaling pathway;GO:0008284:positive regulation of cell proliferation;GO:0070120:ciliary neurotrophic factor-mediated signaling pathway;	GO:0005887:integral component of plasma membrane;GO:0005576:extracellular region;	GO:0004924:oncostatin-M receptor activity;GO:0004923:leukemia inhibitory factor receptor activity;GO:0005127:ciliary neurotrophic factor receptor binding;GO:0019838:growth factor binding;	K05058
ENSG00000128272	2911	7576	168.95	7781	162.17	3621	84.82	3618	84.68	5632.7	-1.08864	0.0459832	-23.6747	6.56777e-124	1.50661e-121	Down	22	39519672	39522683	+	ATF4	activating transcription factor 4 [Source:HGNC Symbol%3BAcc:HGNC:786]	GO:0006094:gluconeogenesis;GO:0007214:gamma-aminobutyric acid signaling pathway;GO:0006987:activation of signaling protein activity involved in unfolded protein response;GO:0006520:cellular amino acid metabolic process;GO:0043267:negative regulation of potassium ion transport;GO:0045944:positive regulation of transcription from RNA polymerase II promoter;GO:0070059:intrinsic apoptotic signaling p…	GO:0005815:microtubule organizing center;GO:0032590:dendrite membrane;GO:0005737:cytoplasm;GO:0005667:transcription factor complex;GO:0005654:nucleoplasm;GO:0005856:cytoskeleton;	GO:0008022:protein C-terminus binding;GO:0043565:sequence-specific DNA binding;GO:0003700:sequence-specific DNA binding transcription factor activity;GO:0005515:protein binding;GO:0003677:DNA binding;	K04374
ENSG00000185477	14998	1438	6.22	1771	7.16	320	1.45	327	1.49	959.283	-2.27945	0.0965485	-23.6094	3.08693e-123	6.99492e-121	Down	4	89236383	89307800	-	GPRIN3	GPRIN family member 3 [Source:HGNC Symbol%3BAcc:HGNC:27733]	-	-	-	K12581
ENSG00000156802	7100	3123	28.56	3437	29.37	1214	11.66	1247	11.97	2247.18	-1.41217	0.0598964	-23.5769	6.65316e-123	1.48943e-120	Down	8	123319850	123416350	-	ATAD2	ATPase family AAA domain containing 2 [Source:HGNC Symbol%3BAcc:HGNC:30123]	GO:0006355:regulation of transcription, DNA-templated;	GO:0005634:nucleus;GO:0005730:nucleolus;	GO:0005524:ATP binding;GO:0017111:nucleoside-triphosphatase activity;GO:0016887:ATPase activity;	K17985;K00088;K06115
ENSG00000132646	1403	4533	209.75	4509	194.98	1652	80.29	1779	86.39	3111.25	-1.39821	0.0595985	-23.4605	1.03296e-121	2.28493e-119	Down	20	5114953	5126626	-	PCNA	proliferating cell nuclear antigen [Source:HGNC Symbol%3BAcc:HGNC:8729]	GO:0006275:regulation of DNA replication;GO:0019985:translesion synthesis;GO:0007507:heart development;GO:0006283:transcription-coupled nucleotide-excision repair;GO:0006297:nucleotide-excision repair, DNA gap filling;GO:0008283:cell proliferation;GO:0032077:positive regulation of deoxyribonuclease activity;GO:0000722:telomere maintenance via recombination;GO:0048015:phosphatidylinositol-mediated…	GO:0005654:nucleoplasm;GO:0015630:microtubule cytoskeleton;GO:0005737:cytoplasm;GO:0005730:nucleolus;GO:0070557:PCNA-p21 complex;GO:0005663:DNA replication factor C complex;GO:0043626:PCNA complex;GO:0043596:nuclear replication fork;	GO:0032139:dinucleotide insertion or deletion binding;GO:0032405:MutLalpha complex binding;GO:0000701:purine-specific mismatch base pair DNA N-glycosylase activity;GO:0030337:DNA polymerase processivity factor activity;GO:0030971:receptor tyrosine kinase binding;GO:0042802:identical protein binding;	K04802
ENSG00000053438	1329	9790	478.22	9990	456.06	4884	250.59	4761	244.07	7335.39	-1.04036	0.0443489	-23.4585	1.08371e-121	2.36899e-119	Down	20	37521206	37523690	+	NNAT	neuronatin [Source:HGNC Symbol%3BAcc:HGNC:7860]	GO:0006810:transport;GO:0044763:single-organism cellular process;GO:0009249:protein lipoylation;GO:0032879:regulation of localization;GO:0007399:nervous system development;GO:0009749:response to glucose;GO:0032880:regulation of protein localization;GO:0032024:positive regulation of insulin secretion;GO:0007275:multicellular organismal development;GO:0007420:brain development;GO:0030182:neuron dif…	GO:0005737:cytoplasm;	-	-
ENSG00000184445	11325	4339	24.87	4943	26.48	1908	11.49	1930	11.61	3266.55	-1.27307	0.054338	-23.4287	2.17787e-121	4.70545e-119	Down	12	122527246	122626396	+	KNTC1	kinetochore associated 1 [Source:HGNC Symbol%3BAcc:HGNC:17255]	GO:0051301:cell division;GO:0006461:protein complex assembly;GO:0000236:mitotic prometaphase;GO:0007096:regulation of exit from mitosis;GO:0007093:mitotic cell cycle checkpoint;	GO:0005829:cytosol;GO:0000922:spindle pole;GO:0005828:kinetochore microtubule;GO:0000777:condensed chromosome kinetochore;GO:0005634:nucleus;	GO:0005515:protein binding;	K11577
ENSG00000064655	3618	986	17.69	1006	16.87	132	2.49	119	2.24	559.793	-2.92004	0.125282	-23.3077	3.70226e-120	7.9071e-118	Down	20	46894624	47188844	+	EYA2	EYA transcriptional coactivator and phosphatase 2 [Source:HGNC Symbol%3BAcc:HGNC:3520]	GO:0035335:peptidyl-tyrosine dephosphorylation;GO:0006281:DNA repair;GO:0016576:histone dephosphorylation;GO:0006915:apoptotic process;GO:0006355:regulation of transcription, DNA-templated;GO:0007501:mesodermal cell fate specification;GO:0014706:striated muscle tissue development;GO:0007275:multicellular organismal development;	GO:0005739:mitochondrion;GO:0005634:nucleus;GO:0005730:nucleolus;GO:0005737:cytoplasm;	GO:0004725:protein tyrosine phosphatase activity;GO:0005515:protein binding;GO:0000287:magnesium ion binding;	K17620
ENSG00000094804	5311	1803	22.04	1939	22.15	519	6.66	530	6.8	1194.11	-1.82319	0.0784314	-23.2456	1.57524e-119	3.32608e-117	Down	17	40287879	40304657	+	CDC6	cell division cycle 6 [Source:HGNC Symbol%3BAcc:HGNC:1744]	GO:0007089:traversing start control point of mitotic cell cycle;GO:0008156:negative regulation of DNA replication;GO:0051984:positive regulation of chromosome segregation;GO:0008285:negative regulation of cell proliferation;GO:0000079:regulation of cyclin-dependent protein serine/threonine kinase activity;GO:0000084:mitotic S phase;GO:0000076:DNA replication checkpoint;GO:0000083:regulation of tr…	GO:0005654:nucleoplasm;GO:0005829:cytosol;GO:0051233:spindle midzone;GO:0000922:spindle pole;	GO:0017111:nucleoside-triphosphatase activity;GO:0003682:chromatin binding;GO:0005524:ATP binding;GO:0019900:kinase binding;	K02213
ENSG00000150093	6012	6245	67.43	6665	67.26	3103	35.19	3089	35.01	4759.34	-1.0628	0.0460572	-23.0756	8.13524e-118	1.69844e-115	Down	10	32900318	33005792	-	ITGB1	integrin subunit beta 1 [Source:HGNC Symbol%3BAcc:HGNC:6153]	GO:0043065:positive regulation of apoptotic process;GO:0055007:cardiac muscle cell differentiation;GO:0045665:negative regulation of neuron differentiation;GO:0008277:regulation of G-protein coupled receptor protein signaling pathway;GO:0001894:tissue homeostasis;GO:0001701:in utero embryonic development;GO:0008284:positive regulation of cell proliferation;GO:0071479:cellular response to ionizing…	GO:0030056:hemidesmosome;GO:0005925:focal adhesion;GO:0031594:neuromuscular junction;GO:0045121:membrane raft;GO:0034667:integrin alpha3-beta1 complex;GO:0005604:basement membrane;GO:0030175:filopodium;GO:0042383:sarcolemma;GO:0001669:acrosomal vesicle;GO:0032154:cleavage furrow;GO:0009897:external side of plasma membrane;GO:0042470:melanosome;GO:0034678:integrin alpha8-beta1 complex;GO:0034679:i…	GO:0004872:receptor activity;GO:0046872:metal ion binding;GO:0005178:integrin binding;GO:0002020:protease binding;GO:0001968:fibronectin binding;GO:0051393:alpha-actinin binding;GO:0042277:peptide binding;GO:0019904:protein domain specific binding;GO:0001948:glycoprotein binding;GO:0019901:protein kinase binding;GO:0046982:protein heterodimerization activity;GO:0005518:collagen binding;GO:0043236…	K05719
ENSG00000120693	5834	5291	58.88	5818	60.5	2582	30.18	2516	29.38	4036.71	-1.12509	0.0492184	-22.8592	1.18419e-115	2.41796e-113	Down	13	36844831	36920765	-	SMAD9	SMAD family member 9 [Source:HGNC Symbol%3BAcc:HGNC:6774]	GO:0030901:midbrain development;GO:0007179:transforming growth factor beta receptor signaling pathway;GO:0060348:bone development;GO:0045597:positive regulation of cell differentiation;GO:0001657:ureteric bud development;GO:0071407:cellular response to organic cyclic compound;GO:0051216:cartilage development;GO:0030902:hindbrain development;GO:0006468:protein phosphorylation;GO:0001666:response t…	GO:0005829:cytosol;GO:0005667:transcription factor complex;	GO:0046872:metal ion binding;GO:0003677:DNA binding;GO:0003700:sequence-specific DNA binding transcription factor activity;GO:0030618:transforming growth factor beta receptor, pathway-specific cytoplasmic mediator activity;	K16791
ENSG00000106105	17366	5702	21.32	5985	20.91	2728	10.71	2744	10.77	4276.22	-1.09749	0.0480436	-22.8437	1.68997e-115	3.41319e-113	Down	7	30580533	30634033	+	GARS1	glycyl-tRNA synthetase 1 [Source:HGNC Symbol%3BAcc:HGNC:4162]	GO:0008219:cell death;GO:0006426:glycyl-tRNA aminoacylation;GO:0015966:diadenosine tetraphosphate biosynthetic process;	GO:0005829:cytosol;GO:0030141:secretory granule;GO:0005759:mitochondrial matrix;GO:0005737:cytoplasm;	GO:0005524:ATP binding;GO:0046983:protein dimerization activity;GO:0004820:glycine-tRNA ligase activity;	K01880
ENSG00000151725	3483	2121	39.53	2260	39.37	711	13.92	669	13.09	1435.96	-1.65904	0.0727017	-22.8199	2.91055e-115	5.81516e-113	Down	4	184694085	184734130	-	CENPU	centromere protein U [Source:HGNC Symbol%3BAcc:HGNC:21348]	GO:0034080:CENP-A containing nucleosome assembly;GO:0006355:regulation of transcription, DNA-templated;GO:0000236:mitotic prometaphase;GO:0019048:modulation by virus of host morphology or physiology;	GO:0005829:cytosol;GO:0005813:centrosome;GO:0000777:condensed chromosome kinetochore;GO:0005654:nucleoplasm;	-	K11513
ENSG00000166986	7028	6370	58.84	6848	59.12	3238	31.42	3203	31.05	4897.61	-1.0399	0.0456715	-22.7692	9.2715e-115	1.8327e-112	Down	12	57475445	57517569	+	MARS1	methionyl-tRNA synthetase 1 [Source:HGNC Symbol%3BAcc:HGNC:6898]	GO:0006431:methionyl-tRNA aminoacylation;GO:0006418:tRNA aminoacylation for protein translation;	GO:0005829:cytosol;GO:0005739:mitochondrion;GO:0005737:cytoplasm;	GO:0004825:methionine-tRNA ligase activity;GO:0005524:ATP binding;GO:0000049:tRNA binding;GO:0097159:organic cyclic compound binding;GO:1901363:heterocyclic compound binding;	K01874
ENSG00000104341	3197	3842	78.02	3824	72.57	1475	31.46	1357	28.92	2618.76	-1.43547	0.0631988	-22.7136	3.28911e-114	6.43316e-112	Down	8	97775057	97853013	+	LAPTM4B	lysosomal protein transmembrane 4 beta [Source:HGNC Symbol%3BAcc:HGNC:13646]	-	-	GO:0005515:protein binding;	K12387
ENSG00000073712	8463	1397	10.72	1415	10.14	3577	28.82	3567	28.72	2476.97	1.33083	0.0586567	22.6884	5.83226e-114	1.12885e-111	Ups	14	52857268	52952435	-	FERMT2	fermitin family member 2 [Source:HGNC Symbol%3BAcc:HGNC:15767]	GO:0008360:regulation of cell shape;GO:0030036:actin cytoskeleton organization;GO:0007155:cell adhesion;GO:0034329:cell junction assembly;	GO:0005829:cytosol;GO:0005730:nucleolus;GO:0001725:stress fiber;GO:0005938:cell cortex;GO:0005925:focal adhesion;GO:0031941:filamentous actin;GO:0005634:nucleus;	GO:0005543:phospholipid binding;	K17083
ENSG00000163565	5294	265	3.25	287	3.29	1392	17.93	1293	16.64	804.723	2.24105	0.0988479	22.6717	8.52619e-114	1.63325e-111	Ups	1	158999968	159055155	+	IFI16	interferon gamma inducible protein 16 [Source:HGNC Symbol%3BAcc:HGNC:5395]	GO:0000122:negative regulation of transcription from RNA polymerase II promoter;GO:0045824:negative regulation of innate immune response;GO:0097202:activation of cysteine-type endopeptidase activity;GO:2000117:negative regulation of cysteine-type endopeptidase activity;GO:0008283:cell proliferation;GO:0051607:defense response to virus;GO:0043392:negative regulation of DNA binding;GO:0032731:posit…	GO:0016607:nuclear speck;GO:0005737:cytoplasm;GO:0005730:nucleolus;GO:0005654:nucleoplasm;	GO:0003690:double-stranded DNA binding;GO:0008134:transcription factor binding;GO:0005488:binding;	K12966
ENSG00000186868	14751	1096	4.82	1211	4.98	3083	14.25	3029	13.99	2093.57	1.3917	0.061402	22.6654	9.84262e-114	1.86618e-111	Ups	17	45894551	46028334	+	MAPT	microtubule associated protein tau [Source:HGNC Symbol%3BAcc:HGNC:6893]	GO:0006928:movement of cell or subcellular component;GO:0006915:apoptotic process;GO:0051179:localization;GO:0045773:positive regulation of axon extension;GO:0031116:positive regulation of microtubule polymerization;GO:0010506:regulation of autophagy;GO:0001764:neuron migration;GO:0006921:cellular component disassembly involved in execution phase of apoptosis;GO:0007628:adult walking behavior;GO:…	GO:0034399:nuclear periphery;GO:0030426:growth cone;GO:0045298:tubulin complex;GO:0015630:microtubule cytoskeleton;GO:0030424:axon;GO:0005886:plasma membrane;GO:0044444:cytoplasmic part;GO:0005829:cytosol;GO:0005874:microtubule;GO:0005875:microtubule associated complex;	GO:0008017:microtubule binding;GO:0071813:lipoprotein particle binding;GO:0019899:enzyme binding;GO:0017124:SH3 domain binding;GO:0034185:apolipoprotein binding;GO:0019901:protein kinase binding;GO:0005200:structural constituent of cytoskeleton;	K04380;K12581
ENSG00000167178	5847	1414	15.7	1557	16.16	3655	42.63	3620	42.18	2548.09	1.2798	0.0567792	22.5399	1.68561e-112	3.16367e-110	Ups	15	74100311	74138540	+	ISLR2	immunoglobulin superfamily containing leucine rich repeat 2 [Source:HGNC Symbol%3BAcc:HGNC:29286]	GO:0045773:positive regulation of axon extension;	GO:0016021:integral component of membrane;GO:0009986:cell surface;GO:0005886:plasma membrane;	-	K04613
ENSG00000060709	9655	1016	6.83	1034	6.5	2818	19.9	2788	19.67	1904.56	1.43503	0.0643562	22.2982	3.84704e-110	7.14818e-108	Ups	12	130396137	130716281	-	RIMBP2	RIMS binding protein 2 [Source:HGNC Symbol%3BAcc:HGNC:30339]	GO:0010923:negative regulation of phosphatase activity;	GO:0030054:cell junction;GO:0045202:synapse;GO:0005886:plasma membrane;	-	K17591
ENSG00000012048	9306	3717	25.93	4219	27.51	1665	12.2	1642	12.02	2799.36	-1.26149	0.0566777	-22.2573	9.58229e-110	1.76286e-107	Down	17	43044295	43170245	-	BRCA1	BRCA1 DNA repair associated [Source:HGNC Symbol%3BAcc:HGNC:1100]	GO:0009048:dosage compensation by inactivation of X chromosome;GO:0045892:negative regulation of transcription, DNA-templated;GO:0071681:cellular response to indole-3-methanol;GO:0051573:negative regulation of histone H3-K9 methylation;GO:0006301:postreplication repair;GO:0030521:androgen receptor signaling pathway;GO:0045739:positive regulation of DNA repair;GO:0043009:chordate embryonic develop…	GO:0030529:ribonucleoprotein complex;GO:0005925:focal adhesion;GO:0031436:BRCA1-BARD1 complex;GO:0005654:nucleoplasm;GO:0008274:gamma-tubulin ring complex;GO:0005886:plasma membrane;GO:0031941:filamentous actin;GO:0000794:condensed nuclear chromosome;GO:0070531:BRCA1-A complex;GO:0001726:ruffle;GO:0005694:chromosome;GO:0043259:laminin-10 complex;GO:0005615:extracellular space;GO:0043260:laminin-1…	GO:0031625:ubiquitin protein ligase binding;GO:0044212:transcription regulatory region DNA binding;GO:0003713:transcription coactivator activity;GO:0004842:ubiquitin-protein transferase activity;GO:0050681:androgen receptor binding;GO:0008270:zinc ion binding;GO:0015631:tubulin binding;GO:0003723:RNA binding;GO:0003684:damaged DNA binding;GO:0005178:integrin binding;GO:0005198:structural molecule…	K10605;K16467
ENSG00000164032	2270	7079	202.45	7390	197.51	3434	103.15	3614	108.47	5362.36	-1.04098	0.0468798	-22.2052	3.05655e-109	5.56802e-107	Down	4	99948086	99950355	-	H2AZ1	H2A.Z variant histone 1 [Source:HGNC Symbol%3BAcc:HGNC:4741]	GO:0006334:nucleosome assembly;GO:0007275:multicellular organismal development;	GO:0000786:nucleosome;GO:0001740:Barr body;	GO:0003677:DNA binding;GO:0046982:protein heterodimerization activity;	K11251
ENSG00000121068	6082	1503	16.04	1554	15.5	3642	40.83	3723	41.71	2592.73	1.25536	0.0569852	22.0296	1.49853e-107	2.67733e-105	Ups	17	61399843	61409466	+	TBX2	T-box transcription factor 2 [Source:HGNC Symbol%3BAcc:HGNC:11597]	GO:0060596:mammary placode formation;GO:0060021:palate development;GO:0035909:aorta morphogenesis;GO:0042733:embryonic digit morphogenesis;GO:0000122:negative regulation of transcription from RNA polymerase II promoter;GO:0090398:cellular senescence;GO:0048596:embryonic camera-type eye morphogenesis;GO:0060560:developmental growth involved in morphogenesis;GO:0003256:regulation of transcription f…	GO:0005667:transcription factor complex;	GO:0005515:protein binding;GO:0043565:sequence-specific DNA binding;GO:0003700:sequence-specific DNA binding transcription factor activity;	K10176
ENSG00000113368	3633	3469	61.99	3655	61.04	1504	28.23	1430	26.82	2506.8	-1.27955	0.0582528	-21.9655	6.15359e-107	1.08895e-104	Down	5	126776623	126837020	+	LMNB1	lamin B1 [Source:HGNC Symbol%3BAcc:HGNC:6637]	GO:0006921:cellular component disassembly involved in execution phase of apoptosis;	GO:0005638:lamin filament;GO:0005654:nucleoplasm;GO:0005637:nuclear inner membrane;GO:0005635:nuclear envelope;	GO:0043274:phospholipase binding;GO:0005198:structural molecule activity;	K07611
ENSG00000228716	4411	2726	40.12	2866	39.42	1085	16.77	1033	15.96	1921.8	-1.39822	0.0640931	-21.8154	1.65699e-105	2.87744e-103	Down	5	80626226	80654983	-	DHFR	dihydrofolate reductase [Source:HGNC Symbol%3BAcc:HGNC:2861]	GO:0006730:one-carbon metabolic process;GO:0050999:regulation of nitric-oxide synthase activity;GO:0046209:nitric oxide metabolic process;GO:0046655:folic acid metabolic process;GO:0031427:response to methotrexate;GO:0055114:oxidation-reduction process;GO:0009165:nucleotide biosynthetic process;GO:0000083:regulation of transcription involved in G1/S transition of mitotic cell cycle;GO:0006545:gly…	GO:0005654:nucleoplasm;GO:0005829:cytosol;	GO:0008144:drug binding;GO:0050661:NADP binding;GO:0004146:dihydrofolate reductase activity;GO:0003729:mRNA binding;	K00287
ENSG00000069482	1300	1437	71.76	1374	64.12	3759	197.17	3612	189.3	2533.91	1.37384	0.0635589	21.6153	1.29057e-103	2.20001e-101	Ups	11	68683779	68691175	+	GAL	galanin and GMAP prepropeptide [Source:HGNC Symbol%3BAcc:HGNC:4114]	GO:0032868:response to insulin;GO:0007218:neuropeptide signaling pathway;GO:2000402:negative regulation of lymphocyte migration;GO:0043627:response to estrogen;GO:0031943:regulation of glucocorticoid metabolic process;GO:0030252:growth hormone secretion;GO:0043065:positive regulation of apoptotic process;GO:0030073:insulin secretion;GO:0042493:response to drug;GO:0006954:inflammatory response;GO:…	GO:0030141:secretory granule;GO:0005576:extracellular region;GO:0005794:Golgi apparatus;GO:0005886:plasma membrane;GO:0005739:mitochondrion;	GO:0005184:neuropeptide hormone activity;GO:0003779:actin binding;GO:0045159:myosin II binding;	K05244
ENSG00000162490	7365	1228	10.82	1421	11.71	253	2.34	308	2.85	799.299	-2.20668	0.102593	-21.509	1.28176e-102	2.14563e-100	Down	1	11691710	11725857	+	DRAXIN	dorsal inhibitory axon guidance protein [Source:HGNC Symbol%3BAcc:HGNC:25054]	GO:0007411:axon guidance;GO:0030900:forebrain development;GO:0021516:dorsal spinal cord development;GO:0090090:negative regulation of canonical Wnt signaling pathway;GO:0021528:commissural neuron differentiation in spinal cord;	GO:0005576:extracellular region;	-	K17985
ENSG00000120251	8941	174	1.26	192	1.3	1031	7.86	1013	7.72	599.029	2.42537	0.11292	21.4787	2.46244e-102	4.08524e-100	Ups	4	157204182	157366075	+	GRIA2	glutamate ionotropic receptor AMPA type subunit 2 [Source:HGNC Symbol%3BAcc:HGNC:4572]	GO:0006811:ion transport;GO:0035235:ionotropic glutamate receptor signaling pathway;GO:0007268:synaptic transmission;GO:0031623:receptor internalization;GO:0045184:establishment of protein localization;GO:0034220:ion transmembrane transport;GO:0050806:positive regulation of synaptic transmission;GO:0051966:regulation of synaptic transmission, glutamatergic;GO:0051262:protein tetramerization;GO:00…	GO:0030054:cell junction;GO:0030288:outer membrane-bounded periplasmic space;GO:0030666:endocytic vesicle membrane;GO:0032281:alpha-amino-3-hydroxy-5-methyl-4-isoxazolepropionic acid selective glutamate receptor complex;GO:0045211:postsynaptic membrane;GO:0005789:endoplasmic reticulum membrane;GO:0032279:asymmetric synapse;GO:0043198:dendritic shaft;GO:0030426:growth cone;GO:0042734:presynaptic m…	GO:0005234:extracellular-glutamate-gated ion channel activity;GO:0004971:alpha-amino-3-hydroxy-5-methyl-4-isoxazole propionate selective glutamate receptor activity;GO:0015277:kainate selective glutamate receptor activity;GO:0030165:PDZ domain binding;GO:0019901:protein kinase binding;GO:0004970:ionotropic glutamate receptor activity;	K05198
ENSG00000198400	5205	2990	37.29	3074	35.83	1220	15.98	1178	15.42	2109.78	-1.33735	0.0623497	-21.4491	4.65461e-102	7.65375e-100	Down	1	156815640	156881850	+	NTRK1	neurotrophic receptor tyrosine kinase 1 [Source:HGNC Symbol%3BAcc:HGNC:8031]	GO:0048011:neurotrophin TRK receptor signaling pathway;GO:0043524:negative regulation of neuron apoptotic process;GO:0042490:mechanoreceptor differentiation;GO:0007411:axon guidance;GO:0070374:positive regulation of ERK1 and ERK2 cascade;GO:0000186:activation of MAPKK activity;GO:0051602:response to electrical stimulus;GO:0045766:positive regulation of angiogenesis;GO:0031667:response to nutrient…	GO:0031410:cytoplasmic vesicle;GO:0009986:cell surface;GO:0030424:axon;GO:0005887:integral component of plasma membrane;GO:0030425:dendrite;GO:0031901:early endosome membrane;GO:0043025:neuronal cell body;GO:0097458:neuron part;GO:0005768:endosome;GO:0043005:neuron projection;	GO:0042803:protein homodimerization activity;GO:0004714:transmembrane receptor protein tyrosine kinase activity;GO:0048406:nerve growth factor binding;GO:0010465:nerve growth factor receptor activity;GO:0005166:neurotrophin p75 receptor binding;GO:0005524:ATP binding;GO:0046875:ephrin receptor binding;GO:0005102:receptor binding;	K03176
ENSG00000081138	14528	1630	7.28	1837	7.67	523	2.45	508	2.38	1120.3	-1.73671	0.0810558	-21.4261	7.62819e-102	1.24333e-99	Down	18	65750252	65890337	+	CDH7	cadherin 7 [Source:HGNC Symbol%3BAcc:HGNC:1766]	GO:0007156:homophilic cell adhesion via plasma membrane adhesion molecules;	GO:0016021:integral component of membrane;GO:0005886:plasma membrane;	GO:0005509:calcium ion binding;	K06799
ENSG00000178295	11832	2724	14.95	3007	15.42	1144	6.59	1133	6.52	1994.69	-1.32916	0.062202	-21.3685	2.62395e-101	4.23962e-99	Down	2	17753858	17788946	+	GEN1	GEN1 Holliday junction 5' flap endonuclease [Source:HGNC Symbol%3BAcc:HGNC:26881]	GO:0006281:DNA repair;	GO:0005634:nucleus;	GO:0046872:metal ion binding;GO:0004519:endonuclease activity;GO:0003677:DNA binding;	K15338
ENSG00000137770	9277	3014	21.09	3233	21.14	1305	9.59	1246	9.15	2192.26	-1.29085	0.0604713	-21.3465	4.1998e-101	6.72728e-99	Down	15	44427622	44529038	+	CTDSPL2	CTD small phosphatase like 2 [Source:HGNC Symbol%3BAcc:HGNC:26936]	GO:0016311:dephosphorylation;	-	GO:0004721:phosphoprotein phosphatase activity;	K17616
ENSG00000171786	2557	590	14.98	699	16.59	27	0.72	32	0.85	335.652	-4.15249	0.195715	-21.217	6.65909e-100	1.04858e-97	Down	1	160367071	160372846	+	NHLH1	nescient helix-loop-helix 1 [Source:HGNC Symbol%3BAcc:HGNC:7817]	-	-	-	K09075
ENSG00000019505	5445	156	1.86	183	2.04	1074	13.45	961	12.02	590.005	2.5221	0.119097	21.1768	1.564e-99	2.44207e-97	Ups	11	45240302	45286341	-	SYT13	synaptotagmin 13 [Source:HGNC Symbol%3BAcc:HGNC:14962]	GO:0016192:vesicle-mediated transport;	GO:0005887:integral component of plasma membrane;GO:0030133:transport vesicle;	-	K12022
ENSG00000169116	5034	687	8.86	777	9.36	68	0.92	78	1.06	401.154	-3.205	0.151691	-21.1285	4.35036e-99	6.68049e-97	Down	4	74933095	75050115	+	PARM1	prostate androgen-regulated mucin-like protein 1 [Source:HGNC Symbol%3BAcc:HGNC:24536]	GO:0051973:positive regulation of telomerase activity;	GO:0005769:early endosome;GO:0005794:Golgi apparatus;GO:0005770:late endosome;GO:0005886:plasma membrane;GO:0005634:nucleus;	-	-
ENSG00000164109	5517	3793	44.63	3805	41.84	1528	18.89	1624	20.06	2680.9	-1.26988	0.0601333	-21.1178	5.45643e-99	8.31033e-97	Down	4	120055623	120066858	-	MAD2L1	mitotic arrest deficient 2 like 1 [Source:HGNC Symbol%3BAcc:HGNC:6763]	GO:0060564:negative regulation of APC-Cdc20 complex activity;GO:0043066:negative regulation of apoptotic process;GO:0000236:mitotic prometaphase;GO:0051301:cell division;GO:0090267:positive regulation of mitotic cell cycle spindle assembly checkpoint;GO:0000070:mitotic sister chromatid segregation;	GO:0072686:mitotic spindle;GO:0000777:condensed chromosome kinetochore;GO:0005829:cytosol;GO:0005643:nuclear pore;GO:0048471:perinuclear region of cytoplasm;GO:0000922:spindle pole;	GO:0042803:protein homodimerization activity;	K02537
ENSG00000167900	1845	2003	70.48	2151	70.73	713	26.35	628	23.19	1369.5	-1.62212	0.0768545	-21.1064	6.94417e-99	1.04902e-96	Down	17	78174091	78187233	-	TK1	thymidine kinase 1 [Source:HGNC Symbol%3BAcc:HGNC:11830]	GO:0051289:protein homotetramerization;GO:0060138:fetal process involved in parturition;GO:0043097:pyrimidine nucleoside salvage;GO:0009636:response to toxic substance;GO:0016310:phosphorylation;GO:0046104:thymidine metabolic process;GO:0046688:response to copper ion;GO:0048565:digestive tract development;GO:0009165:nucleotide biosynthetic process;GO:0006206:pyrimidine nucleobase metabolic proces…	GO:0005829:cytosol;	GO:0008270:zinc ion binding;GO:0004797:thymidine kinase activity;GO:0005524:ATP binding;	K00857
ENSG00000135116	6853	1167	11.06	1286	11.39	293	2.92	279	2.77	753.782	-2.07391	0.0983345	-21.0903	9.76174e-99	1.46276e-96	Down	12	116856144	116881441	-	HRK	harakiri%2C BCL2 interacting protein [Source:HGNC Symbol%3BAcc:HGNC:5185]	-	-	-	K02512
ENSG00000182022	6543	269	2.67	255	2.36	1205	12.56	1193	12.42	726.73	2.15061	0.10201	21.0824	1.15292e-98	1.71379e-96	Ups	10	124007668	124093598	-	CHST15	carbohydrate sulfotransferase 15 [Source:HGNC Symbol%3BAcc:HGNC:18137]	GO:0019319:hexose biosynthetic process;GO:0030206:chondroitin sulfate biosynthetic process;	GO:0016021:integral component of membrane;GO:0000139:Golgi membrane;	GO:0050656:3'-phosphoadenosine 5'-phosphosulfate binding;GO:0050659:N-acetylgalactosamine 4-sulfate 6-O-sulfotransferase activity;	K08106
ENSG00000174371	4137	1987	31.18	2107	30.9	705	11.62	714	11.76	1374.11	-1.52245	0.0724715	-21.0076	5.58583e-98	8.23733e-96	Down	1	241847967	241895148	+	EXO1	exonuclease 1 [Source:HGNC Symbol%3BAcc:HGNC:3511]	GO:0016446:somatic hypermutation of immunoglobulin genes;GO:0007126:meiotic nuclear division;GO:0002455:humoral immune response mediated by circulating immunoglobulin;GO:0045190:isotype switching;GO:0006298:mismatch repair;GO:0090305:nucleic acid phosphodiester bond hydrolysis;GO:0006281:DNA repair;	GO:0005634:nucleus;	GO:0048256:flap endonuclease activity;GO:0051908:double-stranded DNA 5'-3' exodeoxyribonuclease activity;GO:0046872:metal ion binding;GO:0045145:single-stranded DNA 5'-3' exodeoxyribonuclease activity;GO:0005515:protein binding;GO:0004523:RNA-DNA hybrid ribonuclease activity;GO:0043566:structure-specific DNA binding;GO:0003677:DNA binding;GO:0004518:nuclease activity;	K10746
ENSG00000101412	2690	2090	50.44	2026	45.69	661	16.76	642	16.26	1352.5	-1.65154	0.0787569	-20.9702	1.22868e-97	1.79765e-95	Down	20	33675477	33686385	-	E2F1	E2F transcription factor 1 [Source:HGNC Symbol%3BAcc:HGNC:3113]	GO:0000085:mitotic G2 phase;GO:0000080:mitotic G1 phase;GO:2000045:regulation of G1/S transition of mitotic cell cycle;GO:0007283:spermatogenesis;GO:0030900:forebrain development;GO:0006915:apoptotic process;GO:0048255:mRNA stabilization;GO:0071456:cellular response to hypoxia;GO:0000077:DNA damage checkpoint;GO:0071398:cellular response to fatty acid;GO:0071930:negative regulation of transcripti…	GO:0035189:Rb-E2F complex;GO:0005737:cytoplasm;	GO:0003714:transcription corepressor activity;GO:0001047:core promoter binding;GO:0043565:sequence-specific DNA binding;GO:0003700:sequence-specific DNA binding transcription factor activity;GO:0008134:transcription factor binding;	K17454
ENSG00000173068	15323	782	3.31	864	3.42	2249	10.01	2407	10.7	1566.98	1.48264	0.0707597	20.9531	1.75679e-97	2.55022e-95	Ups	9	16409503	16870843	-	BNC2	basonuclin 2 [Source:HGNC Symbol%3BAcc:HGNC:30988]	GO:0006355:regulation of transcription, DNA-templated;	GO:0005737:cytoplasm;GO:0005634:nucleus;GO:0005886:plasma membrane;	GO:0008270:zinc ion binding;GO:0003677:DNA binding;	-
ENSG00000078142	15170	4617	19.76	5122	20.48	2279	10.24	2362	10.61	3581.08	-1.07041	0.0513397	-20.8496	1.53547e-96	2.21167e-94	Down	18	41955234	42087830	+	PIK3C3	phosphatidylinositol 3-kinase catalytic subunit type 3 [Source:HGNC Symbol%3BAcc:HGNC:8974]	GO:0050708:regulation of protein secretion;GO:0036092:phosphatidylinositol-3-phosphate biosynthetic process;GO:0008286:insulin receptor signaling pathway;GO:0007032:endosome organization;GO:0016485:protein processing;GO:0043201:response to leucine;GO:0048015:phosphatidylinositol-mediated signaling;GO:0000045:autophagosome assembly;GO:0044281:small molecule metabolic process;GO:0045022:early endos…	GO:0005942:phosphatidylinositol 3-kinase complex;GO:0005770:late endosome;GO:0030496:midbody;	GO:0016303:1-phosphatidylinositol-3-kinase activity;GO:0005515:protein binding;GO:0004672:protein kinase activity;GO:0005524:ATP binding;	K00914
ENSG00000168496	2198	2706	79.92	2845	78.53	1144	35.49	1110	34.41	1945.35	-1.29876	0.0629746	-20.6235	1.68749e-94	2.41194e-92	Down	11	61792911	61797238	+	FEN1	flap structure-specific endonuclease 1 [Source:HGNC Symbol%3BAcc:HGNC:3650]	GO:0009650:UV protection;GO:0007613:memory;GO:0043137:DNA replication, removal of RNA primer;GO:0006302:double-strand break repair;GO:0000722:telomere maintenance via recombination;GO:0048015:phosphatidylinositol-mediated signaling;GO:0000084:mitotic S phase;GO:0006284:base-excision repair;GO:0032201:telomere maintenance via semi-conservative replication;GO:0090305:nucleic acid phosphodiester bon…	GO:0005654:nucleoplasm;GO:0005730:nucleolus;GO:0005739:mitochondrion;	GO:0030145:manganese ion binding;GO:0005515:protein binding;GO:0003684:damaged DNA binding;GO:0008409:5'-3' exonuclease activity;GO:0017108:5'-flap endonuclease activity;GO:0008309:double-stranded DNA exodeoxyribonuclease activity;GO:0000287:magnesium ion binding;GO:0004523:RNA-DNA hybrid ribonuclease activity;GO:0003690:double-stranded DNA binding;	K04799
ENSG00000272636	6462	819	8.23	931	8.74	2336	24.65	2360	24.88	1602.67	1.40841	0.0683747	20.5984	2.83903e-94	4.02688e-92	Ups	17	142789	181650	-	DOC2B	double C2 domain beta [Source:HGNC Symbol%3BAcc:HGNC:2986]	GO:0048791:calcium ion-dependent exocytosis of neurotransmitter;GO:0045956:positive regulation of calcium ion-dependent exocytosis;GO:0008104:protein localization;GO:0031340:positive regulation of vesicle fusion;GO:0032024:positive regulation of insulin secretion;	GO:0015630:microtubule cytoskeleton;GO:0008021:synaptic vesicle;GO:0031201:SNARE complex;GO:0005886:plasma membrane;	GO:0005544:calcium-dependent phospholipid binding;GO:0005215:transporter activity;GO:0019905:syntaxin binding;	K09228
ENSG00000132718	5182	1342	16.81	1551	18.16	3392	44.63	3399	44.69	2407.74	1.21939	0.0594362	20.516	1.55102e-93	2.1833e-91	Ups	1	155859567	155885199	+	SYT11	synaptotagmin 11 [Source:HGNC Symbol%3BAcc:HGNC:19239]	-	GO:0005887:integral component of plasma membrane;GO:0030054:cell junction;GO:0030672:synaptic vesicle membrane;	GO:0046872:metal ion binding;GO:0005515:protein binding;GO:0005215:transporter activity;	K17985
ENSG00000143476	4923	2262	29.83	2454	30.24	884	12.24	920	12.73	1624.45	-1.38245	0.0674582	-20.4934	2.46444e-93	3.443e-91	Down	1	212035553	212107400	+	DTL	denticleless E3 ubiquitin protein ligase homolog [Source:HGNC Symbol%3BAcc:HGNC:30288]	GO:0009411:response to UV;GO:0006511:ubiquitin-dependent protein catabolic process;GO:0031572:G2 DNA damage checkpoint;GO:0000209:protein polyubiquitination;GO:0051726:regulation of cell cycle;GO:0006260:DNA replication;GO:0006513:protein monoubiquitination;GO:0019985:translesion synthesis;	GO:0031965:nuclear membrane;GO:0031464:Cul4A-RING E3 ubiquitin ligase complex;GO:0005813:centrosome;GO:0031465:Cul4B-RING E3 ubiquitin ligase complex;GO:0005737:cytoplasm;	GO:0004842:ubiquitin-protein transferase activity;GO:0005515:protein binding;	K11790
ENSG00000132780	8304	4033	31.53	4082	29.82	1831	15.04	1862	15.28	2944.13	-1.13765	0.056201	-20.2426	4.12872e-91	5.72505e-89	Down	1	45583846	45618904	+	NASP	nuclear autoantigenic sperm protein [Source:HGNC Symbol%3BAcc:HGNC:7644]	GO:0007049:cell cycle;GO:0006260:DNA replication;GO:0001824:blastocyst development;GO:0043486:histone exchange;GO:0008283:cell proliferation;GO:0015031:protein transport;GO:0044763:single-organism cellular process;	GO:0005737:cytoplasm;GO:0005634:nucleus;GO:0044424:intracellular part;	GO:0042393:histone binding;GO:0051879:Hsp90 protein binding;GO:0005515:protein binding;	K11291;K17985
ENSG00000003096	6983	1076	10	1119	9.72	2690	26.27	2678	26.13	1881.42	1.27544	0.0634336	20.1067	6.44331e-90	8.86838e-88	Ups	X	117897813	118117340	-	KLHL13	kelch like family member 13 [Source:HGNC Symbol%3BAcc:HGNC:22931]	GO:0007067:mitotic nuclear division;GO:0016567:protein ubiquitination;GO:0000910:cytokinesis;	GO:0031463:Cul3-RING ubiquitin ligase complex;	GO:0004842:ubiquitin-protein transferase activity;	K10447
ENSG00000189060	2344	1823	50.49	1908	49.39	658	19.14	637	18.52	1252.96	-1.51949	0.0757862	-20.0497	2.03074e-89	2.77449e-87	Down	22	37805093	37807436	+	H1-0	H1.0 linker histone [Source:HGNC Symbol%3BAcc:HGNC:4714]	-	-	-	K11275
ENSG00000100077	9477	2161	14.8	2428	15.54	4726	34	4710	33.86	3487.94	1.0304	0.0514404	20.031	2.95785e-89	4.01166e-87	Ups	22	25564675	25729294	+	GRK3	G protein-coupled receptor kinase 3 [Source:HGNC Symbol%3BAcc:HGNC:290]	GO:0031623:receptor internalization;GO:0038032:termination of G-protein coupled receptor signaling pathway;GO:0006468:protein phosphorylation;	-	GO:0047696:beta-adrenergic receptor kinase activity;GO:0005543:phospholipid binding;GO:0004703:G-protein coupled receptor kinase activity;GO:0005524:ATP binding;	K00910
ENSG00000123374	3887	2517	42.04	2673	41.72	1011	17.74	1088	19.07	1816.46	-1.30367	0.0656025	-19.8722	7.08236e-88	9.46744e-86	Down	12	55966781	55972789	+	CDK2	cyclin dependent kinase 2 [Source:HGNC Symbol%3BAcc:HGNC:1771]	GO:0032298:positive regulation of DNA-dependent DNA replication initiation;GO:0060968:regulation of gene silencing;GO:0006281:DNA repair;GO:0008284:positive regulation of cell proliferation;GO:0051301:cell division;GO:0000084:mitotic S phase;GO:0007126:meiotic nuclear division;GO:0000085:mitotic G2 phase;GO:0006977:DNA damage response, signal transduction by p53 class mediator resulting in cell c…	GO:0000307:cyclin-dependent protein kinase holoenzyme complex;GO:0000781:chromosome, telomeric region;GO:0000805:X chromosome;GO:0005829:cytosol;GO:0000793:condensed chromosome;GO:0005667:transcription factor complex;GO:0000806:Y chromosome;GO:0015030:Cajal body;GO:0005813:centrosome;GO:0005768:endosome;GO:0005815:microtubule organizing center;GO:0030496:midbody;GO:0005856:cytoskeleton;	GO:0046872:metal ion binding;GO:0005524:ATP binding;GO:0004693:cyclin-dependent protein serine/threonine kinase activity;GO:0030332:cyclin binding;GO:0035173:histone kinase activity;GO:0032403:protein complex binding;GO:0004674:protein serine/threonine kinase activity;	K02206
ENSG00000176884	10233	392	2.49	406	2.41	1369	9.12	1401	9.33	887.31	1.76648	0.08904	19.8392	1.36654e-87	1.81369e-85	Ups	9	137139154	137168756	+	GRIN1	glutamate ionotropic receptor NMDA type subunit 1 [Source:HGNC Symbol%3BAcc:HGNC:4584]	GO:0008542:visual learning;GO:0045471:response to ethanol;GO:2000463:positive regulation of excitatory postsynaptic membrane potential;GO:0055074:calcium ion homeostasis;GO:0035235:ionotropic glutamate receptor signaling pathway;GO:0045944:positive regulation of transcription from RNA polymerase II promoter;GO:0070588:calcium ion transmembrane transport;GO:0018964:propylene metabolic process;GO:0…	GO:0030288:outer membrane-bounded periplasmic space;GO:0043083:synaptic cleft;GO:0045211:postsynaptic membrane;GO:0009986:cell surface;GO:0060076:excitatory synapse;GO:0017146:N-methyl-D-aspartate selective glutamate receptor complex;GO:0014069:postsynaptic density;GO:0008021:synaptic vesicle;GO:0030054:cell junction;GO:0043195:terminal bouton;GO:0032590:dendrite membrane;	GO:0005262:calcium channel activity;GO:0042165:neurotransmitter binding;GO:0005509:calcium ion binding;GO:0004972:N-methyl-D-aspartate selective glutamate receptor activity;GO:0016595:glutamate binding;GO:0016594:glycine binding;GO:0005234:extracellular-glutamate-gated ion channel activity;GO:0005516:calmodulin binding;GO:0022843:voltage-gated cation channel activity;GO:0035254:glutamate receptor…	K05208
ENSG00000206538	12740	791	4.03	798	3.8	108	0.58	133	0.71	456.74	-2.64934	0.134184	-19.7441	9.01717e-87	1.18828e-84	Down	3	86876388	86991149	-	VGLL3	vestigial like family member 3 [Source:HGNC Symbol%3BAcc:HGNC:24327]	GO:0006355:regulation of transcription, DNA-templated;	GO:0005634:nucleus;	-	K14443;K14572
ENSG00000065328	5454	1636	19.47	1767	19.66	516	6.45	583	7.28	1121.87	-1.61946	0.0820418	-19.7394	9.8901e-87	1.29414e-84	Down	10	13161554	13211104	+	MCM10	minichromosome maintenance 10 replication initiation factor [Source:HGNC Symbol%3BAcc:HGNC:18043]	GO:0006260:DNA replication;GO:0000082:G1/S transition of mitotic cell cycle;GO:0000075:cell cycle checkpoint;	GO:0005737:cytoplasm;GO:0005730:nucleolus;GO:0005654:nucleoplasm;	GO:0046872:metal ion binding;GO:0003677:DNA binding;GO:0005515:protein binding;	K10736
ENSG00000230630	3195	335	6.81	384	7.29	1279	27.3	1323	28.21	825.514	1.82508	0.0928311	19.6603	4.72247e-86	6.13624e-84	Ups	1	172138397	172144840	-	DNM3OS	DNM3 opposite strand/antisense RNA [Source:HGNC Symbol%3BAcc:HGNC:41228]	-	-	-	-
ENSG00000080200	10979	1752	10.36	1986	10.97	667	4.14	646	4.01	1257.8	-1.50058	0.0764048	-19.6399	7.05043e-86	9.0975e-84	Down	3	97822011	97944984	+	CRYBG3	crystallin beta-gamma domain containing 3 [Source:HGNC Symbol%3BAcc:HGNC:34427]	-	-	-	-
ENSG00000109805	4847	2347	31.43	2516	31.49	1002	14.1	991	13.93	1708.36	-1.28445	0.0654605	-19.6217	1.00899e-85	1.29296e-83	Down	4	17810979	17844865	+	NCAPG	non-SMC condensin I complex subunit G [Source:HGNC Symbol%3BAcc:HGNC:24304]	GO:0007076:mitotic chromosome condensation;GO:0051301:cell division;	GO:0005737:cytoplasm;GO:0000796:condensin complex;GO:0005813:centrosome;GO:0005634:nucleus;GO:0015629:actin cytoskeleton;	GO:0005515:protein binding;	K06678
ENSG00000164211	5684	3899	44.53	4108	43.85	1950	23.39	1886	22.61	2951.24	-1.06332	0.0542376	-19.6048	1.40735e-85	1.79109e-83	Down	5	111496033	111512590	-	STARD4	StAR related lipid transfer domain containing 4 [Source:HGNC Symbol%3BAcc:HGNC:18058]	GO:0006869:lipid transport;	-	GO:0008289:lipid binding;	-
ENSG00000138735	9586	1408	9.54	1589	10.06	402	2.86	469	3.33	963.347	-1.76512	0.0901692	-19.5757	2.49313e-85	3.15135e-83	Down	4	119494397	119628804	-	PDE5A	phosphodiesterase 5A [Source:HGNC Symbol%3BAcc:HGNC:8784]	GO:0010613:positive regulation of cardiac muscle hypertrophy;GO:0060282:positive regulation of oocyte development;GO:0042130:negative regulation of T cell proliferation;GO:0007596:blood coagulation;GO:0043406:positive regulation of MAP kinase activity;GO:0055119:relaxation of cardiac muscle;GO:0055118:negative regulation of cardiac muscle contraction;GO:0046069:cGMP catabolic process;GO:0043065:p…	GO:0005829:cytosol;	GO:0008270:zinc ion binding;GO:0047555:3',5'-cyclic-GMP phosphodiesterase activity;GO:0030553:cGMP binding;	K13762
ENSG00000173848	4762	2260	30.81	2388	30.42	947	13.56	907	12.98	1620.51	-1.32289	0.0677166	-19.5357	5.45479e-85	6.80238e-83	Down	10	5412557	5459056	+	NET1	neuroepithelial cell transforming 1 [Source:HGNC Symbol%3BAcc:HGNC:14592]	GO:0015844:monoamine transport;GO:0001558:regulation of cell growth;GO:0070301:cellular response to hydrogen peroxide;GO:0048011:neurotrophin TRK receptor signaling pathway;GO:0071479:cellular response to ionizing radiation;GO:0043065:positive regulation of apoptotic process;GO:0007268:synaptic transmission;GO:0055085:transmembrane transport;	GO:0005829:cytosol;GO:0005887:integral component of plasma membrane;GO:0005634:nucleus;	GO:0005515:protein binding;GO:0005543:phospholipid binding;GO:0015375:glycine:sodium symporter activity;GO:0005089:Rho guanyl-nucleotide exchange factor activity;GO:0005334:norepinephrine:sodium symporter activity;	K07374
ENSG00000152661	3395	726	13.88	843	15.06	131	2.63	116	2.33	452.235	-2.59572	0.132921	-19.5283	6.31656e-85	7.82453e-83	Down	6	121435595	121449727	+	GJA1	gap junction protein alpha 1 [Source:HGNC Symbol%3BAcc:HGNC:4274]	GO:0001764:neuron migration;GO:0010628:positive regulation of gene expression;GO:0060174:limb bud formation;GO:0007267:cell-cell signaling;GO:0001649:osteoblast differentiation;GO:0010629:negative regulation of gene expression;GO:0003294:atrial ventricular junction remodeling;GO:0002088:lens development in camera-type eye;GO:0006915:apoptotic process;GO:0002070:epithelial cell maturation;GO:00019…	GO:0005882:intermediate filament;GO:0005794:Golgi apparatus;GO:0005829:cytosol;GO:0016328:lateral plasma membrane;GO:0005922:connexon complex;GO:0005916:fascia adherens;GO:0043292:contractile fiber;GO:0016324:apical plasma membrane;	GO:0005102:receptor binding;GO:0005243:gap junction channel activity;GO:0048487:beta-tubulin binding;GO:0097110:scaffold protein binding;	K07372
ENSG00000167670	4326	1996	29.95	2042	28.64	761	12	729	11.48	1378.46	-1.43321	0.0736377	-19.4629	2.26462e-84	2.78668e-82	Down	19	4402640	4445018	+	CHAF1A	chromatin assembly factor 1 subunit A [Source:HGNC Symbol%3BAcc:HGNC:1910]	GO:0006281:DNA repair;GO:0007049:cell cycle;GO:0006355:regulation of transcription, DNA-templated;GO:0006260:DNA replication;GO:0006461:protein complex assembly;GO:0006335:DNA replication-dependent nucleosome assembly;	GO:0033186:CAF-1 complex;	GO:0051082:unfolded protein binding;GO:0070087:chromo shadow domain binding;GO:0003682:chromatin binding;	K10750
ENSG00000166123	6362	1881	19.19	2050	19.55	675	7.23	745	7.98	1333.16	-1.46186	0.0752306	-19.4318	4.15712e-84	5.04859e-82	Down	16	46884362	46931289	+	GPT2	glutamic--pyruvic transaminase 2 [Source:HGNC Symbol%3BAcc:HGNC:18062]	GO:0006103:2-oxoglutarate metabolic process;GO:0042853:L-alanine catabolic process;GO:0034641:cellular nitrogen compound metabolic process;GO:0008652:cellular amino acid biosynthetic process;	GO:0005759:mitochondrial matrix;	GO:0004021:L-alanine:2-oxoglutarate aminotransferase activity;GO:0030170:pyridoxal phosphate binding;	K00814
ENSG00000076003	4135	2957	46.42	3171	46.53	1385	22.84	1395	22.99	2219.44	-1.14033	0.0588989	-19.3608	1.65157e-83	1.99271e-81	Down	2	135839626	135876443	-	MCM6	minichromosome maintenance complex component 6 [Source:HGNC Symbol%3BAcc:HGNC:6949]	GO:0006268:DNA unwinding involved in DNA replication;GO:0006270:DNA replication initiation;GO:0000084:mitotic S phase;GO:0000075:cell cycle checkpoint;GO:0006271:DNA strand elongation involved in DNA replication;GO:0000082:G1/S transition of mitotic cell cycle;	GO:0042555:MCM complex;GO:0005634:nucleus;GO:0005730:nucleolus;GO:0005654:nucleoplasm;	GO:0004003:ATP-dependent DNA helicase activity;GO:0042802:identical protein binding;GO:0005524:ATP binding;GO:0003697:single-stranded DNA binding;	K02542
ENSG00000152492	9183	1994	14.1	2247	14.85	815	6.05	832	6.17	1466.23	-1.359	0.0708656	-19.1771	5.75026e-82	6.80545e-80	Down	3	191329085	191398659	+	CCDC50	coiled-coil domain containing 50 [Source:HGNC Symbol%3BAcc:HGNC:18111]	-	GO:0005737:cytoplasm;	GO:0005515:protein binding;	K12606
ENSG00000184194	4910	899	11.89	939	11.6	2377	33.01	2258	31.33	1610.23	1.31803	0.0689011	19.1294	1.43766e-81	1.6907e-79	Ups	X	53048789	53080615	+	GPR173	G protein-coupled receptor 173 [Source:HGNC Symbol%3BAcc:HGNC:18186]	GO:0007165:signal transduction;	GO:0016021:integral component of membrane;GO:0005886:plasma membrane;	GO:0004930:G-protein coupled receptor activity;	K04300
ENSG00000073111	4715	2605	35.87	2802	36.05	1178	17.04	1197	17.3	1938.87	-1.18588	0.0620542	-19.1104	2.07055e-81	2.41968e-79	Down	3	127598410	127622436	+	MCM2	minichromosome maintenance complex component 2 [Source:HGNC Symbol%3BAcc:HGNC:6944]	GO:0000075:cell cycle checkpoint;GO:0006974:cellular response to DNA damage stimulus;GO:0006268:DNA unwinding involved in DNA replication;GO:0008283:cell proliferation;GO:0000084:mitotic S phase;GO:0042325:regulation of phosphorylation;GO:0000082:G1/S transition of mitotic cell cycle;GO:0006270:DNA replication initiation;GO:0006334:nucleosome assembly;GO:0006271:DNA strand elongation involved in …	GO:0000785:chromatin;GO:0005654:nucleoplasm;GO:0042555:MCM complex;GO:0005664:nuclear origin of replication recognition complex;GO:0005829:cytosol;GO:0005634:nucleus;	GO:0042393:histone binding;GO:0003697:single-stranded DNA binding;GO:0046872:metal ion binding;GO:0003688:DNA replication origin binding;GO:0004003:ATP-dependent DNA helicase activity;GO:0005524:ATP binding;GO:0005515:protein binding;GO:0003677:DNA binding;GO:0000166:nucleotide binding;GO:0043167:ion binding;GO:0003678:DNA helicase activity;GO:0003682:chromatin binding;	K02540
ENSG00000143355	10442	856	5.32	943	5.48	193	1.26	151	0.99	534.076	-2.3351	0.122243	-19.1021	2.42354e-81	2.81449e-79	Down	1	197911902	197935478	+	LHX9	LIM homeobox 9 [Source:HGNC Symbol%3BAcc:HGNC:14222]	GO:0008283:cell proliferation;GO:0008585:female gonad development;GO:0008584:male gonad development;GO:0035262:gonad morphogenesis;GO:0045892:negative regulation of transcription, DNA-templated;GO:0008045:motor neuron axon guidance;GO:0006355:regulation of transcription, DNA-templated;	GO:0005634:nucleus;	GO:0003714:transcription corepressor activity;GO:0008270:zinc ion binding;GO:0043565:sequence-specific DNA binding;GO:0003700:sequence-specific DNA binding transcription factor activity;	K09373
ENSG00000181541	2543	193	4.93	243	5.8	981	26.3	985	26.39	596.834	2.12572	0.111499	19.0648	4.94804e-81	5.71053e-79	Ups	4	150582151	150584693	+	MAB21L2	mab-21 like 2 [Source:HGNC Symbol%3BAcc:HGNC:6758]	GO:0008284:positive regulation of cell proliferation;GO:0010172:embryonic body morphogenesis;GO:0007399:nervous system development;GO:0048568:embryonic organ development;GO:0043010:camera-type eye development;	GO:0005634:nucleus;	-	-
ENSG00000117600	5540	874	10.24	931	10.2	175	2.15	201	2.47	543.772	-2.22052	0.116511	-19.0584	5.59388e-81	6.41605e-79	Down	1	99263953	99309590	+	PLPPR4	phospholipid phosphatase related 4 [Source:HGNC Symbol%3BAcc:HGNC:23496]	GO:0048839:inner ear development;GO:0008152:metabolic process;	GO:0016021:integral component of membrane;	GO:0008195:phosphatidate phosphatase activity;	K19582
ENSG00000170091	3844	123	2.08	138	2.18	750	13.3	783	13.88	445.866	2.47896	0.130264	19.0302	9.58309e-81	1.09241e-78	Ups	5	174045706	174243501	+	NSG2	neuronal vesicle trafficking associated 2 [Source:HGNC Symbol%3BAcc:HGNC:24955]	GO:0007212:dopamine receptor signaling pathway;	GO:0032580:Golgi cisterna membrane;GO:0032585:multivesicular body membrane;GO:0030659:cytoplasmic vesicle membrane;GO:0016021:integral component of membrane;	GO:0050780:dopamine receptor binding;	-
ENSG00000175832	3515	31	0.57	42	0.72	538	10.44	524	10.16	281.955	3.6169	0.190299	19.0064	1.51087e-80	1.7118e-78	Ups	17	43527844	43579620	-	ETV4	ETS variant transcription factor 4 [Source:HGNC Symbol%3BAcc:HGNC:3493]	GO:0033600:negative regulation of mammary gland epithelial cell proliferation;GO:0060762:regulation of branching involved in mammary gland duct morphogenesis;GO:0008045:motor neuron axon guidance;GO:0048863:stem cell differentiation;GO:0045893:positive regulation of transcription, DNA-templated;	GO:0005730:nucleolus;	GO:0043565:sequence-specific DNA binding;GO:0003700:sequence-specific DNA binding transcription factor activity;	K15592
ENSG00000164741	12794	3098	15.72	3706	17.57	1471	7.84	1445	7.69	2418.47	-1.21827	0.0641317	-18.9964	1.82556e-80	2.05581e-78	Down	8	13083361	13604610	-	DLC1	DLC1 Rho GTPase activating protein [Source:HGNC Symbol%3BAcc:HGNC:2897]	GO:0001843:neural tube closure;GO:0007017:microtubule-based process;GO:0030336:negative regulation of cell migration;GO:0007292:female gamete generation;GO:0035307:positive regulation of protein dephosphorylation;GO:0030900:forebrain development;GO:0019886:antigen processing and presentation of exogenous peptide antigen via MHC class II;GO:0006919:activation of cysteine-type endopeptidase activit…	GO:0005925:focal adhesion;GO:0005901:caveola;GO:0005829:cytosol;GO:0000776:kinetochore;GO:0072686:mitotic spindle;GO:0008180:COP9 signalosome;GO:0005868:cytoplasmic dynein complex;GO:0005739:mitochondrion;GO:0005874:microtubule;GO:0005813:centrosome;GO:0005737:cytoplasm;GO:0005634:nucleus;	GO:0042803:protein homodimerization activity;GO:0008022:protein C-terminus binding;GO:0042169:SH2 domain binding;GO:0003774:motor activity;GO:0030235:nitric-oxide synthase regulator activity;GO:0019899:enzyme binding;	-
ENSG00000231213	2140	621	18.84	665	18.85	79	2.52	88	2.8	362.33	-2.84289	0.149879	-18.9679	3.14376e-80	3.49786e-78	Down	3	146576555	146606216	-	PLSCR5	phospholipid scramblase family member 5 [Source:HGNC Symbol%3BAcc:HGNC:19952]	-	-	-	-
ENSG00000167325	4233	3581	54.92	3887	55.71	1843	29.69	1808	29.1	2769.72	-1.03354	0.0545904	-18.9326	6.14874e-80	6.80058e-78	Down	11	4094707	4138932	+	RRM1	ribonucleotide reductase catalytic subunit M1 [Source:HGNC Symbol%3BAcc:HGNC:10451]	GO:0055114:oxidation-reduction process;GO:0009263:deoxyribonucleotide biosynthetic process;GO:0006260:DNA replication;GO:0051290:protein heterotetramerization;GO:0015949:nucleobase-containing small molecule interconversion;GO:0000278:mitotic cell cycle;GO:0021846:cell proliferation in forebrain;GO:0010212:response to ionizing radiation;GO:0008584:male gonad development;GO:0006206:pyrimidine nucle…	GO:0005829:cytosol;GO:0005971:ribonucleoside-diphosphate reductase complex;GO:0005654:nucleoplasm;GO:0042995:cell projection;GO:0043025:neuronal cell body;GO:0005635:nuclear envelope;GO:0005737:cytoplasm;	GO:0005524:ATP binding;GO:0005515:protein binding;GO:0004748:ribonucleoside-diphosphate reductase activity, thioredoxin disulfide as acceptor;	K10807
ENSG00000152784	4589	1700	24.05	1792	23.69	645	9.58	602	8.94	1181.27	-1.47782	0.0781435	-18.9116	9.16085e-80	1.00721e-77	Down	4	80183879	80204329	+	PRDM8	PR/SET domain 8 [Source:HGNC Symbol%3BAcc:HGNC:13993]	GO:0009987:cellular process;	-	GO:0005488:binding;	K04358
ENSG00000103995	8165	1919	15.26	2024	15.04	780	6.51	740	6.17	1361.63	-1.37022	0.0729392	-18.7858	9.87198e-79	1.07901e-76	Down	15	48712928	48811146	-	CEP152	centrosomal protein 152 [Source:HGNC Symbol%3BAcc:HGNC:29298]	GO:0051298:centrosome duplication;GO:0000086:G2/M transition of mitotic cell cycle;	GO:0005730:nucleolus;GO:0005813:centrosome;GO:0005829:cytosol;	GO:0019901:protein kinase binding;	K16728
ENSG00000085840	3121	1522	31.66	1651	32.09	541	11.82	572	12.49	1067.93	-1.50185	0.0808271	-18.581	4.58256e-77	4.9505e-75	Down	1	52372829	52404423	-	ORC1	origin recognition complex subunit 1 [Source:HGNC Symbol%3BAcc:HGNC:8487]	GO:0000083:regulation of transcription involved in G1/S transition of mitotic cell cycle;GO:0000084:mitotic S phase;GO:0000075:cell cycle checkpoint;GO:0006270:DNA replication initiation;	GO:0005829:cytosol;GO:0005730:nucleolus;GO:0005664:nuclear origin of replication recognition complex;GO:0005654:nucleoplasm;GO:0005886:plasma membrane;	GO:0017111:nucleoside-triphosphatase activity;GO:0003677:DNA binding;GO:0005524:ATP binding;GO:0005515:protein binding;	K02603
ENSG00000100297	7268	2119	18.93	2402	20.05	929	8.72	835	7.83	1565.02	-1.35144	0.0727413	-18.5788	4.77224e-77	5.1256e-75	Down	22	35400134	35425431	+	MCM5	minichromosome maintenance complex component 5 [Source:HGNC Symbol%3BAcc:HGNC:6948]	GO:0000084:mitotic S phase;GO:0032508:DNA duplex unwinding;GO:0000075:cell cycle checkpoint;GO:0051301:cell division;GO:0006271:DNA strand elongation involved in DNA replication;GO:0006270:DNA replication initiation;GO:0000082:G1/S transition of mitotic cell cycle;	GO:0042555:MCM complex;GO:0005654:nucleoplasm;	GO:0003678:DNA helicase activity;GO:0003677:DNA binding;GO:0005524:ATP binding;GO:0005515:protein binding;	K02209;K15696
ENSG00000144191	4343	1322	19.76	1444	20.17	458	7.19	449	7.04	915.161	-1.59547	0.0864758	-18.4499	5.22532e-76	5.5481e-74	Down	2	98346188	98398601	+	CNGA3	cyclic nucleotide gated channel subunit alpha 3 [Source:HGNC Symbol%3BAcc:HGNC:2150]	GO:0006810:transport;GO:0046549:retinal cone cell development;GO:0007601:visual perception;GO:0007165:signal transduction;	GO:0016021:integral component of membrane;GO:0001750:photoreceptor outer segment;GO:0005886:plasma membrane;	GO:0005221:intracellular cyclic nucleotide activated cation channel activity;GO:0030553:cGMP binding;	K04950
ENSG00000118257	13896	1869	8.73	2089	9.12	789	3.87	785	3.85	1377.72	-1.32482	0.0720918	-18.3769	2.01097e-75	2.11106e-73	Down	2	205681990	205798133	+	NRP2	neuropilin 2 [Source:HGNC Symbol%3BAcc:HGNC:8005]	GO:0007411:axon guidance;GO:0001525:angiogenesis;GO:0048010:vascular endothelial growth factor receptor signaling pathway;GO:0001938:positive regulation of endothelial cell proliferation;GO:0007155:cell adhesion;GO:0007507:heart development;GO:0001755:neural crest cell migration;GO:0050919:negative chemotaxis;GO:0010595:positive regulation of endothelial cell migration;GO:0071526:semaphorin-plexi…	GO:0016021:integral component of membrane;GO:0005576:extracellular region;GO:0030424:axon;GO:0002116:semaphorin receptor complex;GO:0005886:plasma membrane;GO:0016020:membrane;	GO:0019838:growth factor binding;GO:0017154:semaphorin receptor activity;GO:0005198:structural molecule activity;GO:0005021:vascular endothelial growth factor-activated receptor activity;GO:0005509:calcium ion binding;GO:0008201:heparin binding;GO:0019955:cytokine binding;	K06819
ENSG00000148516	8650	3145	23.6	3596	25.22	1562	12.31	1609	12.67	2467.5	-1.0869	0.0591978	-18.3604	2.72374e-75	2.82737e-73	Down	10	31318495	31529814	+	ZEB1	zinc finger E-box binding homeobox 1 [Source:HGNC Symbol%3BAcc:HGNC:11642]	GO:0000122:negative regulation of transcription from RNA polymerase II promoter;GO:0033081:regulation of T cell differentiation in thymus;GO:0030857:negative regulation of epithelial cell differentiation;GO:0017015:regulation of transforming growth factor beta receptor signaling pathway;GO:0048596:embryonic camera-type eye morphogenesis;GO:0014823:response to activity;GO:0006955:immune response;G…	GO:0005737:cytoplasm;GO:0005730:nucleolus;GO:0005667:transcription factor complex;	GO:0003714:transcription corepressor activity;GO:0008270:zinc ion binding;GO:0003713:transcription coactivator activity;GO:0043565:sequence-specific DNA binding;GO:0003700:sequence-specific DNA binding transcription factor activity;GO:0003690:double-stranded DNA binding;GO:0003682:chromatin binding;GO:0008134:transcription factor binding;GO:0070888:E-box binding;	K09299
ENSG00000070729	7310	46	0.41	73	0.61	562	5.24	578	5.39	312.662	3.10184	0.169008	18.3532	3.11134e-75	3.21176e-73	Ups	16	57882340	57971128	-	CNGB1	cyclic nucleotide gated channel subunit beta 1 [Source:HGNC Symbol%3BAcc:HGNC:2151]	GO:0006810:transport;GO:0007602:phototransduction;GO:0045494:photoreceptor cell maintenance;GO:0033365:protein localization to organelle;GO:0007608:sensory perception of smell;	GO:0017071:intracellular cyclic nucleotide activated cation channel complex;	GO:0005222:intracellular cAMP activated cation channel activity;GO:0030552:cAMP binding;	K04952
ENSG00000119969	10150	1672	10.69	1778	10.63	661	4.44	612	4.11	1177.11	-1.43084	0.0782026	-18.2965	8.81819e-75	9.05253e-73	Down	10	94501434	94613905	+	HELLS	helicase%2C lymphoid specific [Source:HGNC Symbol%3BAcc:HGNC:4861]	GO:0006346:methylation-dependent chromatin silencing;GO:0043066:negative regulation of apoptotic process;GO:0051301:cell division;GO:0046651:lymphocyte proliferation;GO:0010216:maintenance of DNA methylation;GO:0001655:urogenital system development;GO:0007067:mitotic nuclear division;GO:0031508:pericentric heterochromatin assembly;GO:0006351:transcription, DNA-templated;GO:0007275:multicellular o…	GO:0005634:nucleus;GO:0005721:pericentric heterochromatin;GO:0000775:chromosome, centromeric region;GO:0043229:intracellular organelle;	GO:0004386:helicase activity;GO:0003677:DNA binding;GO:0003682:chromatin binding;GO:0005524:ATP binding;GO:1901363:heterocyclic compound binding;GO:0097159:organic cyclic compound binding;GO:0003676:nucleic acid binding;	K19001
ENSG00000152377	6200	96	1.01	89	0.87	621	6.83	686	7.54	370.929	2.71226	0.14831	18.2877	1.03615e-74	1.05784e-72	Ups	5	136975298	137598379	-	SPOCK1	SPARC (osteonectin)%2C cwcv and kazal like domains proteoglycan 1 [Source:HGNC Symbol%3BAcc:HGNC:11251]	GO:0001764:neuron migration;GO:0010812:negative regulation of cell-substrate adhesion;GO:0001558:regulation of cell growth;GO:0010951:negative regulation of endopeptidase activity;GO:0021953:central nervous system neuron differentiation;GO:0007165:signal transduction;GO:0010977:negative regulation of neuron projection development;	GO:0005615:extracellular space;GO:0016528:sarcoplasm;GO:0031594:neuromuscular junction;GO:0033268:node of Ranvier;GO:0005578:proteinaceous extracellular matrix;GO:0014069:postsynaptic density;	GO:0004867:serine-type endopeptidase inhibitor activity;GO:0005509:calcium ion binding;GO:0008191:metalloendopeptidase inhibitor activity;GO:0004869:cysteine-type endopeptidase inhibitor activity;	K08136
ENSG00000134853	9547	1608	10.93	1751	11.13	634	4.53	575	4.1	1138.15	-1.4651	0.0802134	-18.265	1.57072e-74	1.59483e-72	Down	4	54229280	54298245	+	PDGFRA	platelet derived growth factor receptor alpha [Source:HGNC Symbol%3BAcc:HGNC:8803]	GO:0023019:signal transduction involved in regulation of gene expression;GO:0007204:positive regulation of cytosolic calcium ion concentration;GO:0048146:positive regulation of fibroblast proliferation;GO:0001701:in utero embryonic development;GO:0050920:regulation of chemotaxis;GO:0070374:positive regulation of ERK1 and ERK2 cascade;GO:0048010:vascular endothelial growth factor receptor signalin…	GO:0005737:cytoplasm;GO:0005887:integral component of plasma membrane;GO:0009897:external side of plasma membrane;GO:0005634:nucleus;	GO:0042803:protein homodimerization activity;GO:0048407:platelet-derived growth factor binding;GO:0038085:vascular endothelial growth factor binding;GO:0005161:platelet-derived growth factor receptor binding;GO:0005524:ATP binding;GO:0005018:platelet-derived growth factor alpha-receptor activity;GO:0005021:vascular endothelial growth factor-activated receptor activity;	K04363
ENSG00000138160	5016	3009	38.94	3176	38.42	1451	19.73	1494	20.29	2275.09	-1.07127	0.0587236	-18.2425	2.37286e-74	2.3962e-72	Down	10	92593130	92655395	+	KIF11	kinesin family member 11 [Source:HGNC Symbol%3BAcc:HGNC:6388]	GO:0090307:mitotic spindle assembly;GO:0007100:mitotic centrosome separation;GO:0051301:cell division;GO:0007018:microtubule-based movement;GO:0019886:antigen processing and presentation of exogenous peptide antigen via MHC class II;GO:0007596:blood coagulation;	GO:0005829:cytosol;GO:0000922:spindle pole;GO:0005876:spindle microtubule;GO:0005871:kinesin complex;	GO:0003777:microtubule motor activity;GO:0008017:microtubule binding;GO:0005524:ATP binding;GO:0019901:protein kinase binding;	K10398
ENSG00000198626	17855	1542	5.61	1717	5.83	602	2.3	587	2.24	1107.88	-1.44567	0.0793825	-18.2115	4.1834e-74	4.20172e-72	Down	1	237042184	237833988	+	RYR2	ryanodine receptor 2 [Source:HGNC Symbol%3BAcc:HGNC:10484]	GO:0005513:detection of calcium ion;GO:0035584:calcium-mediated signaling using intracellular calcium source;GO:0008627:intrinsic apoptotic signaling pathway in response to osmotic stress;GO:0003220:left ventricular cardiac muscle tissue morphogenesis;GO:1901896:positive regulation of calcium-transporting ATPase activity;GO:0001666:response to hypoxia;GO:0010460:positive regulation of heart rate;…	GO:0034704:calcium channel complex;GO:0005886:plasma membrane;GO:0014701:junctional sarcoplasmic reticulum membrane;GO:0030018:Z disc;	GO:0048763:calcium-induced calcium release activity;GO:0005219:ryanodine-sensitive calcium-release channel activity;GO:0043924:suramin binding;GO:0044325:ion channel binding;GO:0034236:protein kinase A catalytic subunit binding;GO:0042802:identical protein binding;GO:0043621:protein self-association;GO:0005516:calmodulin binding;GO:0005509:calcium ion binding;GO:0034237:protein kinase A regulator…	K04962
ENSG00000120738	3137	722	14.94	755	14.6	142	3.09	138	3	438.221	-2.34172	0.128899	-18.1671	9.40864e-74	9.39903e-72	Down	5	138465479	138469303	+	EGR1	early growth response 1 [Source:HGNC Symbol%3BAcc:HGNC:3238]	GO:0048169:regulation of long-term neuronal synaptic plasticity;GO:0043525:positive regulation of neuron apoptotic process;GO:0009749:response to glucose;GO:0051602:response to electrical stimulus;GO:0070498:interleukin-1-mediated signaling pathway;GO:0072303:positive regulation of glomerular metanephric mesangial cell proliferation;GO:0071873:response to norepinephrine;GO:0031667:response to nut…	GO:0005654:nucleoplasm;GO:0005737:cytoplasm;	GO:0000979:RNA polymerase II core promoter sequence-specific DNA binding;GO:0003690:double-stranded DNA binding;GO:0008134:transcription factor binding;GO:0001077:RNA polymerase II core promoter proximal region sequence-specific DNA binding transcription factor activity involved in positive regulation of transcription;GO:0008270:zinc ion binding;GO:0035035:histone acetyltransferase binding;	K09203
ENSG00000287335	2858	368	8.36	381	8.09	1245	29.7	1213	28.92	797.601	1.68466	0.0928431	18.1452	1.40024e-73	1.39132e-71	Ups	20	48025245	48060271	+	AL139351.3	novel transcript	-	-	-	-
ENSG00000173801	4942	192	2.52	195	2.39	891	12.29	841	11.59	526.922	2.10852	0.116754	18.0595	6.64246e-73	6.56508e-71	Ups	17	41754604	41786931	-	JUP	junction plakoglobin [Source:HGNC Symbol%3BAcc:HGNC:6207]	GO:0071681:cellular response to indole-3-methanol;GO:0007398:ectoderm development;GO:0000902:cell morphogenesis;GO:0003308:negative regulation of Wnt signaling pathway involved in heart development;GO:0007369:gastrulation;GO:0043588:skin development;GO:0051091:positive regulation of sequence-specific DNA binding transcription factor activity;GO:0048599:oocyte development;GO:0016477:cell migration…	GO:0005916:fascia adherens;GO:0030056:hemidesmosome;GO:0016327:apicolateral plasma membrane;GO:0030057:desmosome;GO:0005829:cytosol;GO:0016323:basolateral plasma membrane;GO:0015629:actin cytoskeleton;GO:0071665:gamma-catenin-TCF7L2 complex;GO:0005882:intermediate filament;GO:0016342:catenin complex;GO:0009898:cytoplasmic side of plasma membrane;GO:0032993:protein-DNA complex;GO:0005667:transcrip…	GO:0042803:protein homodimerization activity;GO:0045294:alpha-catenin binding;GO:0005199:structural constituent of cell wall;GO:0003713:transcription coactivator activity;GO:0019901:protein kinase binding;GO:0019903:protein phosphatase binding;GO:0045296:cadherin binding;	K10056
ENSG00000149256	16414	1147	4.54	1361	5.03	2804	11.65	2864	11.89	2032.53	1.16422	0.0645321	18.0409	9.29995e-73	9.14298e-71	Ups	11	78652829	79441030	-	TENM4	teneurin transmembrane protein 4 [Source:HGNC Symbol%3BAcc:HGNC:29945]	GO:0001702:gastrulation with mouth forming second;GO:2000543:positive regulation of gastrulation;GO:0048714:positive regulation of oligodendrocyte differentiation;GO:0060038:cardiac muscle cell proliferation;GO:0031643:positive regulation of myelination;GO:0060912:cardiac cell fate specification;GO:0007165:signal transduction;GO:0032289:central nervous system myelin formation;	GO:0043005:neuron projection;GO:0016021:integral component of membrane;GO:0005737:cytoplasm;GO:0005634:nucleus;	GO:0042803:protein homodimerization activity;	K10408
ENSG00000132872	4308	1378	20.77	1466	20.65	489	7.74	495	7.83	954.082	-1.52036	0.0843968	-18.0144	1.502e-72	1.46888e-70	Down	18	43267892	43277535	-	SYT4	synaptotagmin 4 [Source:HGNC Symbol%3BAcc:HGNC:11512]	GO:0007269:neurotransmitter secretion;	GO:0030054:cell junction;GO:0043005:neuron projection;GO:0016021:integral component of membrane;GO:0030672:synaptic vesicle membrane;GO:0048471:perinuclear region of cytoplasm;GO:0008021:synaptic vesicle;GO:0016020:membrane;	GO:0005509:calcium ion binding;GO:0030276:clathrin binding;GO:0005215:transporter activity;	-
ENSG00000171365	11457	606	3.43	679	3.6	1716	10.21	1691	10.06	1166.69	1.3881	0.077293	17.9589	4.08985e-72	3.958e-70	Ups	X	49922596	50099235	+	CLCN5	chloride voltage-gated channel 5 [Source:HGNC Symbol%3BAcc:HGNC:2023]	GO:0055085:transmembrane transport;GO:0006821:chloride transport;GO:0007588:excretion;GO:0006897:endocytosis;GO:0006810:transport;	GO:0045177:apical part of cell;GO:0016021:integral component of membrane;GO:0000139:Golgi membrane;GO:0010008:endosome membrane;GO:0005887:integral component of plasma membrane;GO:0043231:intracellular membrane-bounded organelle;GO:0044446:intracellular organelle part;GO:0044444:cytoplasmic part;GO:0031090:organelle membrane;	GO:0005247:voltage-gated chloride channel activity;GO:0005524:ATP binding;GO:0015297:antiporter activity;GO:0005254:chloride channel activity;	K05012
ENSG00000102316	2943	1279	28.21	1282	26.43	2925	67.77	2792	64.64	2059.97	1.14391	0.063902	17.901	1.15854e-71	1.11538e-69	Ups	X	54807599	54816015	+	MAGED2	MAGE family member D2 [Source:HGNC Symbol%3BAcc:HGNC:16353]	-	-	-	-
ENSG00000146670	3901	1653	27.51	1710	26.59	634	11.08	642	11.21	1156.56	-1.39173	0.077786	-17.8918	1.36586e-71	1.3082e-69	Down	11	65066300	65084164	-	CDCA5	cell division cycle associated 5 [Source:HGNC Symbol%3BAcc:HGNC:14626]	GO:0007064:mitotic sister chromatid cohesion;GO:0007080:mitotic metaphase plate congression;GO:0006302:double-strand break repair;GO:0071922:regulation of cohesin localization to chromatin;GO:0007076:mitotic chromosome condensation;GO:0051301:cell division;GO:0000082:G1/S transition of mitotic cell cycle;	GO:0008278:cohesin complex;GO:0005730:nucleolus;GO:0000790:nuclear chromatin;GO:0005737:cytoplasm;GO:0005886:plasma membrane;	GO:0005515:protein binding;GO:0003682:chromatin binding;	K17390
ENSG00000116044	5671	2436	27.89	2515	26.91	1094	13.15	1119	13.44	1785.81	-1.16101	0.064988	-17.865	2.21063e-71	2.10644e-69	Down	2	177227595	177392697	-	NFE2L2	nuclear factor%2C erythroid 2 like 2 [Source:HGNC Symbol%3BAcc:HGNC:7782]	GO:0036003:positive regulation of transcription from RNA polymerase II promoter in response to stress;GO:0043161:proteasome-mediated ubiquitin-dependent protein catabolic process;GO:0043066:negative regulation of apoptotic process;GO:0070301:cellular response to hydrogen peroxide;GO:0010499:proteasomal ubiquitin-independent protein catabolic process;GO:0016567:protein ubiquitination;GO:0045995:re…	GO:0000785:chromatin;GO:0005829:cytosol;GO:0005813:centrosome;GO:0005886:plasma membrane;GO:0005634:nucleus;	GO:0019904:protein domain specific binding;GO:0043565:sequence-specific DNA binding;GO:0001102:RNA polymerase II activating transcription factor binding;GO:0003700:sequence-specific DNA binding transcription factor activity;GO:0003677:DNA binding;	K05638
ENSG00000171444	10739	2789	16.86	3222	18.2	1325	8.41	1414	8.97	2177.97	-1.1314	0.063651	-17.775	1.10319e-70	1.04583e-68	Down	5	113022099	113488823	-	MCC	MCC regulator of WNT signaling pathway [Source:HGNC Symbol%3BAcc:HGNC:6935]	GO:0050680:negative regulation of epithelial cell proliferation;GO:0090090:negative regulation of canonical Wnt signaling pathway;GO:0010633:negative regulation of epithelial cell migration;	GO:0005737:cytoplasm;GO:0005634:nucleus;GO:0005886:plasma membrane;	GO:0004872:receptor activity;GO:0005515:protein binding;	K02927
ENSG00000144730	9561	505	3.43	627	3.98	1625	11.59	1598	11.39	1082.3	1.48882	0.0841828	17.6856	5.41351e-70	5.08022e-68	Ups	3	57089982	57170306	-	IL17RD	interleukin 17 receptor D [Source:HGNC Symbol%3BAcc:HGNC:17616]	-	GO:0000139:Golgi membrane;GO:0016021:integral component of membrane;GO:0005886:plasma membrane;	-	K05167
ENSG00000101057	2776	2999	70.13	3392	74.13	1551	38.1	1421	34.88	2331.24	-1.10278	0.0626451	-17.6036	2.31123e-69	2.14725e-67	Down	20	43667019	43716495	+	MYBL2	MYB proto-oncogene like 2 [Source:HGNC Symbol%3BAcc:HGNC:7548]	GO:0090307:mitotic spindle assembly;GO:0006351:transcription, DNA-templated;	GO:0031523:Myb complex;GO:0005634:nucleus;	GO:0003677:DNA binding;GO:0003700:sequence-specific DNA binding transcription factor activity;GO:0003682:chromatin binding;	K09421
ENSG00000119283	9326	1175	8.18	1244	8.09	2613	19.11	2608	19.05	1900.62	1.09683	0.0623523	17.5909	2.89232e-69	2.67374e-67	Ups	1	231162112	231221556	+	TRIM67	tripartite motif containing 67 [Source:HGNC Symbol%3BAcc:HGNC:31859]	-	GO:0005622:intracellular;	GO:0008270:zinc ion binding;	K10649
ENSG00000137812	10250	1712	10.84	2000	11.84	703	4.68	739	4.91	1282.83	-1.3558	0.0772036	-17.5613	4.87541e-69	4.46256e-67	Down	15	40594020	40664342	+	KNL1	kinetochore scaffold 1 [Source:HGNC Symbol%3BAcc:HGNC:24054]	GO:0034501:protein localization to kinetochore;GO:0071173:spindle assembly checkpoint;GO:0001675:acrosome assembly;GO:0000236:mitotic prometaphase;GO:0008608:attachment of spindle microtubules to kinetochore;GO:0051301:cell division;GO:0034080:CENP-A containing nucleosome assembly;GO:0010923:negative regulation of phosphatase activity;	GO:0001669:acrosomal vesicle;GO:0005654:nucleoplasm;GO:0000777:condensed chromosome kinetochore;GO:0005730:nucleolus;GO:0005829:cytosol;	GO:0005515:protein binding;	K11542
ENSG00000119812	4919	1270	16.76	1568	19.34	444	6.15	459	6.36	930.517	-1.63277	0.0929836	-17.5598	5.00377e-69	4.5576e-67	Down	2	33583660	33599382	-	FAM98A	family with sequence similarity 98 member A [Source:HGNC Symbol%3BAcc:HGNC:24520]	-	-	-	-
ENSG00000138801	3260	2446	48.71	2538	47.23	1156	24.18	1101	23.01	1804.89	-1.1421	0.0652621	-17.5002	1.42811e-68	1.29443e-66	Down	4	107590276	107720234	-	PAPSS1	3'-phosphoadenosine 5'-phosphosulfate synthase 1 [Source:HGNC Symbol%3BAcc:HGNC:8603]	GO:0050428:3'-phosphoadenosine 5'-phosphosulfate biosynthetic process;GO:0000103:sulfate assimilation;GO:0016310:phosphorylation;GO:0006805:xenobiotic metabolic process;GO:0001501:skeletal system development;	GO:0005829:cytosol;	GO:0004020:adenylylsulfate kinase activity;GO:0004781:sulfate adenylyltransferase (ATP) activity;GO:0005524:ATP binding;	K13811
ENSG00000106484	4767	1057	14.39	1097	13.96	324	4.63	267	3.82	684.557	-1.83965	0.105374	-17.4583	2.97544e-68	2.68382e-66	Down	7	130486171	130506465	+	MEST	mesoderm specific transcript [Source:HGNC Symbol%3BAcc:HGNC:7028]	GO:0007498:mesoderm development;GO:0010883:regulation of lipid storage;GO:0008152:metabolic process;GO:0032526:response to retinoic acid;	GO:0005789:endoplasmic reticulum membrane;GO:0016021:integral component of membrane;GO:0005783:endoplasmic reticulum;	GO:0016787:hydrolase activity;GO:0003824:catalytic activity;	-
ENSG00000151746	12868	2606	13.15	3036	14.31	1307	6.93	1288	6.82	2050.09	-1.11765	0.0642129	-17.4054	7.51354e-68	6.7444e-66	Down	12	32106835	32383633	+	BICD1	BICD cargo adaptor 1 [Source:HGNC Symbol%3BAcc:HGNC:1049]	GO:0009653:anatomical structure morphogenesis;GO:0008298:intracellular mRNA localization;GO:0006355:regulation of transcription, DNA-templated;GO:1900275:negative regulation of phospholipase C activity;GO:0034063:stress granule assembly;GO:0072393:microtubule anchoring at microtubule organizing center;GO:1900276:regulation of proteinase activated receptor activity;GO:0006396:RNA processing;GO:190…	GO:0005802:trans-Golgi network;GO:0016020:membrane;GO:0045298:tubulin complex;GO:0005881:cytoplasmic microtubule;GO:0005794:Golgi apparatus;GO:0005829:cytosol;GO:0031410:cytoplasmic vesicle;GO:0072517:host cell viral assembly compartment;GO:0048471:perinuclear region of cytoplasm;GO:0005634:nucleus;	GO:0045502:dynein binding;GO:0017137:Rab GTPase binding;GO:0034452:dynactin binding;GO:0031871:proteinase activated receptor binding;GO:0003677:DNA binding;GO:0005200:structural constituent of cytoskeleton;GO:0008093:cytoskeletal adaptor activity;	K18739
ENSG00000129195	2797	1140	26.46	1149	24.92	358	8.73	303	7.38	735.955	-1.76995	0.101763	-17.3928	9.35391e-68	8.35601e-66	Down	17	6444441	6451469	+	PIMREG	PICALM interacting mitotic regulator [Source:HGNC Symbol%3BAcc:HGNC:25483]	-	GO:0005730:nucleolus;	GO:0005515:protein binding;	-
ENSG00000176890	2421	2327	62.4	2258	56.59	971	27.35	867	24.4	1602.64	-1.31496	0.0764331	-17.2041	2.47269e-66	2.18786e-64	Down	18	657653	673578	+	TYMS	thymidylate synthetase [Source:HGNC Symbol%3BAcc:HGNC:12441]	GO:0046653:tetrahydrofolate metabolic process;GO:0009636:response to toxic substance;GO:0006231:dTMP biosynthetic process;GO:0006281:DNA repair;GO:0051593:response to folic acid;GO:0051384:response to glucocorticoid;GO:0031100:organ regeneration;GO:0045471:response to ethanol;GO:0000083:regulation of transcription involved in G1/S transition of mitotic cell cycle;GO:0060574:intestinal epithelial …	GO:0005829:cytosol;GO:0005654:nucleoplasm;GO:0005759:mitochondrial matrix;GO:0005743:mitochondrial inner membrane;GO:0005730:nucleolus;	GO:0042803:protein homodimerization activity;GO:0048037:cofactor binding;GO:0004799:thymidylate synthase activity;GO:0003729:mRNA binding;GO:0008144:drug binding;GO:0000166:nucleotide binding;GO:0005542:folic acid binding;	K00560
ENSG00000169432	13946	255	1.19	303	1.32	968	4.73	1058	5.17	642.198	1.82224	0.106216	17.1559	5.67577e-66	4.99818e-64	Ups	2	166195185	166376001	-	SCN9A	sodium voltage-gated channel alpha subunit 9 [Source:HGNC Symbol%3BAcc:HGNC:10597]	GO:0006814:sodium ion transport;GO:0009636:response to toxic substance;GO:0006954:inflammatory response;GO:0048266:behavioral response to pain;GO:0019228:neuronal action potential;GO:0009791:post-embryonic development;GO:0006950:response to stress;GO:0044707:single-multicellular organism process;	GO:0001518:voltage-gated sodium channel complex;GO:0016021:integral component of membrane;	GO:0031402:sodium ion binding;GO:0005248:voltage-gated sodium channel activity;GO:0005216:ion channel activity;	K04841
ENSG00000182674	3748	1105	19.14	1289	20.87	392	7.13	363	6.6	783.908	-1.6451	0.0959056	-17.1533	5.94076e-66	5.20685e-64	Down	8	72537225	72938349	+	KCNB2	potassium voltage-gated channel subfamily B member 2 [Source:HGNC Symbol%3BAcc:HGNC:6232]	GO:0034765:regulation of ion transmembrane transport;GO:0051260:protein homooligomerization;GO:0006940:regulation of smooth muscle contraction;GO:0071805:potassium ion transmembrane transport;GO:0007268:synaptic transmission;	GO:0008076:voltage-gated potassium channel complex;	GO:0005251:delayed rectifier potassium channel activity;	K04886
ENSG00000135414	8801	852	6.28	915	6.31	2070	16.04	2018	15.62	1456.37	1.1948	0.0697805	17.1222	1.01327e-65	8.79797e-64	Ups	12	55743122	55757264	+	GDF11	growth differentiation factor 11 [Source:HGNC Symbol%3BAcc:HGNC:4216]	GO:0021512:spinal cord anterior/posterior patterning;GO:0001657:ureteric bud development;GO:0045596:negative regulation of cell differentiation;GO:0008285:negative regulation of cell proliferation;GO:0031016:pancreas development;GO:0007498:mesoderm development;GO:0001501:skeletal system development;GO:0048593:camera-type eye morphogenesis;GO:0001656:metanephros development;GO:0040007:growth;GO:00…	GO:0005615:extracellular space;	GO:0008083:growth factor activity;GO:0005125:cytokine activity;	K05497
ENSG00000196428	11676	1752	9.74	2189	11.37	746	4.36	727	4.24	1346.38	-1.40754	0.0822486	-17.1133	1.18149e-65	1.01635e-63	Down	3	150408335	150466431	+	TSC22D2	TSC22 domain family member 2 [Source:HGNC Symbol%3BAcc:HGNC:29095]	GO:0006970:response to osmotic stress;	-	GO:0003700:sequence-specific DNA binding transcription factor activity;	K12581
ENSG00000100889	4177	680	10.57	693	10.07	137	2.24	140	2.28	411.678	-2.25198	0.131788	-17.0879	1.82724e-65	1.56461e-63	Down	14	24094053	24110598	+	PCK2	phosphoenolpyruvate carboxykinase 2%2C mitochondrial [Source:HGNC Symbol%3BAcc:HGNC:8725]	GO:0006094:gluconeogenesis;GO:0016310:phosphorylation;GO:0044281:small molecule metabolic process;GO:0006107:oxaloacetate metabolic process;GO:0051384:response to glucocorticoid;	GO:0005739:mitochondrion;GO:0005759:mitochondrial matrix;	GO:0005525:GTP binding;GO:0016301:kinase activity;GO:0004613:phosphoenolpyruvate carboxykinase (GTP) activity;GO:0046872:metal ion binding;GO:0005515:protein binding;	K01596
ENSG00000137941	10547	1105	6.8	1292	7.43	394	2.55	370	2.39	786.864	-1.63021	0.0954763	-17.0745	2.29753e-65	1.94933e-63	Down	1	83865024	83999150	-	TTLL7	tubulin tyrosine ligase like 7 [Source:HGNC Symbol%3BAcc:HGNC:26242]	GO:0030154:cell differentiation;GO:0006464:cellular protein modification process;GO:0007399:nervous system development;GO:0035553:oxidative single-stranded RNA demethylation;GO:0042245:RNA repair;GO:0044707:single-multicellular organism process;GO:0051239:regulation of multicellular organismal process;GO:0006307:DNA dealkylation involved in DNA repair;GO:0035552:oxidative single-stranded DNA deme…	GO:0005737:cytoplasm;GO:0005929:cilium;GO:0030425:dendrite;GO:0043204:perikaryon;GO:0005634:nucleus;	GO:0004835:tubulin-tyrosine ligase activity;GO:0035516:oxidative DNA demethylase activity;GO:0035515:oxidative RNA demethylase activity;GO:0043734:DNA-N1-methyladenine dioxygenase activity;GO:0008198:ferrous iron binding;	K16583
ENSG00000146263	21793	1865	5.56	2189	6.09	832	2.6	854	2.67	1428.55	-1.25924	0.0737988	-17.0632	2.78832e-65	2.35499e-63	Down	6	97142161	97283217	-	MMS22L	MMS22 like%2C DNA repair protein [Source:HGNC Symbol%3BAcc:HGNC:21475]	GO:0000724:double-strand break repair via homologous recombination;GO:0031297:replication fork processing;	GO:0042555:MCM complex;GO:0035101:FACT complex;GO:0043596:nuclear replication fork;	GO:0005515:protein binding;	K04613;K17985;K03956
ENSG00000166128	5103	1638	20.84	1718	20.43	635	8.49	690	9.21	1166.75	-1.33451	0.07832	-17.0391	4.20867e-65	3.53852e-63	Down	15	63189560	63267776	+	RAB8B	RAB8B%2C member RAS oncogene family [Source:HGNC Symbol%3BAcc:HGNC:30273]	GO:0045046:protein import into peroxisome membrane;GO:0034332:adherens junction organization;GO:0031346:positive regulation of cell projection organization;GO:0007264:small GTPase mediated signal transduction;GO:0051461:positive regulation of corticotropin secretion;	GO:0030670:phagocytic vesicle membrane;GO:0048471:perinuclear region of cytoplasm;GO:0005886:plasma membrane;GO:0005778:peroxisomal membrane;GO:0051286:cell tip;GO:0005739:mitochondrion;	GO:0005102:receptor binding;GO:0005525:GTP binding;GO:0030911:TPR domain binding;GO:0019003:GDP binding;GO:0003924:GTPase activity;	K07902
ENSG00000101210	4826	1255	16.88	1324	16.64	2710	38.29	2662	37.58	1978.12	1.04598	0.0616032	16.9793	1.16834e-64	9.77879e-63	Ups	20	63488013	63499239	-	EEF1A2	eukaryotic translation elongation factor 1 alpha 2 [Source:HGNC Symbol%3BAcc:HGNC:3192]	GO:0010035:response to inorganic substance;GO:0043066:negative regulation of apoptotic process;GO:0006414:translational elongation;	GO:0005853:eukaryotic translation elongation factor 1 complex;GO:0043025:neuronal cell body;GO:0005634:nucleus;GO:0005737:cytoplasm;	GO:0003746:translation elongation factor activity;GO:0003924:GTPase activity;GO:0005525:GTP binding;	K03231
ENSG00000188486	1614	1966	79.08	1917	72.06	805	34.01	741	31.28	1354.54	-1.32395	0.0783441	-16.8992	4.56151e-64	3.78381e-62	Down	11	119093854	119095467	-	H2AX	H2A.X variant histone [Source:HGNC Symbol%3BAcc:HGNC:4739]	GO:0007283:spermatogenesis;GO:0000724:double-strand break repair via homologous recombination;GO:0000077:DNA damage checkpoint;GO:0007126:meiotic nuclear division;GO:0010212:response to ionizing radiation;GO:0006334:nucleosome assembly;GO:0045739:positive regulation of DNA repair;	GO:0000781:chromosome, telomeric region;GO:0005654:nucleoplasm;GO:0001741:XY body;GO:0000786:nucleosome;GO:0001673:male germ cell nucleus;GO:0000794:condensed nuclear chromosome;GO:0000790:nuclear chromatin;GO:0005657:replication fork;	GO:0042393:histone binding;GO:0003684:damaged DNA binding;GO:0046982:protein heterodimerization activity;GO:0019899:enzyme binding;	K11251
ENSG00000155304	4153	2108	32.95	2321	33.91	1026	16.85	979	16.06	1602.53	-1.14079	0.0676332	-16.8673	7.83331e-64	6.46892e-62	Down	21	14371115	14383484	-	HSPA13	heat shock protein family A (Hsp70) member 13 [Source:HGNC Symbol%3BAcc:HGNC:11375]	GO:0006950:response to stress;	GO:0005783:endoplasmic reticulum;	GO:0005524:ATP binding;	K09491
ENSG00000138658	9103	1377	9.82	1541	10.27	541	4.05	562	4.21	1001.42	-1.39377	0.0827635	-16.8404	1.23489e-63	1.01528e-61	Down	4	112539333	112636995	-	ZGRF1	zinc finger GRF-type containing 1 [Source:HGNC Symbol%3BAcc:HGNC:25654]	-	GO:0016021:integral component of membrane;	GO:0008270:zinc ion binding;	K08857
ENSG00000185565	10286	2454	15.49	2583	15.24	1190	7.89	1222	8.09	1856.26	-1.06228	0.0631653	-16.8174	1.81947e-63	1.48932e-61	Down	3	115802363	117139389	-	LSAMP	limbic system associated membrane protein [Source:HGNC Symbol%3BAcc:HGNC:6705]	GO:0007155:cell adhesion;GO:0007399:nervous system development;	GO:0031225:anchored component of membrane;GO:0005886:plasma membrane;	GO:0005515:protein binding;	K06772
ENSG00000162599	55886	904	1.05	1005	1.09	285	0.35	268	0.33	613.333	-1.76154	0.105148	-16.7529	5.3973e-63	4.34144e-61	Down	1	60865259	61462788	+	NFIA	nuclear factor I A [Source:HGNC Symbol%3BAcc:HGNC:7784]	GO:0019079:viral genome replication;GO:0006355:regulation of transcription, DNA-templated;GO:0045944:positive regulation of transcription from RNA polymerase II promoter;GO:0006260:DNA replication;GO:0014070:response to organic cyclic compound;	GO:0030054:cell junction;GO:0005730:nucleolus;GO:0005634:nucleus;	GO:0003700:sequence-specific DNA binding transcription factor activity;GO:0008134:transcription factor binding;GO:0003677:DNA binding;	K09168
ENSG00000135097	3074	1713	36.18	2002	39.51	754	16.73	780	17.29	1306.43	-1.2689	0.0760477	-16.6856	1.66734e-62	1.32397e-60	Down	12	120341330	120369164	-	MSI1	musashi RNA binding protein 1 [Source:HGNC Symbol%3BAcc:HGNC:7330]	GO:0009725:response to hormone;GO:0030855:epithelial cell differentiation;GO:0007399:nervous system development;	GO:0005737:cytoplasm;GO:0005844:polysome;GO:0005634:nucleus;	GO:0008266:poly(U) RNA binding;GO:0000166:nucleotide binding;	K14411
ENSG00000181938	5108	1289	16.38	1331	15.81	421	5.62	483	6.44	878.653	-1.52202	0.0912896	-16.6724	2.07952e-62	1.64423e-60	Down	16	58295080	58406147	+	GINS3	GINS complex subunit 3 [Source:HGNC Symbol%3BAcc:HGNC:25851]	GO:0006260:DNA replication;	GO:0005634:nucleus;	-	K10734
ENSG00000099260	8074	85	0.68	80	0.6	524	4.43	578	4.88	314.994	2.62137	0.157288	16.6661	2.31327e-62	1.82131e-60	Ups	1	99646113	99694541	+	PALMD	palmdelphin [Source:HGNC Symbol%3BAcc:HGNC:15846]	GO:0008360:regulation of cell shape;	GO:0005737:cytoplasm;GO:0043197:dendritic spine;GO:0016020:membrane;	-	K16519
ENSG00000136895	9695	555	3.72	600	3.75	1464	10.3	1526	10.72	1030.84	1.35198	0.0813426	16.6208	4.92512e-62	3.86133e-60	Ups	9	127224265	127393660	+	GARNL3	GTPase activating Rap/RanGAP domain like 3 [Source:HGNC Symbol%3BAcc:HGNC:25425]	GO:0051056:regulation of small GTPase mediated signal transduction;	-	GO:0005096:GTPase activator activity;	K02927
ENSG00000143153	2865	2760	62.54	2852	60.4	1342	31.94	1413	33.6	2085.43	-1.02731	0.0618649	-16.6057	6.33829e-62	4.92769e-60	Down	1	169105697	169132722	+	ATP1B1	ATPase Na+/K+ transporting subunit beta 1 [Source:HGNC Symbol%3BAcc:HGNC:804]	GO:0001666:response to hypoxia;GO:0006814:sodium ion transport;GO:0006813:potassium ion transport;GO:0050900:leukocyte migration;GO:0034220:ion transmembrane transport;GO:0007596:blood coagulation;	GO:0005890:sodium:potassium-exchanging ATPase complex;GO:0005901:caveola;GO:0016324:apical plasma membrane;GO:0016323:basolateral plasma membrane;	GO:0005391:sodium:potassium-exchanging ATPase activity;GO:0005515:protein binding;	K01540
ENSG00000105281	3332	1860	36.24	1951	35.52	840	17.19	832	17.01	1366.53	-1.18567	0.0714973	-16.5835	9.17602e-62	7.10415e-60	Down	19	46774883	46788594	-	SLC1A5	solute carrier family 1 member 5 [Source:HGNC Symbol%3BAcc:HGNC:10943]	GO:0055085:transmembrane transport;GO:0006868:glutamine transport;	GO:0042470:melanosome;GO:0005794:Golgi apparatus;GO:0005887:integral component of plasma membrane;	GO:0004872:receptor activity;GO:0017153:sodium:dicarboxylate symporter activity;GO:0015186:L-glutamine transmembrane transporter activity;	K05616
ENSG00000091651	4309	1805	27.19	1853	26.09	781	12.36	785	12.41	1302.37	-1.22059	0.0737201	-16.557	1.42443e-61	1.09369e-59	Down	16	46689643	46698394	+	ORC6	origin recognition complex subunit 6 [Source:HGNC Symbol%3BAcc:HGNC:17151]	GO:0000084:mitotic S phase;GO:0000075:cell cycle checkpoint;GO:0006261:DNA-dependent DNA replication;GO:0000082:G1/S transition of mitotic cell cycle;	GO:0005664:nuclear origin of replication recognition complex;GO:0005654:nucleoplasm;	GO:0003677:DNA binding;GO:0005515:protein binding;	K02608
ENSG00000111341	2887	1191	26.78	1137	23.89	380	8.98	357	8.42	765.146	-1.64202	0.0992287	-16.5479	1.65845e-61	1.26813e-59	Down	12	14880864	14885857	-	MGP	matrix Gla protein [Source:HGNC Symbol%3BAcc:HGNC:7060]	GO:0030154:cell differentiation;GO:0030500:regulation of bone mineralization;GO:0001502:cartilage condensation;	GO:0005578:proteinaceous extracellular matrix;	GO:0005201:extracellular matrix structural constituent;GO:0008147:structural constituent of bone;GO:0005509:calcium ion binding;	K19481;K09228
ENSG00000114450	7975	1093	8.9	1273	9.68	391	3.34	403	3.44	786.622	-1.55769	0.0942268	-16.5313	2.18535e-61	1.65738e-59	Down	3	179396088	179451476	-	GNB4	G protein subunit beta 4 [Source:HGNC Symbol%3BAcc:HGNC:20731]	GO:0044281:small molecule metabolic process;GO:0071377:cellular response to glucagon stimulus;GO:0006112:energy reserve metabolic process;	GO:0005886:plasma membrane;GO:0044297:cell body;	GO:0004871:signal transducer activity;	K04538
ENSG00000067445	6716	1099	10.62	1126	10.17	2350	23.86	2401	24.36	1735.77	1.08022	0.0653969	16.5178	2.72985e-61	2.06193e-59	Ups	X	54920462	54931431	+	TRO	trophinin [Source:HGNC Symbol%3BAcc:HGNC:12326]	GO:0007156:homophilic cell adhesion via plasma membrane adhesion molecules;GO:0007566:embryo implantation;GO:0030308:negative regulation of cell growth;GO:0044763:single-organism cellular process;	GO:0005887:integral component of plasma membrane;GO:0005737:cytoplasm;GO:0005634:nucleus;GO:0044424:intracellular part;GO:0005886:plasma membrane;	GO:0005515:protein binding;	-
ENSG00000184916	6396	224	2.27	260	2.47	856	9.13	948	10.1	568.674	1.85496	0.112311	16.5163	2.79903e-61	2.10562e-59	Ups	14	105140982	105168824	-	JAG2	jagged canonical Notch ligand 2 [Source:HGNC Symbol%3BAcc:HGNC:6189]	GO:0030155:regulation of cell adhesion;GO:0003016:respiratory system process;GO:0042475:odontogenesis of dentin-containing tooth;GO:0007049:cell cycle;GO:0042492:gamma-delta T cell differentiation;GO:0016331:morphogenesis of embryonic epithelium;GO:0009912:auditory receptor cell fate commitment;GO:0007219:Notch signaling pathway;GO:0007283:spermatogenesis;GO:0001501:skeletal system development;GO…	GO:0005887:integral component of plasma membrane;	GO:0005509:calcium ion binding;GO:0005112:Notch binding;GO:0008083:growth factor activity;	K06052
ENSG00000237649	3030	2278	48.81	2328	46.61	1080	24.3	1066	23.97	1683.26	-1.10133	0.0667273	-16.505	3.37945e-61	2.532e-59	Down	6	33391823	33409896	+	KIFC1	kinesin family member C1 [Source:HGNC Symbol%3BAcc:HGNC:6389]	GO:0000070:mitotic sister chromatid segregation;GO:0051301:cell division;GO:0007018:microtubule-based movement;GO:0007596:blood coagulation;GO:0006412:translation;	GO:0005815:microtubule organizing center;GO:0005875:microtubule associated complex;GO:0005874:microtubule;GO:0005769:early endosome;GO:0005819:spindle;GO:0005634:nucleus;GO:0043231:intracellular membrane-bounded organelle;GO:0005730:nucleolus;GO:0022625:cytosolic large ribosomal subunit;	GO:0003777:microtubule motor activity;GO:0005524:ATP binding;GO:0003735:structural constituent of ribosome;GO:0003723:RNA binding;	K10405;K02870
ENSG00000078246	3179	839	17.13	910	17.37	233	5	253	5.42	556.982	-1.81784	0.110167	-16.5007	3.62506e-61	2.70511e-59	Down	12	2877223	2941138	+	TULP3	TUB like protein 3 [Source:HGNC Symbol%3BAcc:HGNC:12425]	GO:0042733:embryonic digit morphogenesis;GO:0006355:regulation of transcription, DNA-templated;GO:0021914:negative regulation of smoothened signaling pathway involved in ventral spinal cord patterning;GO:0060434:bronchus morphogenesis;GO:0048702:embryonic neurocranium morphogenesis;GO:0021953:central nervous system neuron differentiation;GO:0007420:brain development;GO:0008277:regulation of G-pro…	GO:0030991:intraciliary transport particle A;GO:0005576:extracellular region;GO:0072372:primary cilium;GO:0005886:plasma membrane;GO:0005634:nucleus;	GO:0005546:phosphatidylinositol-4,5-bisphosphate binding;GO:0005515:protein binding;	K19600
ENSG00000065809	7019	1392	12.87	1435	12.4	551	5.35	516	5.01	970.886	-1.39674	0.0847415	-16.4823	4.91603e-61	3.65379e-59	Down	10	14518557	14774897	-	FAM107B	family with sequence similarity 107 member B [Source:HGNC Symbol%3BAcc:HGNC:23726]	-	-	-	-
ENSG00000151414	5454	1515	18.03	1576	17.53	630	7.88	568	7.1	1069.22	-1.35951	0.0825306	-16.4728	5.75143e-61	4.25766e-59	Down	1	198156994	198322420	+	NEK7	NIMA related kinase 7 [Source:HGNC Symbol%3BAcc:HGNC:13386]	GO:0006468:protein phosphorylation;GO:0000910:cytokinesis;GO:0051225:spindle assembly;GO:0007346:regulation of mitotic cell cycle;	GO:0005815:microtubule organizing center;GO:0005874:microtubule;GO:0000922:spindle pole;GO:0005737:cytoplasm;GO:0005634:nucleus;	GO:0004674:protein serine/threonine kinase activity;GO:0046872:metal ion binding;GO:0005524:ATP binding;	K08857
ENSG00000139737	4300	2432	36.72	2511	35.43	1158	18.36	1209	19.16	1822.05	-1.06236	0.064662	-16.4295	1.1768e-60	8.67706e-59	Down	13	77697687	77764242	+	SLAIN1	SLAIN motif family member 1 [Source:HGNC Symbol%3BAcc:HGNC:26387]	-	-	-	K16580
ENSG00000188452	4769	813	11.07	864	10.99	221	3.16	236	3.37	531.978	-1.84422	0.112482	-16.3957	2.05351e-60	1.49632e-58	Down	2	181536672	181680665	-	CERKL	ceramide kinase like [Source:HGNC Symbol%3BAcc:HGNC:21699]	GO:0007205:protein kinase C-activating G-protein coupled receptor signaling pathway;GO:0043066:negative regulation of apoptotic process;	GO:0005730:nucleolus;GO:0005794:Golgi apparatus;GO:0005783:endoplasmic reticulum;	GO:0004143:diacylglycerol kinase activity;	K19602
ENSG00000079616	4311	1984	29.88	2146	30.2	960	15.18	939	14.84	1501.96	-1.11866	0.0684518	-16.3422	4.94015e-60	3.57171e-58	Down	16	29790719	29805384	+	KIF22	kinesin family member 22 [Source:HGNC Symbol%3BAcc:HGNC:6391]	GO:0006281:DNA repair;GO:0007018:microtubule-based movement;GO:0007067:mitotic nuclear division;GO:0019886:antigen processing and presentation of exogenous peptide antigen via MHC class II;GO:0007596:blood coagulation;	GO:0005829:cytosol;GO:0005875:microtubule associated complex;GO:0005874:microtubule;GO:0005925:focal adhesion;GO:0000776:kinetochore;GO:0000785:chromatin;GO:0005819:spindle;GO:0005634:nucleus;GO:0005737:cytoplasm;	GO:0003777:microtubule motor activity;GO:0003677:DNA binding;GO:0005524:ATP binding;	K10403
ENSG00000166803	3675	2441	43.12	2283	37.69	503	9.33	563	10.44	1446.34	-2.10068	0.128553	-16.3409	5.04628e-60	3.6343e-58	Down	15	64364304	64387687	-	PCLAF	PCNA clamp associated factor [Source:HGNC Symbol%3BAcc:HGNC:28961]	GO:0009411:response to UV;GO:0051726:regulation of cell cycle;GO:0006260:DNA replication;GO:0051297:centrosome organization;GO:0019985:translesion synthesis;GO:0000122:negative regulation of transcription from RNA polymerase II promoter;GO:0051571:positive regulation of histone H3-K4 methylation;GO:0007596:blood coagulation;GO:0045624:positive regulation of T-helper cell differentiation;GO:000979…	GO:0048471:perinuclear region of cytoplasm;GO:0005634:nucleus;GO:0016363:nuclear matrix;	GO:0005515:protein binding;GO:0003682:chromatin binding;	K17985;K02927
ENSG00000004700	3779	1259	21.63	1352	21.71	499	9	454	8.19	888.151	-1.44226	0.0883163	-16.3306	5.97801e-60	4.2887e-58	Down	12	21468910	21501669	-	RECQL	RecQ like helicase [Source:HGNC Symbol%3BAcc:HGNC:9948]	GO:0032508:DNA duplex unwinding;GO:0006310:DNA recombination;GO:0006281:DNA repair;GO:0006260:DNA replication;GO:0000733:DNA strand renaturation;	GO:0015630:microtubule cytoskeleton;GO:0005730:nucleolus;	GO:0003677:DNA binding;GO:0005524:ATP binding;GO:0005515:protein binding;GO:0043140:ATP-dependent 3'-5' DNA helicase activity;	K10899
ENSG00000164104	2401	10607	286.8	10192	257.54	4212	119.62	4266	121.05	7305.65	-1.2909	0.079426	-16.2529	2.13117e-59	1.51721e-57	Down	4	173331376	173334432	-	HMGB2	high mobility group box 2 [Source:HGNC Symbol%3BAcc:HGNC:5000]	GO:0045892:negative regulation of transcription, DNA-templated;GO:0050918:positive chemotaxis;GO:0033151:V(D)J recombination;GO:0007289:spermatid nucleus differentiation;GO:0045654:positive regulation of megakaryocyte differentiation;GO:0032075:positive regulation of nuclease activity;GO:0006309:apoptotic DNA fragmentation;GO:0048015:phosphatidylinositol-mediated signaling;GO:0045944:positive reg…	GO:0043234:protein complex;GO:0005654:nucleoplasm;GO:0005615:extracellular space;GO:0000793:condensed chromosome;GO:0048471:perinuclear region of cytoplasm;GO:0005634:nucleus;	GO:0003700:sequence-specific DNA binding transcription factor activity;GO:0003690:double-stranded DNA binding;GO:0003697:single-stranded DNA binding;GO:0044212:transcription regulatory region DNA binding;GO:0050786:RAGE receptor binding;GO:0019904:protein domain specific binding;GO:0008301:DNA binding, bending;GO:0042056:chemoattractant activity;GO:0003684:damaged DNA binding;	K11295
ENSG00000170312	3931	3088	51	3000	46.3	1477	25.62	1474	25.55	2254.72	-1.04629	0.0645042	-16.2205	3.61152e-59	2.56129e-57	Down	10	60778331	60794852	+	CDK1	cyclin dependent kinase 1 [Source:HGNC Symbol%3BAcc:HGNC:1722]	GO:0048011:neurotrophin TRK receptor signaling pathway;GO:0006461:protein complex assembly;GO:0045995:regulation of embryonic development;GO:0009636:response to toxic substance;GO:0055015:ventricular cardiac muscle cell development;GO:0007095:mitotic G2 DNA damage checkpoint;GO:0006281:DNA repair;GO:0034138:toll-like receptor 3 signaling pathway;GO:0007411:axon guidance;GO:0051301:cell division;G…	GO:0030496:midbody;GO:0005829:cytosol;GO:0005654:nucleoplasm;GO:0005876:spindle microtubule;GO:0005739:mitochondrion;GO:0005815:microtubule organizing center;GO:0005634:nucleus;GO:0005737:cytoplasm;	GO:0008353:RNA polymerase II carboxy-terminal domain kinase activity;GO:0005524:ATP binding;GO:0004693:cyclin-dependent protein serine/threonine kinase activity;GO:0030332:cyclin binding;GO:0035173:histone kinase activity;GO:0030544:Hsp70 protein binding;	K02087
ENSG00000171316	17020	2494	9.51	2900	10.34	1291	5.17	1318	5.28	1991.82	-1.04553	0.0644614	-16.2195	3.67274e-59	2.5948e-57	Down	8	60678740	60868028	+	CHD7	chromodomain helicase DNA binding protein 7 [Source:HGNC Symbol%3BAcc:HGNC:20626]	GO:0001501:skeletal system development;GO:0003007:heart morphogenesis;GO:0060123:regulation of growth hormone secretion;GO:0060021:palate development;GO:0030217:T cell differentiation;GO:0007605:sensory perception of sound;GO:0007417:central nervous system development;GO:0048844:artery morphogenesis;GO:0035116:embryonic hindlimb morphogenesis;GO:0040018:positive regulation of multicellular organi…	GO:0005634:nucleus;	GO:0005515:protein binding;GO:0004386:helicase activity;GO:0003677:DNA binding;GO:0003682:chromatin binding;GO:0005524:ATP binding;	K14437
ENSG00000069188	11963	1368	7.42	1693	8.59	559	3.19	565	3.22	1040.88	-1.43077	0.0883149	-16.2007	4.98216e-59	3.50657e-57	Down	17	73334384	73644445	-	SDK2	sidekick cell adhesion molecule 2 [Source:HGNC Symbol%3BAcc:HGNC:19308]	GO:0007155:cell adhesion;	GO:0016021:integral component of membrane;	-	K16353
ENSG00000165140	1750	48	1.78	43	1.49	430	16.75	421	16.39	234.182	3.02495	0.187932	16.096	2.72118e-58	1.88665e-56	Ups	9	94603133	94640249	-	FBP1	fructose-bisphosphatase 1 [Source:HGNC Symbol%3BAcc:HGNC:3606]	GO:0045820:negative regulation of glycolytic process;GO:0051289:protein homotetramerization;GO:0006111:regulation of gluconeogenesis;GO:0006000:fructose metabolic process;GO:0046580:negative regulation of Ras protein signal transduction;GO:0071286:cellular response to magnesium ion;GO:0030308:negative regulation of cell growth;GO:0035690:cellular response to drug;GO:0016311:dephosphorylation;GO:0…	GO:0005829:cytosol;	GO:0005515:protein binding;GO:0016208:AMP binding;GO:0042132:fructose 1,6-bisphosphate 1-phosphatase activity;GO:0046872:metal ion binding;GO:0048029:monosaccharide binding;	K03841
ENSG00000133119	2858	1881	42.73	1911	40.57	821	19.59	855	20.38	1363.33	-1.17535	0.073138	-16.0703	4.11961e-58	2.84559e-56	Down	13	33818069	33966558	+	RFC3	replication factor C subunit 3 [Source:HGNC Symbol%3BAcc:HGNC:9971]	GO:0006260:DNA replication;GO:0046683:response to organophosphorus;	-	GO:0016887:ATPase activity;GO:0003677:DNA binding;GO:0005524:ATP binding;	K10756
ENSG00000166448	4641	115	1.61	142	1.86	603	8.86	678	9.95	382.138	2.24004	0.139594	16.0468	6.01933e-58	4.11195e-56	Ups	7	98846488	98870771	-	TMEM130	transmembrane protein 130 [Source:HGNC Symbol%3BAcc:HGNC:25429]	-	GO:0000139:Golgi membrane;GO:0016021:integral component of membrane;	-	K17985;K11222;K00020
ENSG00000163808	5281	1548	19.03	1645	18.9	677	8.74	672	8.67	1131.86	-1.23773	0.0771922	-16.0344	7.34645e-58	5.00016e-56	Down	3	44761721	44873376	+	KIF15	kinesin family member 15 [Source:HGNC Symbol%3BAcc:HGNC:17273]	GO:0007018:microtubule-based movement;GO:0007067:mitotic nuclear division;GO:0019886:antigen processing and presentation of exogenous peptide antigen via MHC class II;GO:0008283:cell proliferation;GO:0007596:blood coagulation;	GO:0005829:cytosol;GO:0005874:microtubule;GO:0005873:plus-end kinesin complex;GO:0005813:centrosome;GO:0005819:spindle;	GO:0003777:microtubule motor activity;GO:0003677:DNA binding;GO:0005524:ATP binding;	K10400
ENSG00000134769	12634	73	0.38	98	0.47	512	2.76	546	2.94	305.294	2.51834	0.157716	15.9675	2.15161e-57	1.44852e-55	Ups	18	34493290	34891844	+	DTNA	dystrobrevin alpha [Source:HGNC Symbol%3BAcc:HGNC:3057]	GO:0007274:neuromuscular synaptic transmission;GO:0006941:striated muscle contraction;GO:0007165:signal transduction;GO:0006351:transcription, DNA-templated;	GO:0005737:cytoplasm;GO:0030054:cell junction;GO:0016014:dystrobrevin complex;GO:0045202:synapse;GO:0042383:sarcolemma;GO:0043234:protein complex;GO:0005886:plasma membrane;GO:0044424:intracellular part;	GO:0005509:calcium ion binding;GO:0008270:zinc ion binding;GO:0005515:protein binding;GO:0046872:metal ion binding;	K09228
ENSG00000139269	3046	327	6.97	304	6.06	8	0.18	3	0.07	160.577	-4.67089	0.292622	-15.9622	2.34319e-57	1.5718e-55	Down	12	57452323	57459280	+	INHBE	inhibin subunit beta E [Source:HGNC Symbol%3BAcc:HGNC:24029]	GO:0040007:growth;	GO:0005576:extracellular region;	GO:0008083:growth factor activity;GO:0005179:hormone activity;	K04667
ENSG00000134684	9897	2139	14.03	2247	13.77	1045	7.2	1060	7.3	1617.57	-1.05836	0.06645	-15.9271	4.1066e-57	2.74478e-55	Down	1	32775237	32818153	-	YARS1	tyrosyl-tRNA synthetase 1 [Source:HGNC Symbol%3BAcc:HGNC:12840]	GO:0006915:apoptotic process;GO:0006437:tyrosyl-tRNA aminoacylation;GO:0007165:signal transduction;GO:0006418:tRNA aminoacylation for protein translation;	GO:0005829:cytosol;GO:0005615:extracellular space;GO:0005634:nucleus;GO:0005737:cytoplasm;	GO:0004871:signal transducer activity;GO:0005524:ATP binding;GO:0005153:interleukin-8 receptor binding;GO:0000049:tRNA binding;GO:0004831:tyrosine-tRNA ligase activity;	K01866
ENSG00000111247	2558	1527	38.75	1580	37.47	628	16.74	661	17.61	1095.86	-1.26359	0.0794571	-15.9028	6.05641e-57	4.03348e-55	Down	12	4538798	4560048	+	RAD51AP1	RAD51 associated protein 1 [Source:HGNC Symbol%3BAcc:HGNC:16956]	GO:0000724:double-strand break repair via homologous recombination;GO:0006310:DNA recombination;GO:0006281:DNA repair;	GO:0005634:nucleus;	GO:0003723:RNA binding;GO:0005515:protein binding;GO:0003697:single-stranded DNA binding;GO:0003690:double-stranded DNA binding;	-
ENSG00000115252	6322	427	4.38	412	3.95	50	0.54	39	0.42	231.842	-3.04267	0.191451	-15.8927	7.12106e-57	4.72559e-55	Down	2	182140036	182523192	-	PDE1A	phosphodiesterase 1A [Source:HGNC Symbol%3BAcc:HGNC:8774]	GO:0048011:neurotrophin TRK receptor signaling pathway;GO:0008543:fibroblast growth factor receptor signaling pathway;GO:0007202:activation of phospholipase C activity;GO:0007173:epidermal growth factor receptor signaling pathway;GO:0007596:blood coagulation;	GO:0005829:cytosol;	GO:0005516:calmodulin binding;GO:0046872:metal ion binding;GO:0004117:calmodulin-dependent cyclic-nucleotide phosphodiesterase activity;	K13755
ENSG00000163291	12403	1667	8.73	1688	8.26	728	4	672	3.69	1185.72	-1.25579	0.0790493	-15.8862	7.89952e-57	5.22352e-55	Down	4	78887127	78939438	-	PAQR3	progestin and adipoQ receptor family member 3 [Source:HGNC Symbol%3BAcc:HGNC:30130]	GO:0030500:regulation of bone mineralization;	GO:0000139:Golgi membrane;GO:0016021:integral component of membrane;GO:0005794:Golgi apparatus;GO:0005730:nucleolus;	GO:0005524:ATP binding;GO:0019208:phosphatase regulator activity;GO:0004674:protein serine/threonine kinase activity;	K08854
ENSG00000092470	4054	1336	21.39	1424	21.31	544	9.15	556	9.34	961.911	-1.31905	0.0830871	-15.8755	9.36426e-57	6.17011e-55	Down	15	43826980	43868412	+	WDR76	WD repeat domain 76 [Source:HGNC Symbol%3BAcc:HGNC:25773]	-	-	-	K02159
ENSG00000135835	10452	764	4.75	864	5.02	207	1.35	237	1.54	516.049	-1.83946	0.115996	-15.858	1.23837e-56	8.1308e-55	Down	1	180912897	180951614	+	KIAA1614	KIAA1614 [Source:HGNC Symbol%3BAcc:HGNC:29327]	-	-	-	K17985
ENSG00000147044	19751	839	2.76	897	2.76	1947	6.72	1887	6.51	1385.58	1.12789	0.071141	15.8543	1.31315e-56	8.59142e-55	Ups	X	41514934	41923517	-	CASK	calcium/calmodulin dependent serine protein kinase [Source:HGNC Symbol%3BAcc:HGNC:1497]	GO:0090280:positive regulation of calcium ion import;GO:0001953:negative regulation of cell-matrix adhesion;GO:0061045:negative regulation of wound healing;GO:0045944:positive regulation of transcription from RNA polymerase II promoter;GO:0010839:negative regulation of keratinocyte proliferation;GO:0090288:negative regulation of cellular response to growth factor stimulus;GO:0006461:protein compl…	GO:0005911:cell-cell junction;GO:0005604:basement membrane;GO:0005652:nuclear lamina;GO:0016323:basolateral plasma membrane;GO:0005730:nucleolus;GO:0005829:cytosol;GO:0016363:nuclear matrix;GO:0045202:synapse;GO:0042734:presynaptic membrane;GO:0060170:ciliary membrane;GO:0016021:integral component of membrane;GO:0030425:dendrite;GO:0043234:protein complex;GO:0015629:actin cytoskeleton;	GO:0004672:protein kinase activity;GO:0042043:neurexin family protein binding;GO:0005524:ATP binding;GO:0004683:calmodulin-dependent protein kinase activity;GO:0008022:protein C-terminus binding;GO:0030165:PDZ domain binding;GO:0003713:transcription coactivator activity;GO:0032403:protein complex binding;GO:0045028:G-protein coupled purinergic nucleotide receptor activity;GO:0005516:calmodulin bi…	K06103
ENSG00000137965	2038	2361	75.21	2485	73.98	1193	39.92	1219	40.75	1808.59	-1.00677	0.0635675	-15.8378	1.70768e-56	1.10945e-54	Down	1	78649796	78664078	+	IFI44	interferon induced protein 44 [Source:HGNC Symbol%3BAcc:HGNC:16938]	GO:0009615:response to virus;	GO:0005737:cytoplasm;	-	-
ENSG00000120539	4660	1370	19.09	1436	18.7	541	7.92	578	8.45	978.315	-1.31842	0.0834904	-15.7913	3.572e-56	2.31259e-54	Down	10	27154824	27187953	+	MASTL	microtubule associated serine/threonine kinase like [Source:HGNC Symbol%3BAcc:HGNC:19042]	GO:0051726:regulation of cell cycle;GO:0000086:G2/M transition of mitotic cell cycle;GO:0034048:negative regulation of protein phosphatase type 2A activity;GO:0051301:cell division;GO:0007067:mitotic nuclear division;GO:0006974:cellular response to DNA damage stimulus;	GO:0005813:centrosome;GO:0032154:cleavage furrow;GO:0005737:cytoplasm;GO:0005634:nucleus;	GO:0051721:protein phosphatase 2A binding;GO:0004674:protein serine/threonine kinase activity;GO:0005524:ATP binding;	K16309
ENSG00000073910	18852	147	0.51	154	0.5	696	2.52	635	2.29	405.792	2.0787	0.131847	15.766	5.33455e-56	3.4298e-54	Ups	13	31846713	32299125	+	FRY	FRY microtubule binding protein [Source:HGNC Symbol%3BAcc:HGNC:20367]	GO:0043123:positive regulation of I-kappaB kinase/NF-kappaB signaling;GO:0006414:translational elongation;	GO:0005815:microtubule organizing center;GO:0005737:cytoplasm;GO:0000922:spindle pole;GO:0005853:eukaryotic translation elongation factor 1 complex;GO:0005856:cytoskeleton;	GO:0003746:translation elongation factor activity;GO:0004871:signal transducer activity;	K15410
ENSG00000178031	13446	532	2.57	584	2.64	1369	6.94	1470	7.45	983.51	1.32624	0.0841553	15.7595	5.91085e-56	3.78723e-54	Ups	9	17906563	18910950	+	ADAMTSL1	ADAMTS like 1 [Source:HGNC Symbol%3BAcc:HGNC:14632]	-	GO:0005578:proteinaceous extracellular matrix;	GO:0008237:metallopeptidase activity;GO:0008270:zinc ion binding;	-
ENSG00000136141	8610	1400	10.56	1545	10.89	623	4.93	562	4.45	1028.75	-1.30456	0.0833081	-15.6594	2.86483e-55	1.80445e-53	Down	13	46553168	46753040	+	LRCH1	leucine rich repeats and calponin homology domain containing 1 [Source:HGNC Symbol%3BAcc:HGNC:20309]	-	-	-	-
ENSG00000117500	9211	1753	12.36	1779	11.72	717	5.31	795	5.88	1257.66	-1.21974	0.0779115	-15.6555	3.04825e-55	1.9135e-53	Down	1	93149742	93180516	-	TMED5	transmembrane p24 trafficking protein 5 [Source:HGNC Symbol%3BAcc:HGNC:24251]	GO:0090161:Golgi ribbon formation;GO:0006810:transport;GO:0015031:protein transport;	GO:0016021:integral component of membrane;GO:0005793:endoplasmic reticulum-Golgi intermediate compartment;GO:0070971:endoplasmic reticulum exit site;GO:0005801:cis-Golgi network;GO:0005789:endoplasmic reticulum membrane;GO:0005794:Golgi apparatus;GO:0033116:endoplasmic reticulum-Golgi intermediate compartment membrane;	-	K14825
ENSG00000122952	2377	1464	39.98	1527	38.98	623	17.87	633	18.14	1058.6	-1.24599	0.0797882	-15.6162	5.64309e-55	3.49514e-53	Down	10	56357227	56361273	-	ZWINT	ZW10 interacting kinetochore protein [Source:HGNC Symbol%3BAcc:HGNC:13195]	GO:0000070:mitotic sister chromatid segregation;GO:0048015:phosphatidylinositol-mediated signaling;GO:0051301:cell division;GO:0007051:spindle organization;GO:0000236:mitotic prometaphase;GO:0007093:mitotic cell cycle checkpoint;GO:0051649:establishment of localization in cell;	GO:0005829:cytosol;GO:0030425:dendrite;GO:0000777:condensed chromosome kinetochore;GO:0005634:nucleus;	GO:0047485:protein N-terminus binding;	-
ENSG00000143772	7036	1784	16.46	2173	18.74	866	8.39	829	8.03	1405.98	-1.21488	0.0779273	-15.59	8.51735e-55	5.25783e-53	Down	1	226631690	226739323	-	ITPKB	inositol-trisphosphate 3-kinase B [Source:HGNC Symbol%3BAcc:HGNC:6179]	GO:0046579:positive regulation of Ras protein signal transduction;GO:0046638:positive regulation of alpha-beta T cell differentiation;GO:0007166:cell surface receptor signaling pathway;GO:0045059:positive thymic T cell selection;GO:0000165:MAPK cascade;GO:0035556:intracellular signal transduction;GO:0048522:positive regulation of cellular process;GO:0030217:T cell differentiation;	-	GO:0005516:calmodulin binding;GO:0008440:inositol-1,4,5-trisphosphate 3-kinase activity;GO:0005524:ATP binding;GO:0005488:binding;	K00911
ENSG00000092853	9591	918	6.21	915	5.79	269	1.91	295	2.1	598.023	-1.67685	0.107614	-15.5821	9.62948e-55	5.92468e-53	Down	1	35720218	35769978	-	CLSPN	claspin [Source:HGNC Symbol%3BAcc:HGNC:19715]	GO:0018105:peptidyl-serine phosphorylation;GO:0032147:activation of protein kinase activity;GO:0031572:G2 DNA damage checkpoint;GO:0033314:mitotic DNA replication checkpoint;GO:0006281:DNA repair;GO:0006921:cellular component disassembly involved in execution phase of apoptosis;GO:0006260:DNA replication;	GO:0005654:nucleoplasm;	GO:0010997:anaphase-promoting complex binding;GO:0003677:DNA binding;	K17985;K15696
ENSG00000128965	2051	411	13.01	448	13.25	53	1.76	60	1.99	242.312	-2.77645	0.17827	-15.5744	1.08678e-54	6.64261e-53	Down	15	40952962	40956512	+	CHAC1	ChaC glutathione specific gamma-glutamylcyclotransferase 1 [Source:HGNC Symbol%3BAcc:HGNC:28680]	GO:0022008:neurogenesis;GO:0010955:negative regulation of protein processing;GO:0045746:negative regulation of Notch signaling pathway;GO:0006986:response to unfolded protein;GO:0070059:intrinsic apoptotic signaling pathway in response to endoplasmic reticulum stress;	GO:0005829:cytosol;GO:0005802:trans-Golgi network;GO:0005794:Golgi apparatus;	GO:0005112:Notch binding;	K07232
ENSG00000076248	2544	2785	71.07	2771	66.08	1418	38.01	1358	36.37	2077.69	-1.00228	0.0643921	-15.5653	1.25298e-54	7.63333e-53	Down	12	109097597	109110992	+	UNG	uracil DNA glycosylase [Source:HGNC Symbol%3BAcc:HGNC:12572]	GO:0016446:somatic hypermutation of immunoglobulin genes;GO:0016447:somatic recombination of immunoglobulin gene segments;GO:0006284:base-excision repair;GO:0019048:modulation by virus of host morphology or physiology;	GO:0005739:mitochondrion;GO:0005634:nucleus;	GO:0004844:uracil DNA N-glycosylase activity;	K03648
ENSG00000112175	3970	6	0.1	8	0.12	319	5.48	282	4.84	152.791	4.43551	0.285254	15.5494	1.60697e-54	9.7579e-53	Ups	6	55753653	55875590	-	BMP5	bone morphogenetic protein 5 [Source:HGNC Symbol%3BAcc:HGNC:1072]	GO:0010862:positive regulation of pathway-restricted SMAD protein phosphorylation;GO:0032348:negative regulation of aldosterone biosynthetic process;GO:1900006:positive regulation of dendrite development;GO:0001503:ossification;GO:2000105:positive regulation of DNA-dependent DNA replication;GO:0050679:positive regulation of epithelial cell proliferation;GO:0045944:positive regulation of transcrip…	GO:0005615:extracellular space;GO:0031988:membrane-bounded vesicle;	GO:0008083:growth factor activity;GO:0005125:cytokine activity;GO:0070700:BMP receptor binding;	K04663
ENSG00000184205	4948	379	4.97	387	4.75	1147	15.81	1065	14.66	740.805	1.50075	0.0965863	15.5379	1.92206e-54	1.16331e-52	Ups	X	53082367	53088540	+	TSPYL2	TSPY like 2 [Source:HGNC Symbol%3BAcc:HGNC:24358]	GO:0006351:transcription, DNA-templated;GO:0008156:negative regulation of DNA replication;GO:0045786:negative regulation of cell cycle;GO:0006987:activation of signaling protein activity involved in unfolded protein response;GO:0030308:negative regulation of cell growth;GO:0009966:regulation of signal transduction;GO:0006325:chromatin organization;GO:0006334:nucleosome assembly;GO:0006355:regulat…	GO:0005654:nucleoplasm;GO:0005737:cytoplasm;GO:0005730:nucleolus;GO:0005813:centrosome;GO:0005886:plasma membrane;GO:0005634:nucleus;	GO:0000182:rDNA binding;	K11285
ENSG00000172493	10733	1388	8.4	1578	8.92	621	3.95	617	3.92	1046.72	-1.25252	0.080967	-15.4695	5.57635e-54	3.3641e-52	Down	4	86935002	87141054	+	AFF1	AF4/FMR2 family member 1 [Source:HGNC Symbol%3BAcc:HGNC:7135]	GO:0045893:positive regulation of transcription, DNA-templated;GO:0006355:regulation of transcription, DNA-templated;	GO:0005634:nucleus;	GO:0005515:protein binding;GO:0003700:sequence-specific DNA binding transcription factor activity;	K15184
ENSG00000136237	10257	1218	7.71	1404	8.3	523	3.48	489	3.25	904.691	-1.36132	0.0881384	-15.4452	8.12275e-54	4.86867e-52	Down	7	22118236	22357154	-	RAPGEF5	Rap guanine nucleotide exchange factor 5 [Source:HGNC Symbol%3BAcc:HGNC:16862]	GO:0051056:regulation of small GTPase mediated signal transduction;GO:0007399:nervous system development;	GO:0005622:intracellular;GO:0005634:nucleus;	GO:0005085:guanyl-nucleotide exchange factor activity;GO:0030742:GTP-dependent protein binding;GO:0017034:Rap guanyl-nucleotide exchange factor activity;	K08019
ENSG00000216863	11806	345	1.9	370	1.9	31	0.18	32	0.18	194.033	-3.23971	0.209951	-15.4308	1.0162e-53	6.07141e-52	Down	6	6346465	6622771	-	LY86-AS1	LY86 antisense RNA 1 [Source:HGNC Symbol%3BAcc:HGNC:26593]	-	-	-	-
ENSG00000173714	3800	939	16.04	1022	16.32	286	5.13	342	6.13	645.09	-1.6199	0.105199	-15.3985	1.67605e-53	9.98163e-52	Down	17	50834650	50842353	+	WFIKKN2	WAP%2C follistatin/kazal%2C immunoglobulin%2C kunitz and netrin domain containing 2 [Source:HGNC Symbol%3BAcc:HGNC:30916]	GO:0007179:transforming growth factor beta receptor signaling pathway;	GO:0005576:extracellular region;	GO:0004867:serine-type endopeptidase inhibitor activity;GO:0008191:metalloendopeptidase inhibitor activity;	-
ENSG00000120658	3101	734	15.37	764	14.95	216	4.75	190	4.17	474.804	-1.84687	0.119976	-15.3936	1.80662e-53	1.07249e-51	Down	13	43213518	43786908	-	ENOX1	ecto-NOX disulfide-thiol exchanger 1 [Source:HGNC Symbol%3BAcc:HGNC:25474]	GO:0048511:rhythmic process;GO:0022900:electron transport chain;	GO:0005615:extracellular space;GO:0005886:plasma membrane;	GO:0003676:nucleic acid binding;GO:0016491:oxidoreductase activity;GO:0000166:nucleotide binding;	-
ENSG00000146216	10231	265	1.68	234	1.39	884	5.89	853	5.68	556.449	1.75376	0.114064	15.3752	2.40069e-53	1.41978e-51	Ups	6	43243481	43288258	+	TTBK1	tau tubulin kinase 1 [Source:HGNC Symbol%3BAcc:HGNC:19140]	-	GO:0005737:cytoplasm;GO:0030054:cell junction;GO:0005634:nucleus;	GO:0005524:ATP binding;GO:0004674:protein serine/threonine kinase activity;	K08815
ENSG00000120885	6285	100	1.03	123	1.19	614	6.66	537	5.82	341.451	2.27904	0.14823	15.375	2.40693e-53	1.41978e-51	Ups	8	27596917	27614700	-	CLU	clusterin [Source:HGNC Symbol%3BAcc:HGNC:2095]	GO:0008219:cell death;GO:0043065:positive regulation of apoptotic process;GO:0006958:complement activation, classical pathway;GO:2001244:positive regulation of intrinsic apoptotic signaling pathway;GO:0043691:reverse cholesterol transport;GO:0061077:chaperone-mediated protein folding;GO:0030168:platelet activation;GO:0006629:lipid metabolic process;GO:0045087:innate immune response;GO:0032463:neg…	GO:0005783:endoplasmic reticulum;GO:0042583:chromaffin granule;GO:0005829:cytosol;GO:0031966:mitochondrial membrane;GO:0048471:perinuclear region of cytoplasm;GO:0031093:platelet alpha granule lumen;GO:0005634:nucleus;GO:0034366:spherical high-density lipoprotein particle;GO:0031012:extracellular matrix;	GO:0031625:ubiquitin protein ligase binding;GO:0051787:misfolded protein binding;GO:0016887:ATPase activity;	K17252
ENSG00000121152	6545	2033	20.17	2114	19.6	1007	10.49	1003	10.44	1534.52	-1.04407	0.0680759	-15.3369	4.33453e-53	2.54069e-51	Down	2	96335766	96377091	+	NCAPH	non-SMC condensin I complex subunit H [Source:HGNC Symbol%3BAcc:HGNC:1112]	GO:0007076:mitotic chromosome condensation;GO:0051301:cell division;	GO:0005737:cytoplasm;GO:0000796:condensin complex;GO:0005634:nucleus;GO:0015630:microtubule cytoskeleton;	GO:0005515:protein binding;	K06676
ENSG00000138434	9685	1952	13.08	2101	13.16	946	6.66	999	7.03	1494.24	-1.05745	0.0690164	-15.3217	5.47592e-53	3.18959e-51	Down	2	181891730	181930738	+	ITPRID2	ITPR interacting domain containing 2 [Source:HGNC Symbol%3BAcc:HGNC:11319]	-	GO:0005737:cytoplasm;GO:0005886:plasma membrane;GO:0044464:cell part;	GO:0003779:actin binding;	K05750
ENSG00000127564	4974	988	12.9	1016	12.39	342	4.69	352	4.82	672.755	-1.51314	0.099032	-15.2793	1.05057e-52	6.06234e-51	Down	16	2968024	2980479	-	PKMYT1	protein kinase%2C membrane associated tyrosine/threonine 1 [Source:HGNC Symbol%3BAcc:HGNC:29650]	GO:0000086:G2/M transition of mitotic cell cycle;GO:0007088:regulation of mitotic nuclear division;GO:0000079:regulation of cyclin-dependent protein serine/threonine kinase activity;GO:0000082:G1/S transition of mitotic cell cycle;GO:0010923:negative regulation of phosphatase activity;	GO:0000139:Golgi membrane;GO:0005654:nucleoplasm;GO:0005789:endoplasmic reticulum membrane;GO:0016020:membrane;GO:0005794:Golgi apparatus;GO:0005783:endoplasmic reticulum;GO:0016021:integral component of membrane;GO:0031090:organelle membrane;GO:0012505:endomembrane system;	GO:0004674:protein serine/threonine kinase activity;GO:0046872:metal ion binding;GO:0005524:ATP binding;GO:0005515:protein binding;GO:0004672:protein kinase activity;GO:0043167:ion binding;	K06633
ENSG00000110619	10037	1681	10.87	1836	11.1	822	5.58	749	5.08	1267.44	-1.15789	0.0758551	-15.2645	1.31857e-52	7.58527e-51	Down	11	3000922	3057613	-	CARS1	cysteinyl-tRNA synthetase 1 [Source:HGNC Symbol%3BAcc:HGNC:1493]	GO:0006423:cysteinyl-tRNA aminoacylation;	GO:0005829:cytosol;	GO:0046872:metal ion binding;GO:0004817:cysteine-tRNA ligase activity;GO:0005524:ATP binding;GO:0000049:tRNA binding;GO:0042803:protein homodimerization activity;	K01883
ENSG00000267280	1206	147	7.91	158	7.95	639	36.13	631	35.65	391.579	1.9956	0.130751	15.2626	1.35675e-52	7.7808e-51	Ups	17	61393456	61411555	-	TBX2-AS1	TBX2 antisense RNA 1 [Source:HGNC Symbol%3BAcc:HGNC:50355]	-	-	-	-
ENSG00000140534	8415	1916	14.78	2117	15.26	988	8.01	915	7.41	1478.39	-1.08055	0.0708666	-15.2477	1.70594e-52	9.75326e-51	Down	15	89575469	89631056	+	TICRR	TOPBP1 interacting checkpoint and replication regulator [Source:HGNC Symbol%3BAcc:HGNC:28704]	GO:0001731:formation of translation preinitiation complex;GO:0006281:DNA repair;GO:0010212:response to ionizing radiation;GO:0033314:mitotic DNA replication checkpoint;GO:0030174:regulation of DNA-dependent DNA replication initiation;	GO:0005634:nucleus;	GO:0005515:protein binding;GO:0003682:chromatin binding;	K18806
ENSG00000171320	7805	864	7.19	899	6.99	276	2.41	288	2.51	580.191	-1.62153	0.106354	-15.2465	1.73746e-52	9.90298e-51	Down	8	27771949	27812640	+	ESCO2	establishment of sister chromatid cohesion N-acetyltransferase 2 [Source:HGNC Symbol%3BAcc:HGNC:27230]	GO:0007049:cell cycle;GO:0034421:post-translational protein acetylation;GO:0006275:regulation of DNA replication;	GO:0000785:chromatin;GO:0005634:nucleus;	GO:0046872:metal ion binding;GO:0016746:transferase activity, transferring acyl groups;	K11268
ENSG00000182013	3696	916	16.09	998	16.38	1988	36.68	1997	36.81	1467.3	1.04429	0.0687215	15.196	3.75846e-52	2.12914e-50	Ups	19	46466491	46471563	-	PNMA8A	PNMA family member 8A [Source:HGNC Symbol%3BAcc:HGNC:25578]	-	-	-	K12581
ENSG00000116729	4459	2102	30.6	2180	29.66	1053	16.1	1063	16.24	1594.6	-1.01663	0.0670879	-15.1537	7.16472e-52	4.03417e-50	Down	1	68098473	68233120	-	WLS	Wnt ligand secretion mediator [Source:HGNC Symbol%3BAcc:HGNC:30238]	GO:0009948:anterior/posterior axis specification;GO:0043123:positive regulation of I-kappaB kinase/NF-kappaB signaling;GO:0090263:positive regulation of canonical Wnt signaling pathway;GO:0001707:mesoderm formation;	GO:0030659:cytoplasmic vesicle membrane;GO:0016021:integral component of membrane;GO:0000139:Golgi membrane;	GO:0004871:signal transducer activity;GO:0017147:Wnt-protein binding;	-
ENSG00000156925	4668	841	11.7	912	11.85	275	4.02	293	4.28	578.352	-1.60271	0.106281	-15.0798	2.19875e-51	1.23057e-49	Down	X	137566127	137577691	+	ZIC3	Zic family member 3 [Source:HGNC Symbol%3BAcc:HGNC:12874]	GO:0045944:positive regulation of transcription from RNA polymerase II promoter;GO:0009952:anterior/posterior pattern specification;GO:0001947:heart looping;GO:0035545:determination of left/right asymmetry in nervous system;	GO:0005737:cytoplasm;GO:0005634:nucleus;	GO:0008270:zinc ion binding;GO:0043565:sequence-specific DNA binding;GO:0003700:sequence-specific DNA binding transcription factor activity;	K18487
ENSG00000068985	659	37	3.64	40	3.68	362	37.46	369	38.15	200.795	3.01721	0.200302	15.0634	2.82109e-51	1.56942e-49	Ups	X	49687447	49695984	-	PAGE1	PAGE family member 1 [Source:HGNC Symbol%3BAcc:HGNC:4107]	GO:0006968:cellular defense response;	-	-	-
ENSG00000123485	3821	1209	20.54	1266	20.1	494	8.82	496	8.84	863.681	-1.31273	0.0871877	-15.0564	3.13597e-51	1.73939e-49	Down	2	233833416	233854566	-	HJURP	Holliday junction recognition protein [Source:HGNC Symbol%3BAcc:HGNC:25444]	GO:0007049:cell cycle;GO:0034080:CENP-A containing nucleosome assembly;GO:0043254:regulation of protein complex assembly;GO:0007059:chromosome segregation;GO:0051101:regulation of DNA binding;	GO:0005730:nucleolus;GO:0000777:condensed chromosome kinetochore;GO:0005654:nucleoplasm;GO:0005737:cytoplasm;	GO:0042393:histone binding;GO:0003677:DNA binding;	K12581
ENSG00000171094	7382	504	4.43	594	4.88	1423	13.14	1329	12.27	957.132	1.30529	0.0868301	15.0327	4.48498e-51	2.48022e-49	Ups	2	29192774	29921586	-	ALK	ALK receptor tyrosine kinase [Source:HGNC Symbol%3BAcc:HGNC:427]	GO:0048666:neuron development;GO:0042981:regulation of apoptotic process;GO:0008283:cell proliferation;GO:0046777:protein autophosphorylation;GO:0007169:transmembrane receptor protein tyrosine kinase signaling pathway;GO:0038061:NIK/NF-kappaB signaling;GO:0051092:positive regulation of NF-kappaB transcription factor activity;GO:0000187:activation of MAPK activity;	GO:0005887:integral component of plasma membrane;	GO:0004704:NF-kappaB-inducing kinase activity;GO:0005515:protein binding;GO:0004714:transmembrane receptor protein tyrosine kinase activity;GO:0005524:ATP binding;	K05119
ENSG00000172020	1901	289	9.87	307	9.8	932	33.43	885	31.72	600.107	1.57408	0.104848	15.0129	6.04467e-51	3.33282e-49	Ups	3	115623510	115721490	+	GAP43	growth associated protein 43 [Source:HGNC Symbol%3BAcc:HGNC:4140]	GO:0048856:anatomical structure development;GO:0051489:regulation of filopodium assembly;GO:0009611:response to wounding;GO:0030154:cell differentiation;GO:0007205:protein kinase C-activating G-protein coupled receptor signaling pathway;	GO:0031527:filopodium membrane;	GO:0005515:protein binding;	-
ENSG00000160097	3199	1754	35.59	1775	33.66	826	17.61	777	16.55	1279.61	-1.13553	0.0757642	-14.9877	8.83598e-51	4.84311e-49	Down	1	32862268	32872482	-	FNDC5	fibronectin type III domain containing 5 [Source:HGNC Symbol%3BAcc:HGNC:20240]	GO:0014850:response to muscle activity;GO:0090336:positive regulation of brown fat cell differentiation;	GO:0005777:peroxisome;GO:0005886:plasma membrane;GO:0016021:integral component of membrane;GO:0005576:extracellular region;GO:0005783:endoplasmic reticulum;	GO:0005179:hormone activity;	-
ENSG00000066468	7580	490	4.2	450	3.6	72	0.65	80	0.72	272.946	-2.51529	0.167978	-14.974	1.08611e-50	5.93558e-49	Down	10	121478332	121598458	-	FGFR2	fibroblast growth factor receptor 2 [Source:HGNC Symbol%3BAcc:HGNC:3689]	GO:0060523:prostate epithelial cord elongation;GO:0030901:midbrain development;GO:0060601:lateral sprouting from an epithelium;GO:0048489:synaptic vesicle transport;GO:0046777:protein autophosphorylation;GO:0035603:fibroblast growth factor receptor signaling pathway involved in hemopoiesis;GO:0045839:negative regulation of mitotic nuclear division;GO:0040036:regulation of fibroblast growth factor…	GO:0005938:cell cortex;GO:0060076:excitatory synapse;GO:0009986:cell surface;GO:0005794:Golgi apparatus;GO:0005576:extracellular region;GO:0005634:nucleus;GO:0031012:extracellular matrix;GO:0016023:cytoplasmic membrane-bounded vesicle;GO:0005887:integral component of plasma membrane;	GO:0017134:fibroblast growth factor binding;GO:0042803:protein homodimerization activity;GO:0005007:fibroblast growth factor-activated receptor activity;GO:0008201:heparin binding;GO:0005524:ATP binding;	K05093
ENSG00000198554	6386	1453	14.77	1517	14.41	599	6.4	664	7.08	1055.06	-1.22732	0.0820686	-14.9548	1.44901e-50	7.89562e-49	Down	14	54938949	55027105	-	WDHD1	WD repeat and HMG-box DNA binding protein 1 [Source:HGNC Symbol%3BAcc:HGNC:23170]	GO:0070829:heterochromatin maintenance;GO:0006396:RNA processing;GO:0033044:regulation of chromosome organization;	GO:0005730:nucleolus;GO:0000775:chromosome, centromeric region;GO:0005654:nucleoplasm;GO:0005737:cytoplasm;	GO:0003723:RNA binding;GO:0070063:RNA polymerase binding;GO:0003677:DNA binding;GO:0003682:chromatin binding;	K11274
ENSG00000121957	19578	1944	6.45	1925	5.97	891	3.1	917	3.19	1415.81	-1.09614	0.0733183	-14.9505	1.54652e-50	8.40228e-49	Down	1	108875350	108934545	+	GPSM2	G protein signaling modulator 2 [Source:HGNC Symbol%3BAcc:HGNC:29501]	GO:0008277:regulation of G-protein coupled receptor protein signaling pathway;GO:0060487:lung epithelial cell differentiation;GO:0000132:establishment of mitotic spindle orientation;GO:0045944:positive regulation of transcription from RNA polymerase II promoter;GO:0048511:rhythmic process;GO:0007275:multicellular organismal development;GO:0007186:G-protein coupled receptor signaling pathway;	GO:0005730:nucleolus;GO:0005938:cell cortex;GO:0045177:apical part of cell;GO:0005634:nucleus;GO:0005737:cytoplasm;	GO:0005092:GDP-dissociation inhibitor activity;GO:0042802:identical protein binding;GO:0003690:double-stranded DNA binding;GO:0008270:zinc ion binding;GO:0043565:sequence-specific DNA binding;GO:0003700:sequence-specific DNA binding transcription factor activity;GO:0046982:protein heterodimerization activity;GO:0042803:protein homodimerization activity;	K15837
ENSG00000111052	6795	1157	11.05	1141	10.19	410	4.11	444	4.45	786.341	-1.4157	0.0948097	-14.932	2.03944e-50	1.10481e-48	Down	12	80792520	80937925	-	LIN7A	lin-7 homolog A%2C crumbs cell polarity complex component [Source:HGNC Symbol%3BAcc:HGNC:17787]	GO:0006887:exocytosis;GO:0048489:synaptic vesicle transport;GO:0007269:neurotransmitter secretion;GO:0048839:inner ear development;GO:0015031:protein transport;GO:0006461:protein complex assembly;	GO:0043005:neuron projection;GO:0005923:bicellular tight junction;GO:0045211:postsynaptic membrane;GO:0016323:basolateral plasma membrane;GO:0014069:postsynaptic density;	GO:0030165:PDZ domain binding;GO:0097016:L27 domain binding;	-
ENSG00000139182	6730	206	1.99	209	1.88	731	7.41	731	7.4	466.824	1.76943	0.118553	14.9252	2.25905e-50	1.22022e-48	Ups	12	7129698	7158945	+	CLSTN3	calsyntenin 3 [Source:HGNC Symbol%3BAcc:HGNC:18371]	GO:0007156:homophilic cell adhesion via plasma membrane adhesion molecules;	GO:0000139:Golgi membrane;GO:0005789:endoplasmic reticulum membrane;GO:0045211:postsynaptic membrane;GO:0005886:plasma membrane;GO:0016021:integral component of membrane;	GO:0005509:calcium ion binding;	-
ENSG00000120149	2224	49	1.43	50	1.36	375	11.5	404	12.38	218.224	2.79253	0.187894	14.8622	5.79475e-50	3.12094e-48	Ups	5	174724582	174730896	+	MSX2	msh homeobox 2 [Source:HGNC Symbol%3BAcc:HGNC:7392]	GO:0030326:embryonic limb morphogenesis;GO:0045682:regulation of epidermis development;GO:0048468:cell development;GO:0048820:hair follicle maturation;GO:0051094:positive regulation of developmental process;GO:0002009:morphogenesis of an epithelium;GO:0045596:negative regulation of cell differentiation;GO:0030509:BMP signaling pathway;GO:0001649:osteoblast differentiation;GO:0060363:cranial sutur…	GO:0005737:cytoplasm;GO:0005634:nucleus;GO:0005667:transcription factor complex;	GO:0003700:sequence-specific DNA binding transcription factor activity;GO:0003712:transcription cofactor activity;GO:0044212:transcription regulatory region DNA binding;GO:0005515:protein binding;GO:0043565:sequence-specific DNA binding;GO:0008134:transcription factor binding;GO:0000978:RNA polymerase II core promoter proximal region sequence-specific DNA binding;GO:0000989:transcription factor b…	K09341
ENSG00000173207	2340	2031	56.35	2046	53.05	961	28	1008	29.35	1507.44	-1.0493	0.0707363	-14.8339	8.84114e-50	4.73421e-48	Down	1	154974653	154979251	+	CKS1B	CDC28 protein kinase regulatory subunit 1B [Source:HGNC Symbol%3BAcc:HGNC:19083]	GO:0000084:mitotic S phase;GO:0000079:regulation of cyclin-dependent protein serine/threonine kinase activity;GO:0051301:cell division;GO:0000080:mitotic G1 phase;GO:0000082:G1/S transition of mitotic cell cycle;GO:0008283:cell proliferation;	GO:0005654:nucleoplasm;	GO:0005515:protein binding;GO:0016301:kinase activity;GO:0016538:cyclin-dependent protein serine/threonine kinase regulator activity;	K02219
ENSG00000112742	4579	1588	22.51	1585	21	712	10.6	690	10.27	1140.96	-1.1743	0.0793277	-14.8032	1.39653e-49	7.39285e-48	Down	6	80003887	80042527	+	TTK	TTK protein kinase [Source:HGNC Symbol%3BAcc:HGNC:12401]	GO:0010862:positive regulation of pathway-restricted SMAD protein phosphorylation;GO:0007052:mitotic spindle organization;GO:0008284:positive regulation of cell proliferation;GO:0007094:mitotic spindle assembly checkpoint;GO:0006468:protein phosphorylation;	GO:0005819:spindle;	GO:0004712:protein serine/threonine/tyrosine kinase activity;GO:0004713:protein tyrosine kinase activity;GO:0004674:protein serine/threonine kinase activity;GO:0042802:identical protein binding;GO:0005524:ATP binding;	K08866
ENSG00000164318	6183	994	10.44	1141	11.2	406	4.48	360	3.97	722.289	-1.46075	0.0987162	-14.7975	1.52117e-49	7.98441e-48	Down	5	38258409	38465480	+	EGFLAM	EGF like%2C fibronectin type III and laminin G domains [Source:HGNC Symbol%3BAcc:HGNC:26810]	GO:0010811:positive regulation of cell-substrate adhesion;GO:0019800:peptide cross-linking via chondroitin 4-sulfate glycosaminoglycan;GO:0030198:extracellular matrix organization;	GO:0030054:cell junction;GO:0005614:interstitial matrix;GO:0005604:basement membrane;GO:0045202:synapse;	GO:0005539:glycosaminoglycan binding;	-
ENSG00000137502	11832	1760	9.66	1968	10.09	903	5.2	804	4.63	1353.45	-1.12195	0.0759574	-14.7707	2.26213e-49	1.18069e-47	Down	11	82973133	83071923	-	RAB30	RAB30%2C member RAS oncogene family [Source:HGNC Symbol%3BAcc:HGNC:9770]	GO:0007264:small GTPase mediated signal transduction;GO:0007030:Golgi organization;GO:0015031:protein transport;	GO:0031985:Golgi cisterna;GO:0005802:trans-Golgi network;GO:0005801:cis-Golgi network;GO:0016020:membrane;GO:0005886:plasma membrane;	GO:0003924:GTPase activity;GO:0005525:GTP binding;	K07917
ENSG00000115232	10654	1203	7.33	1219	6.94	425	2.72	493	3.15	832.906	-1.38755	0.0939465	-14.7696	2.30034e-49	1.19727e-47	Down	2	181457202	181538940	+	ITGA4	integrin subunit alpha 4 [Source:HGNC Symbol%3BAcc:HGNC:6140]	GO:0016477:cell migration;GO:0060710:chorio-allantoic fusion;GO:0007157:heterophilic cell-cell adhesion via plasma membrane cell adhesion molecules;GO:0007229:integrin-mediated signaling pathway;GO:0007507:heart development;GO:0001974:blood vessel remodeling;GO:0007159:leukocyte cell-cell adhesion;GO:0060324:face development;GO:0050776:regulation of immune response;GO:0050900:leukocyte migration;…	GO:0008305:integrin complex;GO:0009897:external side of plasma membrane;	GO:0001968:fibronectin binding;GO:0046872:metal ion binding;	K06483
ENSG00000177990	5611	973	11.26	987	10.67	1981	24.07	2068	25.11	1495.29	1.03161	0.0700259	14.7318	4.02882e-49	2.09105e-47	Ups	12	63558913	63668939	-	DPY19L2	dpy-19 like 2 [Source:HGNC Symbol%3BAcc:HGNC:19414]	GO:0007275:multicellular organismal development;GO:0007286:spermatid development;	GO:0016021:integral component of membrane;	-	-
ENSG00000188158	10614	275	1.68	337	1.93	915	5.88	920	5.91	608.147	1.55206	0.105379	14.7284	4.23544e-49	2.19217e-47	Ups	X	17375200	17735994	+	NHS	NHS actin remodeling regulator [Source:HGNC Symbol%3BAcc:HGNC:7820]	GO:0002088:lens development in camera-type eye;GO:0030154:cell differentiation;	GO:0005634:nucleus;	-	-
ENSG00000136824	6470	1794	18	1924	18.04	891	9.39	916	9.65	1376.46	-1.03898	0.0706181	-14.7126	5.34868e-49	2.76066e-47	Down	9	104094260	104141419	+	SMC2	structural maintenance of chromosomes 2 [Source:HGNC Symbol%3BAcc:HGNC:14011]	GO:0006310:DNA recombination;GO:0006281:DNA repair;GO:0045132:meiotic chromosome segregation;GO:0010032:meiotic chromosome condensation;GO:0007076:mitotic chromosome condensation;GO:0051301:cell division;GO:0007062:sister chromatid cohesion;GO:0051383:kinetochore organization;	GO:0000228:nuclear chromosome;GO:0000796:condensin complex;GO:0005737:cytoplasm;	GO:0005524:ATP binding;GO:0046982:protein heterodimerization activity;	K06674
ENSG00000138606	4894	1570	20.83	1733	21.48	782	10.9	732	10.19	1199.73	-1.12066	0.0763408	-14.6796	8.70448e-49	4.48028e-47	Down	15	45167214	45201175	-	SHF	Src homology 2 domain containing F [Source:HGNC Symbol%3BAcc:HGNC:25116]	GO:0006915:apoptotic process;	-	-	K04613
ENSG00000114346	5499	2617	30.9	2542	28.05	1228	15.23	1327	16.44	1924.12	-1.01451	0.0693923	-14.6199	2.09757e-48	1.06489e-46	Down	3	172750682	172821474	+	ECT2	epithelial cell transforming 2 [Source:HGNC Symbol%3BAcc:HGNC:3155]	GO:0043065:positive regulation of apoptotic process;GO:0048011:neurotrophin TRK receptor signaling pathway;GO:0000902:cell morphogenesis;GO:0043123:positive regulation of I-kappaB kinase/NF-kappaB signaling;GO:0071479:cellular response to ionizing radiation;GO:0032147:activation of protein kinase activity;GO:0070830:bicellular tight junction assembly;GO:0051260:protein homooligomerization;GO:0070…	GO:0005923:bicellular tight junction;GO:0030496:midbody;GO:0097149:centralspindlin complex;GO:0005829:cytosol;GO:0032154:cleavage furrow;GO:0005634:nucleus;GO:0031965:nuclear membrane;GO:0016021:integral component of membrane;GO:0005789:endoplasmic reticulum membrane;	GO:0004871:signal transducer activity;GO:0042803:protein homodimerization activity;GO:0005089:Rho guanyl-nucleotide exchange factor activity;GO:0005543:phospholipid binding;GO:0017048:Rho GTPase binding;GO:0005096:GTPase activator activity;GO:0050291:sphingosine N-acyltransferase activity;GO:0043565:sequence-specific DNA binding;GO:0003700:sequence-specific DNA binding transcription factor activi…	K17985;K18047
ENSG00000258732	378	257	44.14	229	36.76	2	0.36	3	0.54	122.908	-4.69258	0.32185	-14.58	3.76355e-48	1.90546e-46	Down	15	22278971	22282872	+	AC025884.1	arginine-glutamic acid dipeptide (RE) repeats (RERE) pseudogene	-	-	GO:0005488:binding;	K05628
ENSG00000109991	4432	433	6.34	523	7.16	1201	18.48	1220	18.75	839.387	1.31883	0.0906199	14.5535	5.5525e-48	2.79596e-46	Ups	11	57338352	57372396	+	P2RX3	purinergic receptor P2X 3 [Source:HGNC Symbol%3BAcc:HGNC:8534]	GO:0010524:positive regulation of calcium ion transport into cytosol;GO:0033198:response to ATP;GO:0050909:sensory perception of taste;GO:0048167:regulation of synaptic plasticity;GO:0048266:behavioral response to pain;GO:0030432:peristalsis;GO:0050850:positive regulation of calcium-mediated signaling;GO:0001666:response to hypoxia;GO:0035590:purinergic nucleotide receptor signaling pathway;GO:00…	GO:0045121:membrane raft;GO:0043197:dendritic spine;GO:0005794:Golgi apparatus;GO:0043025:neuronal cell body;GO:0043195:terminal bouton;GO:0005887:integral component of plasma membrane;GO:0005791:rough endoplasmic reticulum;	GO:0004931:extracellular ATP-gated cation channel activity;GO:0001614:purinergic nucleotide receptor activity;GO:0005524:ATP binding;	K05217
ENSG00000092051	5297	978	11.99	1131	12.95	2224	28.63	2091	26.89	1597.39	1.02006	0.0701331	14.5447	6.31327e-48	3.17046e-46	Ups	14	23568035	23578790	-	JPH4	junctophilin 4 [Source:HGNC Symbol%3BAcc:HGNC:20156]	GO:0060402:calcium ion transport into cytosol;GO:0060314:regulation of ryanodine-sensitive calcium-release channel activity;GO:0050885:neuromuscular process controlling balance;GO:0007612:learning;GO:0048167:regulation of synaptic plasticity;	GO:0014701:junctional sarcoplasmic reticulum membrane;GO:0016021:integral component of membrane;GO:0005886:plasma membrane;GO:0005794:Golgi apparatus;GO:0005789:endoplasmic reticulum membrane;GO:0043198:dendritic shaft;GO:0005790:smooth endoplasmic reticulum;	-	K19530
ENSG00000087263	5779	1339	15.04	1532	16.08	629	7.42	632	7.45	1028.67	-1.17947	0.0815052	-14.4711	1.84515e-47	9.11826e-46	Down	16	56451521	56479104	+	OGFOD1	2-oxoglutarate and iron dependent oxygenase domain containing 1 [Source:HGNC Symbol%3BAcc:HGNC:25585]	GO:0055114:oxidation-reduction process;	GO:0005737:cytoplasm;GO:0005634:nucleus;	GO:0031418:L-ascorbic acid binding;GO:0005506:iron ion binding;GO:0016702:oxidoreductase activity, acting on single donors with incorporation of molecular oxygen, incorporation of two atoms of oxygen;GO:0016706:oxidoreductase activity, acting on paired donors, with incorporation or reduction of molecular oxygen, 2-oxoglutarate as one donor, and incorporation of one atom each of oxygen into both d…	K17985
ENSG00000065609	6651	596	5.82	572	5.22	1362	13.96	1405	14.39	979.341	1.22227	0.0851834	14.3487	1.08483e-46	5.31851e-45	Ups	6	83552880	83709691	-	SNAP91	synaptosome associated protein 91 [Source:HGNC Symbol%3BAcc:HGNC:14986]	GO:0030100:regulation of endocytosis;GO:0007163:establishment or maintenance of cell polarity;GO:0048268:clathrin coat assembly;GO:0007269:neurotransmitter secretion;GO:0051223:regulation of protein transport;GO:0007409:axonogenesis;	GO:0030122:AP-2 adaptor complex;GO:0042734:presynaptic membrane;GO:0045211:postsynaptic membrane;GO:0014069:postsynaptic density;GO:0008021:synaptic vesicle;GO:0044464:cell part;GO:0044425:membrane part;GO:0005905:coated pit;GO:0005886:plasma membrane;GO:0030118:clathrin coat;	GO:0032050:clathrin heavy chain binding;GO:0005545:1-phosphatidylinositol binding;GO:0005543:phospholipid binding;GO:0030276:clathrin binding;	-
ENSG00000122966	13258	1823	8.93	2102	9.62	962	4.95	971	4.99	1458.1	-1.01847	0.0710239	-14.3399	1.23262e-46	6.02721e-45	Down	12	119685791	119877320	-	CIT	citron rho-interacting serine/threonine kinase [Source:HGNC Symbol%3BAcc:HGNC:1985]	GO:0007283:spermatogenesis;GO:0050774:negative regulation of dendrite morphogenesis;GO:0000070:mitotic sister chromatid segregation;GO:0007091:metaphase/anaphase transition of mitotic cell cycle;GO:0035556:intracellular signal transduction;GO:0045665:negative regulation of neuron differentiation;GO:0008064:regulation of actin polymerization or depolymerization;GO:0007030:Golgi organization;GO:000…	GO:0005773:vacuole;GO:0015629:actin cytoskeleton;GO:0001726:ruffle;GO:0043025:neuronal cell body;GO:0005886:plasma membrane;GO:0031985:Golgi cisterna;	GO:0005543:phospholipid binding;GO:0046872:metal ion binding;GO:0004674:protein serine/threonine kinase activity;GO:0017124:SH3 domain binding;GO:0005524:ATP binding;GO:0017048:Rho GTPase binding;	K16308
ENSG00000169764	6501	886	8.85	903	8.43	272	2.85	324	3.4	594.785	-1.56307	0.109127	-14.3234	1.56295e-46	7.60239e-45	Down	2	63840940	63891562	+	UGP2	UDP-glucose pyrophosphorylase 2 [Source:HGNC Symbol%3BAcc:HGNC:12527]	GO:0006805:xenobiotic metabolic process;GO:0006011:UDP-glucose metabolic process;GO:0016310:phosphorylation;GO:0006006:glucose metabolic process;GO:0006065:UDP-glucuronate biosynthetic process;GO:0005978:glycogen biosynthetic process;GO:0019255:glucose 1-phosphate metabolic process;	GO:0005829:cytosol;GO:0005737:cytoplasm;	GO:0003983:UTP:glucose-1-phosphate uridylyltransferase activity;GO:0046872:metal ion binding;GO:0005515:protein binding;GO:0032557:pyrimidine ribonucleotide binding;GO:0005536:glucose binding;	K00963
ENSG00000163507	4584	1430	20.25	1521	20.13	626	9.31	690	10.26	1063.23	-1.15942	0.0810218	-14.3099	1.89683e-46	9.17838e-45	Down	3	108549864	108589644	-	CIP2A	cellular inhibitor of PP2A [Source:HGNC Symbol%3BAcc:HGNC:29302]	-	GO:0005737:cytoplasm;GO:0005886:plasma membrane;GO:0016021:integral component of membrane;	GO:0005515:protein binding;	-
ENSG00000165891	6291	788	8.13	896	8.64	261	2.83	298	3.23	558.529	-1.56535	0.110208	-14.2037	8.69225e-46	4.13071e-44	Down	12	77021248	77065569	-	E2F7	E2F transcription factor 7 [Source:HGNC Symbol%3BAcc:HGNC:23820]	GO:0060718:chorionic trophoblast cell differentiation;GO:0002040:sprouting angiogenesis;GO:0008285:negative regulation of cell proliferation;GO:0070365:hepatocyte differentiation;GO:2000134:negative regulation of G1/S transition of mitotic cell cycle;GO:0060707:trophoblast giant cell differentiation;GO:0071930:negative regulation of transcription involved in G1/S transition of mitotic cell cycle;…	GO:0005667:transcription factor complex;	GO:0003714:transcription corepressor activity;GO:0001047:core promoter binding;GO:0042802:identical protein binding;GO:0003700:sequence-specific DNA binding transcription factor activity;	K09391
ENSG00000183837	3748	131	2.27	124	2.01	522	9.5	597	10.85	341.709	2.05399	0.144674	14.1974	9.50572e-46	4.50576e-44	Ups	X	153056409	153060467	+	PNMA3	PNMA family member 3 [Source:HGNC Symbol%3BAcc:HGNC:18742]	GO:0006915:apoptotic process;	GO:0005730:nucleolus;	GO:0003676:nucleic acid binding;GO:0008270:zinc ion binding;	-
ENSG00000144554	8380	1537	11.91	1737	12.58	720	5.86	793	6.45	1191.85	-1.1081	0.0782802	-14.1555	1.72692e-45	8.16485e-44	Down	3	10026414	10101932	+	FANCD2	FA complementation group D2 [Source:HGNC Symbol%3BAcc:HGNC:3585]	GO:0010332:response to gamma radiation;GO:0007276:gamete generation;GO:0006281:DNA repair;GO:0007129:synapsis;GO:0006974:cellular response to DNA damage stimulus;	GO:0000793:condensed chromosome;GO:0005654:nucleoplasm;	GO:0005515:protein binding;	K10891
ENSG00000138182	6851	1518	14.38	1633	14.46	724	7.21	761	7.57	1154.97	-1.08153	0.076416	-14.1532	1.78367e-45	8.41178e-44	Down	10	89701610	89774939	+	KIF20B	kinesin family member 20B [Source:HGNC Symbol%3BAcc:HGNC:7212]	GO:0051301:cell division;GO:0007050:cell cycle arrest;GO:0007088:regulation of mitotic nuclear division;GO:0007018:microtubule-based movement;	GO:0005654:nucleoplasm;GO:0005737:cytoplasm;GO:0005730:nucleolus;GO:0005874:microtubule;GO:0005819:spindle;GO:0005813:centrosome;GO:0005875:microtubule associated complex;	GO:0050699:WW domain binding;GO:0003777:microtubule motor activity;GO:0016887:ATPase activity;GO:0005524:ATP binding;	K10402
ENSG00000105464	5093	731	9.32	875	10.42	233	3.12	269	3.6	524.552	-1.64556	0.116375	-14.1401	2.14972e-45	1.01124e-43	Down	19	48394875	48444931	+	GRIN2D	glutamate ionotropic receptor NMDA type subunit 2D [Source:HGNC Symbol%3BAcc:HGNC:4588]	-	-	-	K05212
ENSG00000065923	9980	173	1.13	195	1.19	641	4.38	658	4.49	414.409	1.76871	0.125109	14.1373	2.23637e-45	1.04934e-43	Ups	X	46599251	46759118	-	SLC9A7	solute carrier family 9 member A7 [Source:HGNC Symbol%3BAcc:HGNC:17123]	GO:0055085:transmembrane transport;GO:0006814:sodium ion transport;GO:0006885:regulation of pH;GO:0006811:ion transport;	GO:0016021:integral component of membrane;GO:0000139:Golgi membrane;GO:0005802:trans-Golgi network;GO:0055038:recycling endosome membrane;	GO:0015385:sodium:proton antiporter activity;GO:0042803:protein homodimerization activity;GO:0015386:potassium:proton antiporter activity;	K12041
ENSG00000107984	2221	807	23.59	804	21.96	1677	51.49	1727	52.98	1248.05	1.06235	0.075391	14.0912	4.30227e-45	2.01361e-43	Ups	10	52314281	52318042	+	DKK1	dickkopf WNT signaling pathway inhibitor 1 [Source:HGNC Symbol%3BAcc:HGNC:2891]	GO:0030326:embryonic limb morphogenesis;GO:2000726:negative regulation of cardiac muscle cell differentiation;GO:0030900:forebrain development;GO:0001942:hair follicle development;GO:1900116:extracellular negative regulation of signal transduction;GO:0048642:negative regulation of skeletal muscle tissue development;GO:1901296:negative regulation of canonical Wnt signaling pathway involved in card…	GO:0005615:extracellular space;GO:0005886:plasma membrane;	GO:0004871:signal transducer activity;GO:0050750:low-density lipoprotein particle receptor binding;GO:0048019:receptor antagonist activity;GO:0008083:growth factor activity;	K02165
ENSG00000100219	3028	1527	32.74	1605	32.16	741	16.69	747	16.81	1151.32	-1.07049	0.0761728	-14.0535	7.33399e-45	3.39833e-43	Down	22	28794555	28800597	-	XBP1	X-box binding protein 1 [Source:HGNC Symbol%3BAcc:HGNC:12801]	GO:0060096:serotonin secretion, neurotransmission;GO:0051602:response to electrical stimulus;GO:0006366:transcription from RNA polymerase II promoter;GO:1900103:positive regulation of endoplasmic reticulum unfolded protein response;GO:0006355:regulation of transcription, DNA-templated;GO:0006955:immune response;GO:0006987:activation of signaling protein activity involved in unfolded protein respo…	GO:0005654:nucleoplasm;	GO:0043565:sequence-specific DNA binding;GO:0003700:sequence-specific DNA binding transcription factor activity;GO:0003677:DNA binding;	K09027
ENSG00000161642	3189	795	16.18	835	15.89	264	5.64	290	6.2	544.43	-1.53392	0.109425	-14.0181	1.20878e-44	5.57328e-43	Down	12	54369133	54391298	-	ZNF385A	zinc finger protein 385A [Source:HGNC Symbol%3BAcc:HGNC:17521]	GO:0006355:regulation of transcription, DNA-templated;GO:0006351:transcription, DNA-templated;	GO:0005730:nucleolus;GO:0005737:cytoplasm;GO:0044424:intracellular part;GO:0005622:intracellular;	GO:0008270:zinc ion binding;GO:0003677:DNA binding;GO:0003676:nucleic acid binding;	K08857
ENSG00000172260	13208	10	0.05	4	0.02	277	1.43	216	1.11	126.046	4.13043	0.29537	13.9839	1.9544e-44	8.98877e-43	Ups	1	71395943	72282539	-	NEGR1	neuronal growth regulator 1 [Source:HGNC Symbol%3BAcc:HGNC:17302]	GO:0007155:cell adhesion;	GO:0031225:anchored component of membrane;GO:0005886:plasma membrane;	GO:0005515:protein binding;	K06775
ENSG00000144231	5222	1573	19.56	1562	18.15	742	9.69	695	9.07	1140.24	-1.12167	0.0803641	-13.9573	2.84052e-44	1.29999e-42	Down	2	127843553	127858155	-	POLR2D	RNA polymerase II subunit D [Source:HGNC Symbol%3BAcc:HGNC:9191]	GO:0006367:transcription initiation from RNA polymerase II promoter;GO:0006370:7-methylguanosine mRNA capping;GO:0006283:transcription-coupled nucleotide-excision repair;GO:0006468:protein phosphorylation;GO:0050434:positive regulation of viral transcription;GO:0000398:mRNA splicing, via spliceosome;GO:0006368:transcription elongation from RNA polymerase II promoter;	GO:0005665:DNA-directed RNA polymerase II, core complex;	GO:0003899:DNA-directed RNA polymerase activity;GO:0000166:nucleotide binding;GO:0004672:protein kinase activity;	K03012
ENSG00000152484	5096	1293	16.47	1354	16.12	547	7.32	607	8.12	947.326	-1.19065	0.0854762	-13.9296	4.18795e-44	1.89796e-42	Down	13	27066156	27171811	-	USP12	ubiquitin specific peptidase 12 [Source:HGNC Symbol%3BAcc:HGNC:20485]	GO:0016579:protein deubiquitination;GO:0006511:ubiquitin-dependent protein catabolic process;	-	GO:0004843:ubiquitin-specific protease activity;GO:0004197:cysteine-type endopeptidase activity;GO:0005515:protein binding;	K11842
ENSG00000180828	3263	274	5.45	304	5.65	26	0.54	26	0.54	157.03	-3.15797	0.227373	-13.889	7.39024e-44	3.34107e-42	Down	8	64580365	64583627	+	BHLHE22	basic helix-loop-helix family member e22 [Source:HGNC Symbol%3BAcc:HGNC:11963]	-	-	-	K09086
ENSG00000244405	5773	464	5.22	552	5.8	1227	14.49	1199	14.15	855.656	1.23545	0.0891542	13.8575	1.14664e-43	5.15875e-42	Ups	3	186046314	186110318	-	ETV5	ETS variant transcription factor 5 [Source:HGNC Symbol%3BAcc:HGNC:3494]	GO:0048133:male germ-line stem cell asymmetric division;GO:0060762:regulation of branching involved in mammary gland duct morphogenesis;GO:0071340:skeletal muscle acetylcholine-gated channel clustering;GO:0007610:behavior;GO:0060252:positive regulation of glial cell proliferation;GO:0050807:regulation of synapse organization;GO:0045666:positive regulation of neuron differentiation;GO:0007274:neur…	GO:0005634:nucleus;	GO:0044212:transcription regulatory region DNA binding;GO:0043565:sequence-specific DNA binding;GO:0003700:sequence-specific DNA binding transcription factor activity;	K15593
ENSG00000073464	7562	411	3.53	502	4.03	1138	10.26	1130	10.18	790.64	1.2906	0.0932367	13.8422	1.41871e-43	6.36742e-42	Ups	X	10156975	10237660	+	CLCN4	chloride voltage-gated channel 4 [Source:HGNC Symbol%3BAcc:HGNC:2022]	GO:0055085:transmembrane transport;GO:0006821:chloride transport;	GO:0031901:early endosome membrane;GO:0016021:integral component of membrane;GO:0031902:late endosome membrane;	GO:0005247:voltage-gated chloride channel activity;GO:0005524:ATP binding;GO:0015297:antiporter activity;	K05012
ENSG00000168405	8477	5	0.04	3	0.02	221	1.78	215	1.73	110.328	4.33758	0.313631	13.8302	1.67588e-43	7.50352e-42	Ups	6	25061626	25452263	-	CMAHP	cytidine monophospho-N-acetylneuraminic acid hydroxylase%2C pseudogene [Source:HGNC Symbol%3BAcc:HGNC:2098]	GO:0046381:CMP-N-acetylneuraminate metabolic process;GO:0006054:N-acetylneuraminate metabolic process;GO:0022900:electron transport chain;GO:0006412:translation;GO:0055114:oxidation-reduction process;GO:1901135:carbohydrate derivative metabolic process;GO:0044281:small molecule metabolic process;GO:0044237:cellular metabolic process;GO:0007015:actin filament organization;GO:0016477:cell migration…	GO:0005737:cytoplasm;GO:0005840:ribosome;GO:0030027:lamellipodium;GO:0005634:nucleus;GO:0005829:cytosol;	GO:0046872:metal ion binding;GO:0030338:CMP-N-acetylneuraminate monooxygenase activity;GO:0051537:2 iron, 2 sulfur cluster binding;GO:0003735:structural constituent of ribosome;GO:0016491:oxidoreductase activity;GO:0051536:iron-sulfur cluster binding;	K08080;K02889;K14993;K09654
ENSG00000070601	5913	330	3.62	440	4.51	45	0.52	61	0.7	217.662	-2.68066	0.19387	-13.8271	1.74843e-43	7.80953e-42	Down	9	37650954	37746904	+	FRMPD1	FERM and PDZ domain containing 1 [Source:HGNC Symbol%3BAcc:HGNC:29159]	GO:0006021:inositol biosynthetic process;GO:0009791:post-embryonic development;GO:0030204:chondroitin sulfate metabolic process;GO:0046854:phosphatidylinositol phosphorylation;GO:0002063:chondrocyte development;GO:0001958:endochondral ossification;GO:0042733:embryonic digit morphogenesis;	GO:0016021:integral component of membrane;GO:0005794:Golgi apparatus;GO:0005856:cytoskeleton;GO:0005829:cytosol;GO:0005886:plasma membrane;	GO:0046872:metal ion binding;GO:0052833:inositol monophosphate 4-phosphatase activity;GO:0008441:3'(2'),5'-bisphosphate nucleotidase activity;GO:0052832:inositol monophosphate 3-phosphatase activity;GO:0008934:inositol monophosphate 1-phosphatase activity;GO:0008254:3'-nucleotidase activity;	K12581
ENSG00000135476	8885	1835	13.41	2148	14.67	1019	7.82	941	7.22	1479.02	-1.01853	0.0738496	-13.7919	2.8514e-43	1.27055e-41	Down	12	53268299	53293638	+	ESPL1	extra spindle pole bodies like 1%2C separase [Source:HGNC Symbol%3BAcc:HGNC:16856]	GO:0045875:negative regulation of sister chromatid cohesion;GO:0000910:cytokinesis;GO:0000070:mitotic sister chromatid segregation;GO:0000212:meiotic spindle organization;GO:0006915:apoptotic process;GO:0040001:establishment of mitotic spindle localization;GO:0006508:proteolysis;GO:0000090:mitotic anaphase;GO:0045842:positive regulation of mitotic metaphase/anaphase transition;GO:0045143:homologo…	GO:0005813:centrosome;GO:0005737:cytoplasm;GO:0005634:nucleus;	GO:0008234:cysteine-type peptidase activity;GO:0005515:protein binding;	K02365
ENSG00000017797	8041	1248	10.08	1354	10.22	556	4.71	601	5.09	936.421	-1.16209	0.0844726	-13.757	4.62435e-43	2.05072e-41	Down	18	9475009	9538114	+	RALBP1	ralA binding protein 1 [Source:HGNC Symbol%3BAcc:HGNC:9841]	GO:0006810:transport;GO:0006935:chemotaxis;	GO:0016020:membrane;GO:0005829:cytosol;	GO:0017160:Ral GTPase binding;GO:0043492:ATPase activity, coupled to movement of substances;GO:0048365:Rac GTPase binding;	K08773;K03131
ENSG00000102109	1338	249	12.08	236	10.7	786	40.06	727	37.02	497.152	1.59803	0.117035	13.6543	1.90246e-42	8.33716e-41	Ups	X	48831096	48835610	-	PCSK1N	proprotein convertase subtilisin/kexin type 1 inhibitor [Source:HGNC Symbol%3BAcc:HGNC:17301]	GO:0009409:response to cold;GO:0010951:negative regulation of endopeptidase activity;GO:0016486:peptide hormone processing;GO:0002021:response to dietary excess;GO:0007218:neuropeptide signaling pathway;	GO:0030141:secretory granule;GO:0005615:extracellular space;GO:0005802:trans-Golgi network;GO:0005794:Golgi apparatus;	GO:0004867:serine-type endopeptidase inhibitor activity;GO:0005102:receptor binding;	-
ENSG00000074211	9366	31	0.21	49	0.32	332	2.42	322	2.34	182.285	2.807	0.206123	13.6181	3.12679e-42	1.36063e-40	Ups	4	6320578	6563600	-	PPP2R2C	protein phosphatase 2 regulatory subunit Bgamma [Source:HGNC Symbol%3BAcc:HGNC:9306]	GO:0007165:signal transduction;	GO:0000159:protein phosphatase type 2A complex;	GO:0008601:protein phosphatase type 2A regulator activity;	K04354
ENSG00000080986	3554	1034	18.89	1048	17.89	414	7.94	432	8.28	730.125	-1.28805	0.0949072	-13.5717	5.89607e-42	2.53599e-40	Down	18	2571557	2616635	+	NDC80	NDC80 kinetochore complex component [Source:HGNC Symbol%3BAcc:HGNC:16909]	GO:0008608:attachment of spindle microtubules to kinetochore;GO:0007052:mitotic spindle organization;GO:0000132:establishment of mitotic spindle orientation;GO:0000070:mitotic sister chromatid segregation;GO:0048015:phosphatidylinositol-mediated signaling;GO:0051301:cell division;GO:0000236:mitotic prometaphase;	GO:0000942:condensed nuclear chromosome outer kinetochore;GO:0031262:Ndc80 complex;GO:0005829:cytosol;	GO:0005515:protein binding;	K11547
ENSG00000123737	4710	1640	22.6	1686	21.72	830	12.02	819	11.85	1240.08	-1.01038	0.0744528	-13.5708	5.96605e-42	2.55632e-40	Down	4	121801318	121817021	+	EXOSC9	exosome component 9 [Source:HGNC Symbol%3BAcc:HGNC:9137]	GO:0071028:nuclear mRNA surveillance;GO:0006364:rRNA processing;GO:0006955:immune response;GO:0030307:positive regulation of cell growth;GO:0071035:nuclear polyadenylation-dependent rRNA catabolic process;GO:0043928:exonucleolytic nuclear-transcribed mRNA catabolic process involved in deadenylation-dependent decay;	GO:0000176:nuclear exosome (RNase complex);GO:0005829:cytosol;GO:0005730:nucleolus;GO:0000178:exosome (RNase complex);GO:0005737:cytoplasm;GO:0005634:nucleus;	GO:0017091:AU-rich element binding;GO:0000175:3'-5'-exoribonuclease activity;	K03678
ENSG00000156298	2938	367	8.11	367	7.58	931	21.61	981	22.75	658.306	1.35241	0.099848	13.5447	8.51991e-42	3.63927e-40	Ups	X	38561542	38688920	+	TSPAN7	tetraspanin 7 [Source:HGNC Symbol%3BAcc:HGNC:11854]	GO:0019048:modulation by virus of host morphology or physiology;	GO:0005887:integral component of plasma membrane;GO:0005576:extracellular region;GO:0016021:integral component of membrane;	GO:0005509:calcium ion binding;	K06571
ENSG00000137124	3117	1010	21.04	1053	20.5	412	9.01	433	9.46	724.861	-1.27635	0.0943698	-13.525	1.11368e-41	4.703e-40	Down	9	38392702	38398661	+	ALDH1B1	aldehyde dehydrogenase 1 family member B1 [Source:HGNC Symbol%3BAcc:HGNC:407]	GO:0005975:carbohydrate metabolic process;GO:0006068:ethanol catabolic process;	GO:0005730:nucleolus;GO:0005759:mitochondrial matrix;	GO:0004029:aldehyde dehydrogenase (NAD) activity;	K00128
ENSG00000136717	6862	641	6.06	723	6.39	1473	14.64	1433	14.23	1061.89	1.07507	0.079501	13.5227	1.14939e-41	4.84282e-40	Ups	2	127048027	127107288	-	BIN1	bridging integrator 1 [Source:HGNC Symbol%3BAcc:HGNC:1052]	GO:0007275:multicellular organismal development;GO:0008283:cell proliferation;GO:0019048:modulation by virus of host morphology or physiology;GO:0042692:muscle cell differentiation;GO:0045807:positive regulation of endocytosis;GO:0043547:positive regulation of GTPase activity;	GO:0044300:cerebellar mossy fiber;GO:0043196:varicosity;GO:0015629:actin cytoskeleton;GO:0043679:axon terminus;GO:0008021:synaptic vesicle;GO:0005634:nucleus;	GO:0051020:GTPase binding;GO:0046982:protein heterodimerization activity;GO:0032403:protein complex binding;	K12562
ENSG00000185112	3155	822	16.91	807	15.52	281	6.07	297	6.41	550.655	-1.47403	0.11001	-13.3991	6.11862e-41	2.55483e-39	Down	3	194685883	194689037	+	FAM43A	family with sequence similarity 43 member A [Source:HGNC Symbol%3BAcc:HGNC:26888]	-	-	-	-
ENSG00000147256	3071	400	8.46	448	8.85	93	2.06	60	1.33	249.416	-2.34961	0.175387	-13.3967	6.31958e-41	2.63283e-39	Down	X	131058346	131089885	+	ARHGAP36	Rho GTPase activating protein 36 [Source:HGNC Symbol%3BAcc:HGNC:26388]	GO:0007165:signal transduction;GO:0051056:regulation of small GTPase mediated signal transduction;	GO:0005622:intracellular;GO:0005829:cytosol;	GO:0005096:GTPase activator activity;	-
ENSG00000245694	14708	1152	5.08	1232	5.08	521	2.42	542	2.51	858.862	-1.1577	0.0866658	-13.3582	1.06123e-40	4.40149e-39	Down	16	54845189	54929189	-	CRNDE	colorectal neoplasia differentially expressed [Source:HGNC Symbol%3BAcc:HGNC:37078]	-	-	-	-
ENSG00000128165	4289	414	6.27	421	5.96	92	1.46	73	1.16	249.523	-2.23808	0.167638	-13.3507	1.17319e-40	4.85504e-39	Down	22	50481543	50486440	+	ADM2	adrenomedullin 2 [Source:HGNC Symbol%3BAcc:HGNC:28898]	GO:0006468:protein phosphorylation;GO:0045776:negative regulation of blood pressure;GO:0045766:positive regulation of angiogenesis;GO:0007189:adenylate cyclase-activating G-protein coupled receptor signaling pathway;GO:0007586:digestion;GO:0010628:positive regulation of gene expression;GO:0007631:feeding behavior;	GO:0005576:extracellular region;	GO:0032403:protein complex binding;GO:0005179:hormone activity;	K02927
ENSG00000242779	6621	392	3.84	461	4.22	95	0.98	83	0.85	256.673	-2.16574	0.163533	-13.2435	4.92189e-40	2.01884e-38	Down	19	52966896	53037898	-	ZNF702P	zinc finger protein 702%2C pseudogene [Source:HGNC Symbol%3BAcc:HGNC:25775]	-	-	-	K09228;K08857;K09654
ENSG00000142731	4479	1211	17.55	1266	17.15	572	8.71	563	8.56	900.223	-1.11977	0.0848868	-13.1914	9.83508e-40	4.01639e-38	Down	4	127880893	127899224	+	PLK4	polo like kinase 4 [Source:HGNC Symbol%3BAcc:HGNC:11397]	GO:0006468:protein phosphorylation;GO:0046601:positive regulation of centriole replication;GO:0060707:trophoblast giant cell differentiation;GO:0000086:G2/M transition of mitotic cell cycle;	GO:0005829:cytosol;GO:0005730:nucleolus;GO:0032154:cleavage furrow;GO:0005814:centriole;	GO:0004674:protein serine/threonine kinase activity;GO:0004713:protein tyrosine kinase activity;GO:0005524:ATP binding;GO:0005515:protein binding;	K08863
ENSG00000180891	5666	1800	20.62	1799	19.26	935	11.25	842	10.12	1340.54	-1.0162	0.0771223	-13.1764	1.19929e-39	4.88683e-38	Down	17	57861243	57955412	-	CUEDC1	CUE domain containing 1 [Source:HGNC Symbol%3BAcc:HGNC:31350]	-	-	-	-
ENSG00000061337	5706	1377	15.67	1419	15.09	623	7.45	687	8.2	1023.47	-1.08904	0.0827789	-13.156	1.5724e-39	6.3792e-38	Down	8	20246165	20303963	-	LZTS1	leucine zipper tumor suppressor 1 [Source:HGNC Symbol%3BAcc:HGNC:13861]	GO:0006385:transcription elongation from RNA polymerase III promoter;GO:0006355:regulation of transcription, DNA-templated;GO:0006386:termination of RNA polymerase III transcription;GO:0016242:negative regulation of macroautophagy;GO:0048814:regulation of dendrite morphogenesis;GO:0007049:cell cycle;	GO:0043198:dendritic shaft;GO:0005654:nucleoplasm;GO:0044297:cell body;GO:0005794:Golgi apparatus;GO:0005730:nucleolus;GO:0045211:postsynaptic membrane;GO:0014069:postsynaptic density;GO:0030054:cell junction;GO:0016324:apical plasma membrane;	GO:0005515:protein binding;GO:0003677:DNA binding;GO:0003700:sequence-specific DNA binding transcription factor activity;	K03109
ENSG00000276644	5401	1165	14	1252	14.06	561	7.08	540	6.81	876.498	-1.12733	0.085859	-13.13	2.21658e-39	8.97306e-38	Down	13	71437966	71867204	-	DACH1	dachshund family transcription factor 1 [Source:HGNC Symbol%3BAcc:HGNC:2663]	GO:0030336:negative regulation of cell migration;GO:0008283:cell proliferation;GO:0010944:negative regulation of transcription by competitive promoter binding;GO:0007585:respiratory gaseous exchange;GO:0001967:suckling behavior;GO:0046545:development of primary female sexual characteristics;GO:0060244:negative regulation of cell proliferation involved in contact inhibition;GO:0048147:negative reg…	GO:0005730:nucleolus;GO:0005737:cytoplasm;GO:0005667:transcription factor complex;	GO:0005515:protein binding;GO:0001078:RNA polymerase II core promoter proximal region sequence-specific DNA binding transcription factor activity involved in negative regulation of transcription;GO:0000166:nucleotide binding;GO:0003677:DNA binding;GO:0001075:RNA polymerase II core promoter sequence-specific DNA binding transcription factor activity involved in preinitiation complex assembly;GO:19…	-
ENSG00000154736	9765	306	2.03	354	2.2	38	0.27	56	0.39	187.774	-2.62448	0.200176	-13.1109	2.85337e-39	1.14759e-37	Down	21	26917922	26967088	-	ADAMTS5	ADAM metallopeptidase with thrombospondin type 1 motif 5 [Source:HGNC Symbol%3BAcc:HGNC:221]	GO:0006508:proteolysis;	GO:0005737:cytoplasm;GO:0005730:nucleolus;GO:0005578:proteinaceous extracellular matrix;	GO:0005178:integrin binding;GO:0004222:metalloendopeptidase activity;GO:0008270:zinc ion binding;	K08620
ENSG00000110841	11690	848	4.71	978	5.08	362	2.11	358	2.09	633.811	-1.3256	0.101174	-13.1022	3.19762e-39	1.28326e-37	Down	12	27523431	27695564	+	PPFIBP1	PPFIA binding protein 1 [Source:HGNC Symbol%3BAcc:HGNC:9249]	GO:0007155:cell adhesion;	GO:0005886:plasma membrane;	-	K17985
ENSG00000170500	15117	87	0.37	113	0.45	435	1.96	456	2.06	271.049	2.06384	0.157995	13.0627	5.37602e-39	2.14821e-37	Ups	2	100271875	100322501	-	LONRF2	LON peptidase N-terminal domain and ring finger 2 [Source:HGNC Symbol%3BAcc:HGNC:24788]	GO:0006508:proteolysis;	-	GO:0004176:ATP-dependent peptidase activity;GO:0008270:zinc ion binding;	K17985
ENSG00000131470	2578	966	24.33	939	22.1	382	10.1	375	9.91	664.189	-1.31804	0.100961	-13.0549	5.95692e-39	2.36662e-37	Down	17	42572310	42577831	-	PSMC3IP	PSMC3 interacting protein [Source:HGNC Symbol%3BAcc:HGNC:17928]	GO:0007126:meiotic nuclear division;GO:0006310:DNA recombination;	GO:0005634:nucleus;	GO:0003677:DNA binding;GO:0030374:ligand-dependent nuclear receptor transcription coactivator activity;	K06695
ENSG00000163638	10680	833	5.06	934	5.31	314	2	360	2.3	607.892	-1.37152	0.105058	-13.0549	5.96081e-39	2.36662e-37	Down	3	64515654	64688000	-	ADAMTS9	ADAM metallopeptidase with thrombospondin type 1 motif 9 [Source:HGNC Symbol%3BAcc:HGNC:13202]	GO:0006508:proteolysis;GO:0045636:positive regulation of melanocyte differentiation;GO:0007275:multicellular organismal development;GO:0006516:glycoprotein catabolic process;	GO:0005578:proteinaceous extracellular matrix;GO:0005615:extracellular space;	GO:0004222:metalloendopeptidase activity;GO:0008270:zinc ion binding;	K08624
ENSG00000157680	15549	540	2.25	630	2.46	1249	5.48	1415	6.2	953.149	1.16725	0.0895964	13.0279	8.49042e-39	3.34948e-37	Ups	7	137381037	137847092	-	DGKI	diacylglycerol kinase iota [Source:HGNC Symbol%3BAcc:HGNC:2855]	GO:0030168:platelet activation;GO:0007205:protein kinase C-activating G-protein coupled receptor signaling pathway;GO:0046579:positive regulation of Ras protein signal transduction;	GO:0032045:guanyl-nucleotide exchange factor complex;GO:0048471:perinuclear region of cytoplasm;GO:0005886:plasma membrane;GO:0005634:nucleus;	GO:0005095:GTPase inhibitor activity;GO:0046872:metal ion binding;GO:0017016:Ras GTPase binding;GO:0004143:diacylglycerol kinase activity;GO:0005524:ATP binding;	K00901
ENSG00000117525	2886	240	5.4	261	5.49	18	0.43	25	0.59	135.639	-3.1643	0.242927	-13.0257	8.73824e-39	3.43994e-37	Down	1	94529173	94541759	-	F3	coagulation factor III%2C tissue factor [Source:HGNC Symbol%3BAcc:HGNC:3541]	GO:0001938:positive regulation of endothelial cell proliferation;GO:0010641:positive regulation of platelet-derived growth factor receptor signaling pathway;GO:0043066:negative regulation of apoptotic process;GO:0050927:positive regulation of positive chemotaxis;GO:0045766:positive regulation of angiogenesis;GO:0002543:activation of blood coagulation via clotting cascade;GO:0006919:activation of …	GO:0031233:intrinsic component of external side of plasma membrane;GO:0005615:extracellular space;GO:0016021:integral component of membrane;GO:0031012:extracellular matrix;	GO:0005543:phospholipid binding;GO:0002020:protease binding;	K03901
ENSG00000112312	2476	1802	47.25	1723	42.22	849	23.38	888	24.43	1312.79	-1.01976	0.078446	-12.9995	1.23191e-38	4.82914e-37	Down	6	24774931	24786099	+	GMNN	geminin DNA replication inhibitor [Source:HGNC Symbol%3BAcc:HGNC:17493]	GO:0008156:negative regulation of DNA replication;GO:0009887:organ morphogenesis;GO:0006461:protein complex assembly;GO:0045892:negative regulation of transcription, DNA-templated;GO:0045786:negative regulation of cell cycle;	GO:0005829:cytosol;GO:0005654:nucleoplasm;	GO:0003714:transcription corepressor activity;GO:0070491:repressing transcription factor binding;GO:0042826:histone deacetylase binding;	K10749
ENSG00000165617	4584	438	6.2	436	5.77	87	1.29	108	1.61	266.784	-2.08044	0.160664	-12.949	2.38045e-38	9.27279e-37	Down	14	58633967	58648321	+	DACT1	dishevelled binding antagonist of beta catenin 1 [Source:HGNC Symbol%3BAcc:HGNC:17748]	GO:0000122:negative regulation of transcription from RNA polymerase II promoter;GO:0048619:embryonic hindgut morphogenesis;GO:2000095:regulation of Wnt signaling pathway, planar cell polarity pathway;GO:0031647:regulation of protein stability;GO:0090090:negative regulation of canonical Wnt signaling pathway;GO:0048813:dendrite morphogenesis;GO:0046329:negative regulation of JNK cascade;GO:0001702…	GO:0030877:beta-catenin destruction complex;GO:0030054:cell junction;GO:0005634:nucleus;GO:0045202:synapse;	GO:0005080:protein kinase C binding;GO:0051018:protein kinase A binding;GO:0070097:delta-catenin binding;GO:0008013:beta-catenin binding;	-
ENSG00000178403	2295	817	23.11	809	21.39	272	8.08	316	9.38	552.313	-1.4461	0.111842	-12.9299	3.05318e-38	1.18436e-36	Down	4	112513516	112516180	-	NEUROG2	neurogenin 2 [Source:HGNC Symbol%3BAcc:HGNC:13805]	GO:0048666:neuron development;GO:0007417:central nervous system development;GO:0040011:locomotion;GO:0051091:positive regulation of sequence-specific DNA binding transcription factor activity;GO:0048522:positive regulation of cellular process;	-	GO:0070888:E-box binding;	K09082
ENSG00000146469	1585	18	0.74	17	0.65	234	10.07	237	10.19	125.754	3.28703	0.254311	12.9253	3.24236e-38	1.25513e-36	Ups	6	152750797	152759765	+	VIP	vasoactive intestinal peptide [Source:HGNC Symbol%3BAcc:HGNC:12693]	GO:0001938:positive regulation of endothelial cell proliferation;GO:0007611:learning or memory;GO:0043066:negative regulation of apoptotic process;GO:0048662:negative regulation of smooth muscle cell proliferation;GO:0007589:body fluid secretion;GO:0010579:positive regulation of adenylate cyclase activity involved in G-protein coupled receptor signaling pathway;GO:0045732:positive regulation of p…	GO:0005576:extracellular region;GO:0043025:neuronal cell body;	GO:0005184:neuropeptide hormone activity;	K05264
ENSG00000133789	7192	798	7.2	891	7.52	337	3.2	316	2.99	583.292	-1.35253	0.104703	-12.9177	3.57723e-38	1.38188e-36	Down	11	9664077	9752993	+	SWAP70	switching B cell complex subunit SWAP70 [Source:HGNC Symbol%3BAcc:HGNC:17070]	GO:0045190:isotype switching;	GO:0030027:lamellipodium;GO:0005737:cytoplasm;GO:0005634:nucleus;GO:0005886:plasma membrane;	GO:0005509:calcium ion binding;GO:0005543:phospholipid binding;GO:0003677:DNA binding;GO:0005524:ATP binding;	K17985
ENSG00000227719	524	12	1.49	26	3.01	247	32.14	245	31.86	131.584	3.25478	0.25202	12.9148	3.71542e-38	1.43229e-36	Ups	7	8114025	8116561	+	AC006042.1	novel transcript	-	-	-	-
ENSG00000136274	4973	207	2.7	263	3.21	728	9.98	688	9.43	468.663	1.55084	0.120134	12.9092	3.99179e-38	1.53247e-36	Ups	7	45080437	45088969	-	NACAD	NAC alpha domain containing [Source:HGNC Symbol%3BAcc:HGNC:22196]	GO:0015031:protein transport;	GO:0005737:cytoplasm;GO:0005634:nucleus;	-	K03626
ENSG00000051341	9382	809	5.6	923	5.97	342	2.49	338	2.45	600.54	-1.33103	0.103195	-12.8982	4.60671e-38	1.76489e-36	Down	3	121431427	121546641	-	POLQ	DNA polymerase theta [Source:HGNC Symbol%3BAcc:HGNC:9186]	GO:0006281:DNA repair;GO:0006260:DNA replication;	GO:0005654:nucleoplasm;	GO:0043142:single-stranded DNA-dependent ATPase activity;GO:0003684:damaged DNA binding;GO:0003887:DNA-directed DNA polymerase activity;GO:0008026:ATP-dependent helicase activity;GO:0005524:ATP binding;	K02349
ENSG00000116761	2414	507	13.63	507	12.74	103	2.91	144	4.06	314.648	-1.96778	0.152887	-12.8708	6.56893e-38	2.50631e-36	Down	1	70411218	70439851	+	CTH	cystathionine gamma-lyase [Source:HGNC Symbol%3BAcc:HGNC:2501]	GO:0018272:protein-pyridoxal-5-phosphate linkage via peptidyl-N6-pyridoxal phosphate-L-lysine;GO:0051289:protein homotetramerization;GO:0043066:negative regulation of apoptotic process;GO:0070814:hydrogen sulfide biosynthetic process;GO:0043123:positive regulation of I-kappaB kinase/NF-kappaB signaling;GO:0044524:protein sulfhydration;GO:0019344:cysteine biosynthetic process;GO:0000098:sulfur ami…	GO:0005829:cytosol;GO:0005887:integral component of plasma membrane;GO:0005634:nucleus;GO:0005737:cytoplasm;	GO:0080146:L-cysteine desulfhydrase activity;GO:0044540:L-cystine L-cysteine-lyase (deaminating);GO:0030170:pyridoxal phosphate binding;GO:0004123:cystathionine gamma-lyase activity;GO:0047982:homocysteine desulfhydrase activity;GO:0005516:calmodulin binding;	K01758
ENSG00000120088	3285	426	8.42	374	6.91	79	1.64	77	1.6	239.082	-2.24889	0.175017	-12.8496	8.64889e-38	3.29314e-36	Down	17	45784280	45835828	+	CRHR1	corticotropin releasing hormone receptor 1 [Source:HGNC Symbol%3BAcc:HGNC:2357]	GO:0007218:neuropeptide signaling pathway;GO:0032811:negative regulation of epinephrine secretion;GO:0007204:positive regulation of cytosolic calcium ion concentration;GO:0048148:behavioral response to cocaine;GO:0035902:response to immobilization stress;GO:0032099:negative regulation of appetite;GO:0007613:memory;GO:1901215:negative regulation of neuron death;GO:0035641:locomotory exploration be…	GO:0005771:multivesicular body;GO:0033267:axon part;GO:0005802:trans-Golgi network;GO:0031982:vesicle;GO:0005887:integral component of plasma membrane;GO:0030425:dendrite;GO:0045177:apical part of cell;GO:0043025:neuronal cell body;GO:0005886:plasma membrane;GO:0043197:dendritic spine;	GO:0051424:corticotropin-releasing hormone binding;GO:0032403:protein complex binding;GO:0015056:corticotrophin-releasing factor receptor activity;GO:0043404:corticotropin-releasing hormone receptor activity;GO:0001965:G-protein alpha-subunit binding;	K04578
ENSG00000112186	3346	521	10.11	492	8.92	1150	23.44	1173	23.88	830.38	1.17357	0.0913953	12.8406	9.71287e-38	3.69069e-36	Ups	6	17393505	17557790	+	CAP2	cyclase associated actin cytoskeleton regulatory protein 2 [Source:HGNC Symbol%3BAcc:HGNC:20039]	GO:0007411:axon guidance;GO:0007010:cytoskeleton organization;GO:0007163:establishment or maintenance of cell polarity;GO:0007190:activation of adenylate cyclase activity;GO:0007165:signal transduction;	GO:0005886:plasma membrane;	GO:0003779:actin binding;	K17261
ENSG00000165244	3687	651	11.46	705	11.6	231	4.27	238	4.4	454.746	-1.50412	0.117253	-12.828	1.14305e-37	4.32568e-36	Down	9	96385941	96418370	-	ZNF367	zinc finger protein 367 [Source:HGNC Symbol%3BAcc:HGNC:18320]	GO:0006357:regulation of transcription from RNA polymerase II promoter;	GO:0005730:nucleolus;GO:0005737:cytoplasm;	GO:0003676:nucleic acid binding;GO:0003700:sequence-specific DNA binding transcription factor activity;	K09228
ENSG00000187122	9142	592	4.2	629	4.17	1321	9.85	1269	9.46	948.088	1.06689	0.0832045	12.8225	1.22624e-37	4.63106e-36	Ups	10	96998038	97185959	-	SLIT1	slit guidance ligand 1 [Source:HGNC Symbol%3BAcc:HGNC:11085]	GO:0051964:negative regulation of synapse assembly;GO:0048853:forebrain morphogenesis;GO:0040023:establishment of nucleus localization;GO:0033563:dorsal/ventral axon guidance;GO:0021510:spinal cord development;GO:0008045:motor neuron axon guidance;GO:0031290:retinal ganglion cell axon guidance;GO:0021834:chemorepulsion involved in embryonic olfactory bulb interneuron precursor migration;GO:004884…	GO:0005615:extracellular space;GO:0005737:cytoplasm;	GO:0048495:Roundabout binding;GO:0043395:heparan sulfate proteoglycan binding;GO:0005509:calcium ion binding;	K06838
ENSG00000172469	5190	865	10.82	980	11.46	369	4.85	385	5.05	647.133	-1.27587	0.0995342	-12.8185	1.29258e-37	4.86181e-36	Down	6	95577535	95609452	+	MANEA	mannosidase endo-alpha [Source:HGNC Symbol%3BAcc:HGNC:21072]	GO:0018279:protein N-linked glycosylation via asparagine;GO:0043687:post-translational protein modification;	GO:0000139:Golgi membrane;GO:0016021:integral component of membrane;	GO:0004569:glycoprotein endo-alpha-1,2-mannosidase activity;	K15538
ENSG00000163462	4533	478	6.85	486	6.5	1164	17.51	1070	16.08	795.737	1.18928	0.09279	12.8169	1.31926e-37	4.95217e-36	Ups	1	155173787	155184971	+	TRIM46	tripartite motif containing 46 [Source:HGNC Symbol%3BAcc:HGNC:19019]	-	GO:0005622:intracellular;	GO:0008270:zinc ion binding;	K12022
ENSG00000165480	2998	747	16.18	746	15.1	258	5.87	280	6.36	506.612	-1.44996	0.113491	-12.776	2.23365e-37	8.35079e-36	Down	13	21153595	21176552	-	SKA3	spindle and kinetochore associated complex subunit 3 [Source:HGNC Symbol%3BAcc:HGNC:20262]	GO:0007059:chromosome segregation;GO:0007067:mitotic nuclear division;GO:0031110:regulation of microtubule polymerization or depolymerization;GO:0051301:cell division;	GO:0005737:cytoplasm;GO:0000940:condensed chromosome outer kinetochore;GO:0005876:spindle microtubule;	GO:0005515:protein binding;	-
ENSG00000121966	2208	386	11.35	387	10.63	949	29.31	934	28.82	660.862	1.25784	0.0984693	12.7739	2.29242e-37	8.55331e-36	Ups	2	136114349	136118149	-	CXCR4	C-X-C motif chemokine receptor 4 [Source:HGNC Symbol%3BAcc:HGNC:2561]	GO:0006954:inflammatory response;GO:0007204:positive regulation of cytosolic calcium ion concentration;GO:0030334:regulation of cell migration;GO:0061351:neural precursor cell proliferation;GO:0006915:apoptotic process;GO:0070098:chemokine-mediated signaling pathway;GO:0050920:regulation of chemotaxis;GO:0007420:brain development;GO:0042119:neutrophil activation;GO:0001667:ameboidal-type cell mig…	GO:0030426:growth cone;GO:0031252:cell leading edge;GO:0016023:cytoplasmic membrane-bounded vesicle;GO:0016021:integral component of membrane;GO:0009897:external side of plasma membrane;	GO:0043130:ubiquitin binding;GO:0031625:ubiquitin protein ligase binding;GO:0015026:coreceptor activity;GO:0016494:C-X-C chemokine receptor activity;GO:0032027:myosin light chain binding;GO:0003779:actin binding;	K04189
ENSG00000115159	7165	1093	9.9	1161	9.83	483	4.6	528	5.02	813.57	-1.14835	0.0899573	-12.7655	2.55401e-37	9.49122e-36	Down	2	156435290	156613735	+	GPD2	glycerol-3-phosphate dehydrogenase 2 [Source:HGNC Symbol%3BAcc:HGNC:4456]	GO:0019563:glycerol catabolic process;GO:0006072:glycerol-3-phosphate metabolic process;GO:0006094:gluconeogenesis;GO:0044255:cellular lipid metabolic process;GO:0055114:oxidation-reduction process;	GO:0009331:glycerol-3-phosphate dehydrogenase complex;GO:0005743:mitochondrial inner membrane;	GO:0005509:calcium ion binding;GO:0052591:sn-glycerol-3-phosphate:ubiquinone-8 oxidoreductase activity;	K00111
ENSG00000197183	9448	371	2.55	416	2.67	925	6.68	982	7.08	669.885	1.25197	0.0981704	12.7531	2.99744e-37	1.11169e-35	Ups	20	32443059	32585074	-	NOL4L	nucleolar protein 4 like [Source:HGNC Symbol%3BAcc:HGNC:16106]	-	-	-	-
ENSG00000165240	10920	404	2.4	481	2.67	1010	6.31	1092	6.81	742.501	1.22524	0.096158	12.742	3.45593e-37	1.27663e-35	Ups	X	77910656	78050395	+	ATP7A	ATPase copper transporting alpha [Source:HGNC Symbol%3BAcc:HGNC:869]	GO:0010468:regulation of gene expression;GO:0043524:negative regulation of neuron apoptotic process;GO:0015677:copper ion import;GO:0031069:hair follicle morphogenesis;GO:0048813:dendrite morphogenesis;GO:0001701:in utero embryonic development;GO:0043588:skin development;GO:0010273:detoxification of copper ion;GO:0051542:elastin biosynthetic process;GO:0042417:dopamine metabolic process;GO:001004…	GO:0031526:brush border membrane;GO:0043005:neuron projection;GO:0005802:trans-Golgi network;GO:0030140:trans-Golgi network transport vesicle;GO:0005783:endoplasmic reticulum;GO:0005829:cytosol;GO:0016323:basolateral plasma membrane;GO:0048471:perinuclear region of cytoplasm;GO:0016021:integral component of membrane;GO:0030141:secretory granule;GO:0043025:neuronal cell body;GO:0005770:late endoso…	GO:0016532:superoxide dismutase copper chaperone activity;GO:0004008:copper-exporting ATPase activity;GO:0032767:copper-dependent protein binding;GO:0005524:ATP binding;GO:0005178:integrin binding;GO:0005198:structural molecule activity;	K17686
ENSG00000090889	4573	1129	16.03	1165	15.46	538	8.02	482	7.18	826.136	-1.16082	0.0911542	-12.7347	3.79372e-37	1.39863e-35	Down	X	70290104	70420886	+	KIF4A	kinesin family member 4A [Source:HGNC Symbol%3BAcc:HGNC:13339]	GO:0007411:axon guidance;GO:0006996:organelle organization;GO:0008089:anterograde axon cargo transport;GO:0019886:antigen processing and presentation of exogenous peptide antigen via MHC class II;GO:0007596:blood coagulation;	GO:0005829:cytosol;GO:0016363:nuclear matrix;GO:0005875:microtubule associated complex;GO:0005730:nucleolus;GO:0030496:midbody;GO:0005876:spindle microtubule;GO:0005694:chromosome;	GO:0003777:microtubule motor activity;GO:0003677:DNA binding;GO:0005524:ATP binding;	K10395
ENSG00000135472	6057	440	4.72	519	5.2	1148	12.92	1069	12.02	789.603	1.18785	0.0933283	12.7276	4.15391e-37	1.51937e-35	Ups	12	49866896	49904217	-	FAIM2	Fas apoptotic inhibitory molecule 2 [Source:HGNC Symbol%3BAcc:HGNC:17067]	GO:0021702:cerebellar Purkinje cell differentiation;GO:0021681:cerebellar granular layer development;GO:0043523:regulation of neuron apoptotic process;GO:0043066:negative regulation of apoptotic process;	GO:0030054:cell junction;GO:0016021:integral component of membrane;GO:0045121:membrane raft;GO:0045211:postsynaptic membrane;GO:0005886:plasma membrane;	-	-
ENSG00000261115	10824	462	2.77	531	2.98	1104	6.95	1122	7.06	800.384	1.14468	0.0899481	12.7261	4.23715e-37	1.54677e-35	Ups	7	141074064	141480380	+	TMEM178B	transmembrane protein 178B [Source:HGNC Symbol%3BAcc:HGNC:44112]	-	GO:0016021:integral component of membrane;	-	-
ENSG00000198901	5523	920	10.81	1010	11.09	406	5.01	416	5.13	685.493	-1.21923	0.0958774	-12.7166	4.78511e-37	1.74338e-35	Down	15	90966040	90995629	-	PRC1	protein regulator of cytokinesis 1 [Source:HGNC Symbol%3BAcc:HGNC:9341]	GO:0000226:microtubule cytoskeleton organization;GO:0000910:cytokinesis;GO:0000022:mitotic spindle elongation;	GO:0005737:cytoplasm;GO:0005730:nucleolus;GO:0005886:plasma membrane;GO:0000922:spindle pole;GO:0005876:spindle microtubule;	GO:0008017:microtubule binding;GO:0042802:identical protein binding;GO:0019901:protein kinase binding;	K16732
ENSG00000146232	2581	119	2.99	105	2.47	445	11.76	479	12.64	285.606	1.95749	0.15396	12.7143	4.92651e-37	1.79138e-35	Ups	6	44258166	44265788	-	NFKBIE	NFKB inhibitor epsilon [Source:HGNC Symbol%3BAcc:HGNC:7799]	GO:0042994:cytoplasmic sequestering of transcription factor;GO:0042942:D-serine transport;	GO:0005829:cytosol;GO:0048471:perinuclear region of cytoplasm;GO:0005794:Golgi apparatus;	-	K05872
ENSG00000146733	2762	907	21.32	956	21	400	9.88	381	9.4	658.961	-1.24161	0.0980982	-12.6568	1.02632e-36	3.66733e-35	Down	7	56011051	56051604	-	PSPH	phosphoserine phosphatase [Source:HGNC Symbol%3BAcc:HGNC:9577]	GO:0033574:response to testosterone;GO:0031667:response to nutrient levels;GO:0034641:cellular nitrogen compound metabolic process;GO:0009612:response to mechanical stimulus;GO:0006564:L-serine biosynthetic process;	GO:0005829:cytosol;GO:0043005:neuron projection;	GO:0005509:calcium ion binding;GO:0000287:magnesium ion binding;GO:0004647:phosphoserine phosphatase activity;GO:0042803:protein homodimerization activity;	K01079;K01368;K17985
ENSG00000084636	9253	434	3.04	511	3.35	125	0.92	123	0.91	296.966	-1.86568	0.148118	-12.5958	2.22555e-36	7.86179e-35	Down	1	31652263	31704319	-	COL16A1	collagen type XVI alpha 1 chain [Source:HGNC Symbol%3BAcc:HGNC:2193]	GO:0007229:integrin-mediated signaling pathway;GO:0007565:female pregnancy;GO:0007155:cell adhesion;GO:0030198:extracellular matrix organization;GO:0071230:cellular response to amino acid stimulus;GO:0044763:single-organism cellular process;GO:0051716:cellular response to stimulus;	GO:0005597:collagen type XVI trimer;GO:0005788:endoplasmic reticulum lumen;GO:0005576:extracellular region;	GO:0005178:integrin binding;GO:0005515:protein binding;	-
ENSG00000101003	4130	1056	16.6	1119	16.44	499	8.24	489	8.07	788.191	-1.13035	0.0897519	-12.5941	2.27399e-36	8.01766e-35	Down	20	25407673	25452628	+	GINS1	GINS complex subunit 1 [Source:HGNC Symbol%3BAcc:HGNC:28980]	GO:0000084:mitotic S phase;GO:0001833:inner cell mass cell proliferation;GO:0006271:DNA strand elongation involved in DNA replication;	GO:0005737:cytoplasm;GO:0005654:nucleoplasm;	-	K10732
ENSG00000231991	1020	541	34.43	584	34.74	168	11.23	181	12.09	367.329	-1.64819	0.131001	-12.5815	2.66869e-36	9.39148e-35	Down	9	33624274	33625293	+	ANXA2P2	annexin A2 pseudogene 2 [Source:HGNC Symbol%3BAcc:HGNC:539]	GO:0001501:skeletal system development;GO:0001525:angiogenesis;GO:0051099:positive regulation of binding;GO:0007589:body fluid secretion;GO:0031340:positive regulation of vesicle fusion;GO:0042730:fibrinolysis;GO:0030199:collagen fibril organization;GO:0071229:cellular response to acid chemical;	GO:0005604:basement membrane;GO:0043220:Schmidt-Lanterman incisure;GO:0042470:melanosome;GO:0019897:extrinsic component of plasma membrane;GO:0042383:sarcolemma;GO:0043234:protein complex;GO:0005769:early endosome;GO:0070062:extracellular exosome;GO:0030496:midbody;GO:0048471:perinuclear region of cytoplasm;GO:0005811:lipid particle;GO:0035749:myelin sheath adaxonal region;	GO:0005546:phosphatidylinositol-4,5-bisphosphate binding;GO:0017137:Rab GTPase binding;GO:0005509:calcium ion binding;GO:0008092:cytoskeletal protein binding;GO:0005544:calcium-dependent phospholipid binding;GO:0004859:phospholipase inhibitor activity;	K17092
ENSG00000181790	7356	463	4.09	482	3.98	1056	9.79	1066	9.87	763.024	1.14525	0.0911665	12.5622	3.40633e-36	1.19646e-34	Ups	8	142449430	142545009	+	ADGRB1	adhesion G protein-coupled receptor B1 [Source:HGNC Symbol%3BAcc:HGNC:943]	GO:0016525:negative regulation of angiogenesis;GO:0008285:negative regulation of cell proliferation;GO:0007155:cell adhesion;GO:0007422:peripheral nervous system development;GO:0007409:axonogenesis;GO:0007218:neuropeptide signaling pathway;GO:0007186:G-protein coupled receptor signaling pathway;	GO:0005911:cell-cell junction;GO:0005887:integral component of plasma membrane;	GO:0004930:G-protein coupled receptor activity;	K04596
ENSG00000063015	4962	913	11.94	1082	13.23	434	5.96	369	5.07	696.312	-1.29479	0.103181	-12.5487	4.04309e-36	1.41745e-34	Down	17	28954901	29006440	-	SEZ6	seizure related 6 homolog [Source:HGNC Symbol%3BAcc:HGNC:15955]	GO:0060079:regulation of excitatory postsynaptic membrane potential;GO:2000171:negative regulation of dendrite development;GO:1900006:positive regulation of dendrite development;	GO:0016021:integral component of membrane;GO:0043197:dendritic spine;GO:0005615:extracellular space;GO:0043198:dendritic shaft;GO:0005886:plasma membrane;	-	-
ENSG00000066923	8583	392	2.96	393	2.78	977	7.76	918	7.29	666.859	1.24468	0.0992743	12.5378	4.63898e-36	1.62329e-34	Ups	7	100177563	100221488	+	STAG3	stromal antigen 3 [Source:HGNC Symbol%3BAcc:HGNC:11356]	GO:0007059:chromosome segregation;GO:0007130:synaptonemal complex assembly;	GO:0030893:meiotic cohesin complex;GO:0001673:male germ cell nucleus;GO:0000802:transverse filament;GO:0000775:chromosome, centromeric region;GO:0016021:integral component of membrane;GO:0000795:synaptonemal complex;	-	K13055
ENSG00000264232	1269	262	13.4	296	14.15	40	2.15	35	1.88	157.713	-2.67218	0.213241	-12.5312	5.03648e-36	1.75908e-34	Down	18	65423958	65448167	+	LINC01916	long intergenic non-protein coding RNA 1916 [Source:HGNC Symbol%3BAcc:HGNC:52735]	-	-	-	-
ENSG00000099889	5636	412	4.75	463	4.98	982	11.88	1044	12.62	721.372	1.18866	0.0948657	12.5299	5.12425e-36	1.78637e-34	Ups	22	19969896	20016823	-	ARVCF	ARVCF delta catenin family member [Source:HGNC Symbol%3BAcc:HGNC:728]	GO:0007275:multicellular organismal development;GO:0007155:cell adhesion;GO:0044699:single-organism process;	GO:0005737:cytoplasm;GO:0005634:nucleus;GO:0005886:plasma membrane;GO:0005622:intracellular;	GO:0005515:protein binding;	-
ENSG00000103647	3975	497	8.12	501	7.65	125	2.14	149	2.55	317.328	-1.80927	0.144578	-12.5141	6.25073e-36	2.175e-34	Down	15	68578993	68727806	+	CORO2B	coronin 2B [Source:HGNC Symbol%3BAcc:HGNC:2256]	GO:0030036:actin cytoskeleton organization;	GO:0016020:membrane;GO:0005737:cytoplasm;GO:0015629:actin cytoskeleton;	GO:0051015:actin filament binding;	K13887
ENSG00000148082	9980	88	0.57	136	0.83	782	5.34	749	5.11	435.849	2.57464	0.206105	12.4919	8.26506e-36	2.87053e-34	Ups	9	89005771	89178818	-	SHC3	SHC adaptor protein 3 [Source:HGNC Symbol%3BAcc:HGNC:18181]	GO:0007417:central nervous system development;GO:0008286:insulin receptor signaling pathway;GO:0035249:synaptic transmission, glutamatergic;GO:0007265:Ras protein signal transduction;GO:0048011:neurotrophin TRK receptor signaling pathway;GO:0007611:learning or memory;GO:0007173:epidermal growth factor receptor signaling pathway;	GO:0005829:cytosol;	GO:0004871:signal transducer activity;GO:0005515:protein binding;	K17448
ENSG00000111249	7507	573	4.96	699	5.65	1363	12.38	1326	12.03	984.593	1.06364	0.0851909	12.4854	8.97371e-36	3.11083e-34	Ups	12	111034165	111350554	+	CUX2	cut like homeobox 2 [Source:HGNC Symbol%3BAcc:HGNC:19347]	GO:0071310:cellular response to organic substance;GO:0045892:negative regulation of transcription, DNA-templated;GO:0006355:regulation of transcription, DNA-templated;	GO:0005634:nucleus;	GO:0043565:sequence-specific DNA binding;GO:0003700:sequence-specific DNA binding transcription factor activity;	K09313
ENSG00000116717	1925	1102	37.16	1191	37.54	556	19.69	497	17.59	833.595	-1.11427	0.0901417	-12.3614	4.22959e-35	1.43938e-33	Down	1	67685201	67688334	+	GADD45A	growth arrest and DNA damage inducible alpha [Source:HGNC Symbol%3BAcc:HGNC:4095]	GO:0007050:cell cycle arrest;GO:0006281:DNA repair;GO:0071479:cellular response to ionizing radiation;GO:0006915:apoptotic process;GO:0000079:regulation of cyclin-dependent protein serine/threonine kinase activity;GO:0042770:signal transduction in response to DNA damage;GO:2000379:positive regulation of reactive oxygen species metabolic process;GO:0006469:negative regulation of protein kinase act…	GO:0005634:nucleus;	GO:0005515:protein binding;	K04402
ENSG00000163918	2997	1189	25.76	1207	24.43	537	12.22	586	13.32	877.325	-1.0872	0.0881158	-12.3383	5.63131e-35	1.9094e-33	Down	3	186789880	186807058	-	RFC4	replication factor C subunit 4 [Source:HGNC Symbol%3BAcc:HGNC:9972]	GO:0000084:mitotic S phase;GO:0000075:cell cycle checkpoint;GO:0006283:transcription-coupled nucleotide-excision repair;GO:0048015:phosphatidylinositol-mediated signaling;GO:0006297:nucleotide-excision repair, DNA gap filling;GO:0006271:DNA strand elongation involved in DNA replication;GO:0032201:telomere maintenance via semi-conservative replication;GO:0000722:telomere maintenance via recombinat…	GO:0005654:nucleoplasm;GO:0005663:DNA replication factor C complex;GO:0005634:nucleus;	GO:0017111:nucleoside-triphosphatase activity;GO:0003677:DNA binding;GO:0005524:ATP binding;GO:0005515:protein binding;	K10755
ENSG00000015592	3294	44	0.87	41	0.76	289	5.98	284	5.87	163.605	2.54462	0.206717	12.3097	8.02935e-35	2.71261e-33	Ups	8	27235323	27258420	-	STMN4	stathmin 4 [Source:HGNC Symbol%3BAcc:HGNC:16078]	GO:0031110:regulation of microtubule polymerization or depolymerization;	GO:0042995:cell projection;GO:0005794:Golgi apparatus;GO:0030426:growth cone;GO:0030424:axon;	-	-
ENSG00000165113	3402	606	11.56	565	10.08	193	3.87	154	3.08	379.122	-1.70897	0.138995	-12.2952	9.60863e-35	3.24025e-33	Down	9	83739425	83829516	-	GKAP1	G kinase anchoring protein 1 [Source:HGNC Symbol%3BAcc:HGNC:17496]	GO:0007165:signal transduction;GO:0016310:phosphorylation;	GO:0005794:Golgi apparatus;	GO:0016301:kinase activity;	-
ENSG00000126217	23158	424	1.19	489	1.28	1070	3.15	1001	2.94	741.969	1.16002	0.0946676	12.2537	1.60587e-34	5.37634e-33	Ups	13	112894378	113099742	+	MCF2L	MCF.2 cell line derived transforming sequence like [Source:HGNC Symbol%3BAcc:HGNC:14576]	GO:0048011:neurotrophin TRK receptor signaling pathway;GO:0045944:positive regulation of transcription from RNA polymerase II promoter;GO:0006915:apoptotic process;GO:0035023:regulation of Rho protein signal transduction;GO:0050790:regulation of catalytic activity;	GO:0005829:cytosol;GO:0030027:lamellipodium;GO:0005886:plasma membrane;GO:0005737:cytoplasm;GO:0005622:intracellular;	GO:0005089:Rho guanyl-nucleotide exchange factor activity;GO:0005545:1-phosphatidylinositol binding;GO:0005515:protein binding;GO:0005543:phospholipid binding;	K17985;K10653
ENSG00000145555	13982	525	2.44	591	2.56	166	0.81	187	0.91	365.859	-1.6193	0.132195	-12.2493	1.69456e-34	5.66305e-33	Down	5	16661907	16936288	-	MYO10	myosin X [Source:HGNC Symbol%3BAcc:HGNC:7593]	GO:0007411:axon guidance;GO:0008360:regulation of cell shape;GO:0030705:cytoskeleton-dependent intracellular transport;GO:0022409:positive regulation of cell-cell adhesion;GO:0051489:regulation of filopodium assembly;	GO:0043005:neuron projection;GO:0030027:lamellipodium;GO:0005730:nucleolus;GO:0005829:cytosol;GO:0001726:ruffle;GO:0043025:neuronal cell body;GO:0031527:filopodium membrane;GO:0032433:filopodium tip;GO:0016459:myosin complex;GO:0005938:cell cortex;GO:0097458:neuron part;GO:0031252:cell leading edge;GO:0005886:plasma membrane;GO:0044444:cytoplasmic part;	GO:0005547:phosphatidylinositol-3,4,5-trisphosphate binding;GO:0030898:actin-dependent ATPase activity;GO:0060002:plus-end directed microfilament motor activity;GO:0051015:actin filament binding;GO:0005516:calmodulin binding;GO:0005524:ATP binding;	K12559
ENSG00000168453	7964	593	4.83	626	4.77	1253	10.73	1246	10.66	925.001	1.01805	0.0832474	12.2292	2.16946e-34	7.22416e-33	Ups	8	22114419	22133384	-	HR	HR lysine demethylase and nuclear receptor corepressor [Source:HGNC Symbol%3BAcc:HGNC:5172]	GO:0045892:negative regulation of transcription, DNA-templated;GO:0006355:regulation of transcription, DNA-templated;	GO:0016604:nuclear body;GO:0005634:nucleus;	GO:0046872:metal ion binding;GO:0003677:DNA binding;GO:0003714:transcription corepressor activity;GO:0003700:sequence-specific DNA binding transcription factor activity;	K00478
ENSG00000177675	5658	158	1.81	160	1.72	3	0.04	3	0.04	80.9115	-4.05074	0.331945	-12.203	2.99455e-34	9.93602e-33	Down	12	7346685	7479897	-	CD163L1	CD163 molecule like 1 [Source:HGNC Symbol%3BAcc:HGNC:30375]	-	GO:0005576:extracellular region;GO:0005886:plasma membrane;GO:0016021:integral component of membrane;	GO:0005044:scavenger receptor activity;	K06545
ENSG00000070882	8089	577	4.63	729	5.47	1419	11.96	1349	11.36	1012.48	1.06731	0.0875542	12.1903	3.50234e-34	1.15795e-32	Ups	7	24796540	24981634	-	OSBPL3	oxysterol binding protein like 3 [Source:HGNC Symbol%3BAcc:HGNC:16370]	GO:0006869:lipid transport;	GO:0031965:nuclear membrane;GO:0005886:plasma membrane;GO:0005829:cytosol;GO:0097038:perinuclear endoplasmic reticulum;	GO:0005543:phospholipid binding;GO:0005515:protein binding;GO:0015485:cholesterol binding;	K17985
ENSG00000187678	6555	72	0.71	59	0.55	347	3.61	338	3.51	203.012	2.2434	0.184039	12.1898	3.52302e-34	1.16272e-32	Ups	5	142310427	142326455	-	SPRY4	sprouty RTK signaling antagonist 4 [Source:HGNC Symbol%3BAcc:HGNC:15533]	GO:0043407:negative regulation of MAP kinase activity;GO:0007275:multicellular organismal development;	GO:0032587:ruffle membrane;GO:0005737:cytoplasm;	GO:0005515:protein binding;	K17385
ENSG00000088992	1926	1201	40.48	1128	35.53	540	19.12	497	17.58	840.104	-1.1594	0.0952512	-12.172	4.38259e-34	1.44129e-32	Down	12	117038923	117099479	-	TESC	tescalcin [Source:HGNC Symbol%3BAcc:HGNC:26065]	GO:0072661:protein targeting to plasma membrane;GO:0051604:protein maturation;GO:0008584:male gonad development;GO:0050821:protein stabilization;GO:0032417:positive regulation of sodium:proton antiporter activity;GO:0008285:negative regulation of cell proliferation;GO:0071300:cellular response to retinoic acid;GO:0033628:regulation of cell adhesion mediated by integrin;GO:0045654:positive regulat…	GO:0030027:lamellipodium;GO:0032587:ruffle membrane;GO:0005737:cytoplasm;GO:0005634:nucleus;	GO:0005509:calcium ion binding;GO:0004860:protein kinase inhibitor activity;GO:0000287:magnesium ion binding;GO:0019212:phosphatase inhibitor activity;GO:0042803:protein homodimerization activity;	K17612
ENSG00000121905	1964	763	25.22	800	24.71	325	11.28	288	9.99	542.404	-1.33122	0.109379	-12.1708	4.44949e-34	1.46071e-32	Down	1	32885994	32898441	+	HPCA	hippocalcin [Source:HGNC Symbol%3BAcc:HGNC:5144]	GO:0048839:inner ear development;	GO:0016021:integral component of membrane;	GO:0003779:actin binding;GO:0005509:calcium ion binding;	K19695
ENSG00000070214	12172	679	3.62	791	3.94	285	1.6	275	1.54	505.301	-1.36879	0.112576	-12.1589	5.14704e-34	1.68079e-32	Down	9	105244622	105439171	+	SLC44A1	solute carrier family 44 member 1 [Source:HGNC Symbol%3BAcc:HGNC:18798]	GO:0055085:transmembrane transport;GO:0006656:phosphatidylcholine biosynthetic process;GO:0015871:choline transport;	GO:0016021:integral component of membrane;GO:0005741:mitochondrial outer membrane;GO:0005886:plasma membrane;	GO:0015220:choline transmembrane transporter activity;	K06515
ENSG00000145248	2551	194	4.94	190	4.52	602	16.09	568	15.17	386.622	1.5578	0.12852	12.1211	8.16129e-34	2.65578e-32	Ups	4	48483343	48489526	+	SLC10A4	solute carrier family 10 member 4 [Source:HGNC Symbol%3BAcc:HGNC:22980]	GO:0006814:sodium ion transport;	GO:0016021:integral component of membrane;	GO:0008508:bile acid:sodium symporter activity;	K14344
ENSG00000127418	4342	264	3.95	266	3.72	33	0.52	40	0.63	150.512	-2.63265	0.217201	-12.1208	8.19399e-34	2.66176e-32	Down	4	1009936	1026898	+	FGFRL1	fibroblast growth factor receptor like 1 [Source:HGNC Symbol%3BAcc:HGNC:3693]	GO:0060539:diaphragm development;GO:0060412:ventricular septum morphogenesis;GO:0001558:regulation of cell growth;GO:0001501:skeletal system development;GO:0008285:negative regulation of cell proliferation;GO:0003179:heart valve morphogenesis;GO:0008543:fibroblast growth factor receptor signaling pathway;	GO:0016021:integral component of membrane;GO:0005886:plasma membrane;	GO:0005007:fibroblast growth factor-activated receptor activity;GO:0017134:fibroblast growth factor binding;GO:0008201:heparin binding;	-
ENSG00000139618	12803	970	4.92	1190	5.64	488	2.6	459	2.44	772.816	-1.1753	0.0970177	-12.1143	8.87653e-34	2.87844e-32	Down	13	32315086	32400268	+	BRCA2	BRCA2 DNA repair associated [Source:HGNC Symbol%3BAcc:HGNC:1101]	GO:0033600:negative regulation of mammary gland epithelial cell proliferation;GO:0030097:hemopoiesis;GO:0010165:response to X-ray;GO:0010332:response to gamma radiation;GO:0007420:brain development;GO:0043966:histone H3 acetylation;GO:0048478:replication fork protection;GO:0051298:centrosome duplication;GO:0007283:spermatogenesis;GO:0007141:male meiosis I;GO:0007569:cell aging;GO:0032465:regulati…	GO:0005654:nucleoplasm;GO:0033593:BRCA2-MAGE-D1 complex;GO:0030141:secretory granule;GO:0005813:centrosome;GO:0005730:nucleolus;	GO:0003697:single-stranded DNA binding;GO:0010485:H4 histone acetyltransferase activity;GO:0010484:H3 histone acetyltransferase activity;GO:0002020:protease binding;GO:0043015:gamma-tubulin binding;	K08775
ENSG00000160957	4236	998	15.29	1042	14.92	425	6.84	483	7.77	734.74	-1.15765	0.0957763	-12.0871	1.23611e-33	3.98754e-32	Down	8	144511288	144517845	-	RECQL4	RecQ like helicase 4 [Source:HGNC Symbol%3BAcc:HGNC:9949]	GO:0032508:DNA duplex unwinding;GO:0006310:DNA recombination;GO:0006281:DNA repair;GO:0006260:DNA replication;GO:0007275:multicellular organismal development;GO:0000733:DNA strand renaturation;	GO:0005737:cytoplasm;GO:0005634:nucleus;	GO:0008270:zinc ion binding;GO:0000405:bubble DNA binding;GO:0005524:ATP binding;GO:0043140:ATP-dependent 3'-5' DNA helicase activity;	K10730
ENSG00000115902	6941	1158	10.83	1393	12.18	626	6.15	582	5.71	935.195	-1.06882	0.0887814	-12.0388	2.22112e-33	7.09118e-32	Down	2	64988477	65023865	+	SLC1A4	solute carrier family 1 member 4 [Source:HGNC Symbol%3BAcc:HGNC:10942]	GO:0035524:proline transmembrane transport;GO:0035249:synaptic transmission, glutamatergic;GO:0015826:threonine transport;GO:0006868:glutamine transport;GO:0050890:cognition;GO:0015825:L-serine transport;GO:0015811:L-cystine transport;GO:0034589:hydroxyproline transport;GO:0006821:chloride transport;GO:0015808:L-alanine transport;	GO:0005882:intermediate filament;GO:0097458:neuron part;GO:0005887:integral component of plasma membrane;GO:0030425:dendrite;GO:0042470:melanosome;GO:0043025:neuronal cell body;	GO:0015184:L-cystine transmembrane transporter activity;GO:0015195:L-threonine transmembrane transporter activity;GO:0015193:L-proline transmembrane transporter activity;GO:0015180:L-alanine transmembrane transporter activity;GO:0034590:L-hydroxyproline transmembrane transporter activity;GO:0015186:L-glutamine transmembrane transporter activity;GO:0005254:chloride channel activity;GO:0015194:L-se…	K05615
ENSG00000165304	3087	981	20.63	1002	19.69	462	10.21	409	9.03	711.569	-1.17605	0.0977433	-12.032	2.41148e-33	7.6857e-32	Down	9	36572862	36677683	+	MELK	maternal embryonic leucine zipper kinase [Source:HGNC Symbol%3BAcc:HGNC:16870]	GO:0046777:protein autophosphorylation;GO:0061351:neural precursor cell proliferation;GO:0000086:G2/M transition of mitotic cell cycle;GO:0030097:hemopoiesis;GO:0043065:positive regulation of apoptotic process;	GO:0005938:cell cortex;GO:0005886:plasma membrane;	GO:0004674:protein serine/threonine kinase activity;GO:0005509:calcium ion binding;GO:0008289:lipid binding;GO:0005524:ATP binding;GO:0005515:protein binding;GO:0004715:non-membrane spanning protein tyrosine kinase activity;	K08799
ENSG00000125885	7691	867	7.32	923	7.28	403	3.57	353	3.13	634.463	-1.22913	0.102243	-12.0216	2.73532e-33	8.68804e-32	Down	20	5950652	5998977	+	MCM8	minichromosome maintenance 8 homologous recombination repair factor [Source:HGNC Symbol%3BAcc:HGNC:16147]	GO:0000084:mitotic S phase;GO:0000075:cell cycle checkpoint;GO:0000724:double-strand break repair via homologous recombination;GO:0007292:female gamete generation;GO:0006271:DNA strand elongation involved in DNA replication;GO:0048232:male gamete generation;GO:0000082:G1/S transition of mitotic cell cycle;	GO:0097362:MCM8-MCM9 complex;GO:0005654:nucleoplasm;	GO:0003677:DNA binding;GO:0005524:ATP binding;GO:0004386:helicase activity;	K10737
ENSG00000146006	6097	848	9.03	914	9.1	396	4.43	358	4	626.874	-1.21066	0.101344	-11.9461	6.80498e-33	2.14675e-31	Down	5	138868921	138875368	-	LRRTM2	leucine rich repeat transmembrane neuronal 2 [Source:HGNC Symbol%3BAcc:HGNC:19409]	GO:0050808:synapse organization;	GO:0016021:integral component of membrane;GO:0060076:excitatory synapse;GO:0030054:cell junction;GO:0045211:postsynaptic membrane;GO:0005886:plasma membrane;	GO:0042043:neurexin family protein binding;	K16665
ENSG00000111961	10896	710	4.23	814	4.53	283	1.77	317	1.98	528.783	-1.32345	0.110956	-11.9277	8.48956e-33	2.66911e-31	Down	6	148272304	148552048	+	SASH1	SAM and SH3 domain containing 1 [Source:HGNC Symbol%3BAcc:HGNC:19182]	-	-	-	K02929
ENSG00000106571	11101	315	1.84	387	2.12	75	0.46	74	0.45	211.715	-2.12213	0.178038	-11.9196	9.36107e-33	2.93814e-31	Down	7	41960949	42237870	-	GLI3	GLI family zinc finger 3 [Source:HGNC Symbol%3BAcc:HGNC:4319]	GO:0060875:lateral semicircular canal development;GO:0045879:negative regulation of smoothened signaling pathway;GO:0048704:embryonic skeletal system morphogenesis;GO:0045665:negative regulation of neuron differentiation;GO:0048593:camera-type eye morphogenesis;GO:0001701:in utero embryonic development;GO:0007411:axon guidance;GO:0045669:positive regulation of osteoblast differentiation;GO:000750…	GO:0005829:cytosol;GO:0016592:mediator complex;GO:0005929:cilium;GO:0017053:transcriptional repressor complex;GO:0005730:nucleolus;	GO:0003700:sequence-specific DNA binding transcription factor activity;GO:0008013:beta-catenin binding;GO:0008270:zinc ion binding;GO:0003682:chromatin binding;GO:0043565:sequence-specific DNA binding;GO:0035035:histone acetyltransferase binding;GO:0042826:histone deacetylase binding;	K06230
ENSG00000100749	2662	982	23.95	1055	24.04	458	11.73	486	12.44	742.678	-1.1008	0.0923997	-11.9134	1.00723e-32	3.15604e-31	Down	14	96797382	96931722	+	VRK1	VRK serine/threonine kinase 1 [Source:HGNC Symbol%3BAcc:HGNC:12718]	GO:0046777:protein autophosphorylation;GO:0051301:cell division;GO:0090166:Golgi disassembly;GO:0007067:mitotic nuclear division;GO:0006468:protein phosphorylation;	GO:0005730:nucleolus;GO:0005795:Golgi stack;GO:0005819:spindle;	GO:0004674:protein serine/threonine kinase activity;GO:0042802:identical protein binding;GO:0005524:ATP binding;	K08816
ENSG00000145362	20380	1733	5.52	2207	6.57	5366	17.95	5709	19.09	3730.9	1.45376	0.122082	11.908	1.07488e-32	3.36236e-31	Ups	4	112818032	113384221	+	ANK2	ankyrin 2 [Source:HGNC Symbol%3BAcc:HGNC:493]	GO:2001259:positive regulation of cation channel activity;GO:0003283:atrial septum development;GO:0007411:axon guidance;GO:0043268:positive regulation of potassium ion transport;GO:0072661:protein targeting to plasma membrane;GO:1901018:positive regulation of potassium ion transmembrane transporter activity;GO:0051928:positive regulation of calcium ion transport;GO:0086014:atrial cardiac muscle c…	GO:0005856:cytoskeleton;GO:0016324:apical plasma membrane;GO:0043034:costamere;GO:0005829:cytosol;GO:0016323:basolateral plasma membrane;GO:0030315:T-tubule;GO:0005887:integral component of plasma membrane;GO:0048471:perinuclear region of cytoplasm;GO:0031430:M band;GO:0045211:postsynaptic membrane;GO:0030018:Z disc;GO:0014704:intercalated disc;	GO:0051117:ATPase binding;GO:0015459:potassium channel regulator activity;GO:0030507:spectrin binding;GO:0044325:ion channel binding;GO:0019901:protein kinase binding;GO:0030674:protein binding, bridging;	K10380
ENSG00000105486	6576	1161	11.46	1300	11.99	625	6.48	593	6.14	916.078	-1.00855	0.0847133	-11.9054	1.10882e-32	3.46267e-31	Down	19	48115445	48170603	-	LIG1	DNA ligase 1 [Source:HGNC Symbol%3BAcc:HGNC:6598]	GO:0009653:anatomical structure morphogenesis;GO:0000724:double-strand break repair via homologous recombination;GO:0006283:transcription-coupled nucleotide-excision repair;GO:0006297:nucleotide-excision repair, DNA gap filling;GO:0033151:V(D)J recombination;GO:0006273:lagging strand elongation;GO:0000722:telomere maintenance via recombination;GO:0000084:mitotic S phase;GO:0006284:base-excision r…	GO:0005654:nucleoplasm;GO:0005694:chromosome;GO:0005739:mitochondrion;GO:0016021:integral component of membrane;GO:0005634:nucleus;	GO:1901363:heterocyclic compound binding;GO:0043167:ion binding;GO:0097159:organic cyclic compound binding;GO:0003910:DNA ligase (ATP) activity;GO:0046872:metal ion binding;GO:0003677:DNA binding;GO:0005524:ATP binding;GO:0003909:DNA ligase activity;GO:0005488:binding;	K10747
ENSG00000065882	9035	745	5.35	759	5.1	294	2.22	309	2.33	525.371	-1.30065	0.109469	-11.8815	1.47779e-32	4.59946e-31	Down	4	37891084	38139175	+	TBC1D1	TBC1 domain family member 1 [Source:HGNC Symbol%3BAcc:HGNC:11578]	GO:0032880:regulation of protein localization;	GO:0005634:nucleus;GO:0005622:intracellular;	-	K18341
ENSG00000184635	5579	638	7.42	625	6.8	224	2.74	231	2.82	428.655	-1.44571	0.122199	-11.8307	2.70768e-32	8.39923e-31	Down	19	19900913	19963464	+	ZNF93	zinc finger protein 93 [Source:HGNC Symbol%3BAcc:HGNC:13169]	GO:0006355:regulation of transcription, DNA-templated;	GO:0005634:nucleus;	GO:0003700:sequence-specific DNA binding transcription factor activity;GO:0003677:DNA binding;GO:0008270:zinc ion binding;	K09228
ENSG00000158445	17725	376	1.38	476	1.63	950	3.65	1034	3.97	704.731	1.19613	0.101384	11.798	3.99517e-32	1.23313e-30	Ups	20	49293394	49484297	-	KCNB1	potassium voltage-gated channel subfamily B member 1 [Source:HGNC Symbol%3BAcc:HGNC:6231]	GO:0006112:energy reserve metabolic process;GO:0050796:regulation of insulin secretion;GO:0071805:potassium ion transmembrane transport;GO:0034765:regulation of ion transmembrane transport;GO:0007268:synaptic transmission;GO:0044281:small molecule metabolic process;GO:0051260:protein homooligomerization;	GO:0032590:dendrite membrane;GO:0045211:postsynaptic membrane;GO:0030425:dendrite;GO:0008076:voltage-gated potassium channel complex;GO:0032809:neuronal cell body membrane;	GO:0005251:delayed rectifier potassium channel activity;GO:0047485:protein N-terminus binding;GO:0015271:outward rectifier potassium channel activity;GO:0005249:voltage-gated potassium channel activity;	K04885;K02927
ENSG00000129534	6250	1309	13.6	1286	12.48	619	6.75	665	7.25	967.412	-1.01129	0.0858163	-11.7844	4.69933e-32	1.44806e-30	Down	14	45203190	45253540	-	MIS18BP1	MIS18 binding protein 1 [Source:HGNC Symbol%3BAcc:HGNC:20190]	GO:0034080:CENP-A containing nucleosome assembly;GO:0051301:cell division;GO:0007067:mitotic nuclear division;	GO:0000775:chromosome, centromeric region;GO:0005654:nucleoplasm;	GO:0003677:DNA binding;GO:0003682:chromatin binding;	K09228
ENSG00000186340	6412	11	0.11	25	0.24	200	2.13	224	2.38	114.181	3.09278	0.262821	11.7676	5.73248e-32	1.74329e-30	Ups	6	169215780	169254044	-	THBS2	thrombospondin 2 [Source:HGNC Symbol%3BAcc:HGNC:11786]	GO:0016525:negative regulation of angiogenesis;GO:0007155:cell adhesion;	GO:0005604:basement membrane;	GO:0008201:heparin binding;GO:0005515:protein binding;GO:0005509:calcium ion binding;	K04659
ENSG00000132677	3384	8	0.15	6	0.11	162	3.26	171	3.44	86.2337	3.61013	0.306903	11.7631	6.04694e-32	1.83292e-30	Ups	1	156369211	156385219	+	RHBG	Rh family B glycoprotein (gene/pseudogene) [Source:HGNC Symbol%3BAcc:HGNC:14572]	GO:0070634:transepithelial ammonium transport;GO:0072488:ammonium transmembrane transport;	GO:0014731:spectrin-associated cytoskeleton;GO:0030659:cytoplasmic vesicle membrane;GO:0046658:anchored component of plasma membrane;GO:0016323:basolateral plasma membrane;GO:0005887:integral component of plasma membrane;	GO:0008519:ammonium transmembrane transporter activity;GO:0030506:ankyrin binding;	K06580
ENSG00000167964	2488	240	6.26	275	6.71	43	1.18	26	0.71	145.476	-2.64672	0.225088	-11.7586	6.37658e-32	1.92969e-30	Down	16	2140803	2154165	+	RAB26	RAB26%2C member RAS oncogene family [Source:HGNC Symbol%3BAcc:HGNC:14259]	GO:0045055:regulated secretory pathway;GO:0007264:small GTPase mediated signal transduction;GO:0043001:Golgi to plasma membrane protein transport;GO:0017157:regulation of exocytosis;GO:0035272:exocrine system development;	GO:0000139:Golgi membrane;GO:0030658:transport vesicle membrane;GO:0030667:secretory granule membrane;GO:0031226:intrinsic component of plasma membrane;	GO:0019002:GMP binding;GO:0005525:GTP binding;	K07913
ENSG00000049449	4472	1209	17.55	1069	14.5	231	3.52	272	4.14	695.295	-2.07711	0.177482	-11.7032	1.22766e-31	3.69113e-30	Down	11	32091074	32105722	+	RCN1	reticulocalbin 1 [Source:HGNC Symbol%3BAcc:HGNC:9934]	GO:0001701:in utero embryonic development;GO:0043010:camera-type eye development;	GO:0005788:endoplasmic reticulum lumen;GO:0005783:endoplasmic reticulum;	GO:0005515:protein binding;GO:0005509:calcium ion binding;	-
ENSG00000139734	7383	520	4.57	561	4.61	169	1.56	191	1.76	359.085	-1.54784	0.132294	-11.7	1.27424e-31	3.82498e-30	Down	13	59665583	60163928	-	DIAPH3	diaphanous related formin 3 [Source:HGNC Symbol%3BAcc:HGNC:15480]	GO:0030036:actin cytoskeleton organization;	GO:0005829:cytosol;	GO:0003779:actin binding;GO:0017048:Rho GTPase binding;	K05745
ENSG00000167513	2760	553	13.01	613	13.48	195	4.82	216	5.33	392.813	-1.47158	0.126233	-11.6577	2.09672e-31	6.25348e-30	Down	16	88803789	88809258	+	CDT1	chromatin licensing and DNA replication factor 1 [Source:HGNC Symbol%3BAcc:HGNC:24576]	GO:0000083:regulation of transcription involved in G1/S transition of mitotic cell cycle;GO:0000076:DNA replication checkpoint;GO:0030174:regulation of DNA-dependent DNA replication initiation;GO:0000084:mitotic S phase;	GO:0005829:cytosol;GO:0005654:nucleoplasm;	GO:0003677:DNA binding;GO:0005515:protein binding;	K10727
ENSG00000123219	4309	819	12.34	876	12.33	384	6.08	350	5.53	605.25	-1.19347	0.102541	-11.6389	2.61322e-31	7.76899e-30	Down	5	65517766	65563168	-	CENPK	centromere protein K [Source:HGNC Symbol%3BAcc:HGNC:29479]	GO:0034080:CENP-A containing nucleosome assembly;GO:0045944:positive regulation of transcription from RNA polymerase II promoter;GO:0000236:mitotic prometaphase;	GO:0005829:cytosol;GO:0000777:condensed chromosome kinetochore;GO:0005654:nucleoplasm;	-	K11503;K17985
ENSG00000157404	5563	692	8.08	702	7.66	243	2.98	288	3.53	480.031	-1.36895	0.117919	-11.6092	3.70164e-31	1.09348e-29	Down	4	54657918	54740715	+	KIT	KIT proto-oncogene%2C receptor tyrosine kinase [Source:HGNC Symbol%3BAcc:HGNC:6342]	GO:0006954:inflammatory response;GO:0060374:mast cell differentiation;GO:0035855:megakaryocyte development;GO:0023014:signal transduction by protein phosphorylation;GO:0038162:erythropoietin-mediated signaling pathway;GO:0008284:positive regulation of cell proliferation;GO:0001541:ovarian follicle development;GO:0051091:positive regulation of sequence-specific DNA binding transcription factor act…	GO:0005615:extracellular space;GO:0005737:cytoplasm;GO:0016021:integral component of membrane;GO:0009897:external side of plasma membrane;GO:0005634:nucleus;GO:0005886:plasma membrane;GO:0044425:membrane part;	GO:0042803:protein homodimerization activity;GO:0005020:stem cell factor receptor activity;GO:0046872:metal ion binding;GO:0004716:receptor signaling protein tyrosine kinase activity;GO:0002020:protease binding;GO:0019955:cytokine binding;GO:0005524:ATP binding;GO:0004714:transmembrane receptor protein tyrosine kinase activity;GO:0043167:ion binding;	K05091
ENSG00000166900	7308	421	3.74	464	3.85	115	1.07	138	1.29	283.523	-1.74579	0.150587	-11.5932	4.45907e-31	1.31098e-29	Down	11	59713456	59805882	+	STX3	syntaxin 3 [Source:HGNC Symbol%3BAcc:HGNC:11438]	GO:0031175:neuron projection development;GO:0006887:exocytosis;GO:0006836:neurotransmitter transport;GO:0034599:cellular response to oxidative stress;GO:0006886:intracellular protein transport;	GO:0042582:azurophil granule;GO:0016021:integral component of membrane;GO:0042581:specific granule;GO:0005911:cell-cell junction;GO:0030426:growth cone;GO:0016324:apical plasma membrane;GO:0031201:SNARE complex;	GO:0005484:SNAP receptor activity;GO:0050544:arachidonic acid binding;	K08486
ENSG00000158258	14596	305	1.36	335	1.39	68	0.32	68	0.32	193.385	-2.11612	0.182569	-11.5908	4.58647e-31	1.34631e-29	Down	3	139935185	140577397	+	CLSTN2	calsyntenin 2 [Source:HGNC Symbol%3BAcc:HGNC:17448]	GO:0007156:homophilic cell adhesion via plasma membrane adhesion molecules;	GO:0000139:Golgi membrane;GO:0005789:endoplasmic reticulum membrane;GO:0045211:postsynaptic membrane;GO:0005886:plasma membrane;GO:0016021:integral component of membrane;	GO:0005509:calcium ion binding;	K12581
ENSG00000118655	3868	884	14.84	924	14.49	387	6.82	423	7.45	652.486	-1.14715	0.0990049	-11.5868	4.80697e-31	1.40881e-29	Down	1	113905213	113914086	+	DCLRE1B	DNA cross-link repair 1B [Source:HGNC Symbol%3BAcc:HGNC:17641]	GO:0000075:cell cycle checkpoint;GO:0006281:DNA repair;GO:0031848:protection from non-homologous end joining at telomere;GO:0031860:telomeric 3' overhang formation;GO:0031627:telomeric loop formation;	GO:0000781:chromosome, telomeric region;GO:0005813:centrosome;GO:0005737:cytoplasm;GO:0005634:nucleus;	GO:0008409:5'-3' exonuclease activity;GO:0005515:protein binding;	K15341
ENSG00000128708	6794	972	9.29	961	8.58	454	4.56	380	3.81	690.192	-1.19978	0.103638	-11.5766	5.41802e-31	1.5829e-29	Down	2	171922448	171983686	+	HAT1	histone acetyltransferase 1 [Source:HGNC Symbol%3BAcc:HGNC:4821]	GO:0007584:response to nutrient;GO:0006348:chromatin silencing at telomere;GO:0006475:internal protein amino acid acetylation;GO:0006323:DNA packaging;GO:0016573:histone acetylation;	GO:0016363:nuclear matrix;GO:0005730:nucleolus;GO:0005654:nucleoplasm;GO:0005737:cytoplasm;	GO:0005515:protein binding;GO:0004402:histone acetyltransferase activity;	K11303;K11222
ENSG00000143850	9656	525	3.53	576	3.62	1204	8.5	1093	7.71	845.221	1.04173	0.0901492	11.5556	6.91432e-31	2.01371e-29	Ups	1	204218853	204377665	-	PLEKHA6	pleckstrin homology domain containing A6 [Source:HGNC Symbol%3BAcc:HGNC:17053]	-	-	GO:0005543:phospholipid binding;	-
ENSG00000058404	8159	53	0.42	55	0.41	299	2.5	282	2.35	171.296	2.2637	0.196371	11.5277	9.57191e-31	2.78334e-29	Ups	7	44217150	44334577	-	CAMK2B	calcium/calmodulin dependent protein kinase II beta [Source:HGNC Symbol%3BAcc:HGNC:1461]	GO:0051823:regulation of synapse structural plasticity;GO:0048169:regulation of long-term neuronal synaptic plasticity;GO:0050885:neuromuscular process controlling balance;GO:0000082:G1/S transition of mitotic cell cycle;GO:0061003:positive regulation of dendritic spine morphogenesis;GO:0032222:regulation of synaptic transmission, cholinergic;GO:0002030:inhibitory G-protein coupled receptor phosp…	GO:0005829:cytosol;GO:0005654:nucleoplasm;GO:0051233:spindle midzone;GO:0005886:plasma membrane;GO:0005815:microtubule organizing center;GO:0030666:endocytic vesicle membrane;GO:0033017:sarcoplasmic reticulum membrane;GO:0005954:calcium- and calmodulin-dependent protein kinase complex;	GO:0004683:calmodulin-dependent protein kinase activity;GO:0005524:ATP binding;GO:0005516:calmodulin binding;GO:0003779:actin binding;	K04515
ENSG00000159784	6430	244	2.46	219	2.07	630	6.68	647	6.86	433.11	1.41974	0.123302	11.5143	1.1172e-30	3.24355e-29	Ups	7	143353400	143362770	-	FAM131B	family with sequence similarity 131 member B [Source:HGNC Symbol%3BAcc:HGNC:22202]	-	-	-	-
ENSG00000129993	5975	210	2.28	195	1.98	16	0.18	22	0.25	110.749	-2.9906	0.259742	-11.5138	1.12472e-30	3.26029e-29	Down	16	88874858	88977207	-	CBFA2T3	CBFA2/RUNX1 partner transcriptional co-repressor 3 [Source:HGNC Symbol%3BAcc:HGNC:1537]	GO:0045944:positive regulation of transcription from RNA polymerase II promoter;GO:0030851:granulocyte differentiation;GO:0008283:cell proliferation;GO:0009987:cellular process;	GO:0005622:intracellular;GO:0005730:nucleolus;GO:0000139:Golgi membrane;GO:0005654:nucleoplasm;GO:0043231:intracellular membrane-bounded organelle;GO:0044446:intracellular organelle part;	GO:0008270:zinc ion binding;GO:0003700:sequence-specific DNA binding transcription factor activity;GO:0003682:chromatin binding;GO:0005515:protein binding;GO:0005488:binding;	K10053
ENSG00000154920	3294	967	19.06	947	17.44	451	9.34	396	8.19	688.75	-1.16492	0.101346	-11.4944	1.40679e-30	4.07029e-29	Down	17	50373220	50381483	+	EME1	essential meiotic structure-specific endonuclease 1 [Source:HGNC Symbol%3BAcc:HGNC:24965]	GO:0006310:DNA recombination;GO:0006281:DNA repair;GO:0090305:nucleic acid phosphodiester bond hydrolysis;GO:0006259:DNA metabolic process;	GO:0005730:nucleolus;	GO:0046872:metal ion binding;GO:0004519:endonuclease activity;GO:0003677:DNA binding;GO:0005515:protein binding;GO:0004518:nuclease activity;	K10882
ENSG00000198948	8741	394	2.93	460	3.19	954	7.44	925	7.21	679.508	1.11594	0.0971398	11.488	1.51655e-30	4.37561e-29	Ups	4	169986597	170033031	-	MFAP3L	microfibril associated protein 3 like [Source:HGNC Symbol%3BAcc:HGNC:29083]	-	GO:0005886:plasma membrane;GO:0016021:integral component of membrane;	-	-
ENSG00000185070	34901	261	0.49	319	0.55	57	0.11	49	0.1	170.689	-2.29025	0.199503	-11.4798	1.66716e-30	4.79641e-29	Down	14	85530144	85654428	+	FLRT2	fibronectin leucine rich transmembrane protein 2 [Source:HGNC Symbol%3BAcc:HGNC:3761]	GO:0007155:cell adhesion;	GO:0005887:integral component of plasma membrane;GO:0005578:proteinaceous extracellular matrix;	GO:0030674:protein binding, bridging;GO:0005057:receptor signaling protein activity;	K16362
ENSG00000183570	6828	449	4.27	471	4.19	952	9.51	1036	10.34	723.432	1.08928	0.0951329	11.4501	2.34957e-30	6.70621e-29	Ups	21	45643694	45942454	+	PCBP3	poly(rC) binding protein 3 [Source:HGNC Symbol%3BAcc:HGNC:8651]	GO:0016071:mRNA metabolic process;	GO:0005730:nucleolus;GO:0030529:ribonucleoprotein complex;GO:0005829:cytosol;GO:0005739:mitochondrion;	GO:0003677:DNA binding;GO:0003723:RNA binding;	K13162;K11667;K04006
ENSG00000093009	2978	748	16.31	830	16.91	345	7.9	335	7.66	562.367	-1.19881	0.104852	-11.4334	2.84733e-30	8.10202e-29	Down	22	19479457	19520612	+	CDC45	cell division cycle 45 [Source:HGNC Symbol%3BAcc:HGNC:1739]	GO:0000083:regulation of transcription involved in G1/S transition of mitotic cell cycle;GO:0000084:mitotic S phase;GO:0000076:DNA replication checkpoint;GO:0006271:DNA strand elongation involved in DNA replication;GO:0006270:DNA replication initiation;	GO:0005813:centrosome;GO:0005654:nucleoplasm;GO:0005737:cytoplasm;GO:0005634:nucleus;	GO:0005515:protein binding;	K06628
ENSG00000262580	5122	150	1.9	205	2.43	521	6.94	594	7.9	365.125	1.59662	0.139684	11.4302	2.95368e-30	8.3918e-29	Ups	17	80200673	80205949	-	AC087741.1	novel transcript%2C antisense to CARD14	-	-	-	-
ENSG00000137203	8218	158	1.25	190	1.4	8	0.07	14	0.12	92.1007	-3.30627	0.289408	-11.4242	3.1639e-30	8.94801e-29	Down	6	10393186	10419659	-	TFAP2A	transcription factor AP-2 alpha [Source:HGNC Symbol%3BAcc:HGNC:11742]	GO:0030501:positive regulation of bone mineralization;GO:0010172:embryonic body morphogenesis;GO:0021623:oculomotor nerve formation;GO:0021559:trigeminal nerve development;GO:0071281:cellular response to iron ion;GO:0043525:positive regulation of neuron apoptotic process;GO:0043588:skin development;GO:0021506:anterior neuropore closure;GO:0007605:sensory perception of sound;GO:0060235:lens induct…	GO:0005794:Golgi apparatus;GO:0005813:centrosome;GO:0005730:nucleolus;GO:0005829:cytosol;GO:0005667:transcription factor complex;	GO:0000979:RNA polymerase II core promoter sequence-specific DNA binding;GO:0042803:protein homodimerization activity;GO:0000980:RNA polymerase II distal enhancer sequence-specific DNA binding;GO:0001106:RNA polymerase II transcription corepressor activity;GO:0000978:RNA polymerase II core promoter proximal region sequence-specific DNA binding;GO:0001105:RNA polymerase II transcription coactivato…	K09176
ENSG00000145934	11042	68	0.4	82	0.45	318	1.96	355	2.19	204.509	2.04583	0.179224	11.415	3.52052e-30	9.92638e-29	Ups	5	167284799	168264157	+	TENM2	teneurin transmembrane protein 2 [Source:HGNC Symbol%3BAcc:HGNC:29943]	GO:0007157:heterophilic cell-cell adhesion via plasma membrane cell adhesion molecules;GO:0050794:regulation of cellular process;	GO:0043197:dendritic spine;GO:0043231:intracellular membrane-bounded organelle;GO:0045211:postsynaptic membrane;GO:0005886:plasma membrane;	GO:0050839:cell adhesion molecule binding;GO:0005102:receptor binding;	-
ENSG00000170231	1088	257	15.33	257	14.33	736	46.13	637	39.89	469.515	1.37765	0.120862	11.3986	4.24915e-30	1.19445e-28	Ups	5	160187367	160238735	+	FABP6	fatty acid binding protein 6 [Source:HGNC Symbol%3BAcc:HGNC:3561]	GO:0008285:negative regulation of cell proliferation;GO:0015721:bile acid and bile salt transport;GO:0008206:bile acid metabolic process;	GO:0005794:Golgi apparatus;GO:0005634:nucleus;GO:0005829:cytosol;	GO:0008289:lipid binding;GO:0005215:transporter activity;	K08755
ENSG00000149636	2739	946	22.42	951	21.07	454	11.3	413	10.27	689.234	-1.11973	0.0982595	-11.3956	4.39688e-30	1.23412e-28	Down	20	36751791	36773818	-	DSN1	DSN1 component of MIS12 kinetochore complex [Source:HGNC Symbol%3BAcc:HGNC:16165]	GO:0007059:chromosome segregation;GO:0000236:mitotic prometaphase;GO:0051301:cell division;	GO:0000444:MIS12/MIND type complex;GO:0005634:nucleus;GO:0005829:cytosol;	GO:0005515:protein binding;	K11544
ENSG00000160781	2531	338	8.67	375	8.99	843	22.71	798	21.48	585.438	1.17668	0.103612	11.3566	6.87869e-30	1.92489e-28	Ups	1	156243320	156248117	-	PAQR6	progestin and adipoQ receptor family member 6 [Source:HGNC Symbol%3BAcc:HGNC:30132]	-	GO:0016021:integral component of membrane;	-	-
ENSG00000260838	3296	643	12.66	643	11.84	239	4.94	258	5.33	444.709	-1.34803	0.119218	-11.3073	1.20814e-29	3.36055e-28	Down	8	72947150	72950445	+	AC022893.2	novel transcript	-	-	-	-
ENSG00000130147	7085	962	8.81	1035	8.86	465	4.48	496	4.77	736.908	-1.04708	0.092614	-11.3058	1.22791e-29	3.41043e-28	Down	2	234952017	235055714	+	SH3BP4	SH3 domain binding protein 4 [Source:HGNC Symbol%3BAcc:HGNC:10826]	GO:0010508:positive regulation of autophagy;GO:0008285:negative regulation of cell proliferation;GO:0043090:amino acid import;GO:0030308:negative regulation of cell growth;GO:0032007:negative regulation of TOR signaling;GO:0006897:endocytosis;GO:0061462:protein localization to lysosome;GO:0071230:cellular response to amino acid stimulus;GO:0034260:negative regulation of GTPase activity;	GO:0005905:coated pit;GO:0030136:clathrin-coated vesicle;GO:0005634:nucleus;	GO:0005092:GDP-dissociation inhibitor activity;GO:0017016:Ras GTPase binding;	-
ENSG00000115808	14351	1164	5.27	1368	5.78	665	3.16	591	2.81	942.671	-1.00309	0.0887581	-11.3014	1.29088e-29	3.57463e-28	Down	2	36837698	36966536	-	STRN	striatin [Source:HGNC Symbol%3BAcc:HGNC:11424]	GO:0070830:bicellular tight junction assembly;GO:0016055:Wnt signaling pathway;GO:0016358:dendrite development;GO:0007626:locomotory behavior;GO:0008285:negative regulation of cell proliferation;	GO:0005923:bicellular tight junction;GO:0045211:postsynaptic membrane;GO:0043025:neuronal cell body;GO:0000159:protein phosphatase type 2A complex;GO:0005737:cytoplasm;GO:0014069:postsynaptic density;	GO:0030331:estrogen receptor binding;GO:0051721:protein phosphatase 2A binding;GO:0070016:armadillo repeat domain binding;GO:0005516:calmodulin binding;GO:0032403:protein complex binding;	K17608
ENSG00000117598	4699	274	3.79	295	3.81	683	9.91	716	10.38	489.464	1.26598	0.112167	11.2866	1.52858e-29	4.20778e-28	Ups	1	98890245	99005032	-	PLPPR5	phospholipid phosphatase related 5 [Source:HGNC Symbol%3BAcc:HGNC:31703]	GO:0008152:metabolic process;	GO:0016021:integral component of membrane;	GO:0016787:hydrolase activity;	K19581
ENSG00000109099	10398	525	3.28	537	3.13	196	1.29	163	1.07	354.381	-1.52544	0.135596	-11.2498	2.3201e-29	6.35837e-28	Down	17	15229773	15272292	-	PMP22	peripheral myelin protein 22 [Source:HGNC Symbol%3BAcc:HGNC:9118]	GO:0008285:negative regulation of cell proliferation;GO:0007422:peripheral nervous system development;GO:0007268:synaptic transmission;GO:0032288:myelin assembly;GO:0010977:negative regulation of neuron projection development;GO:0048869:cellular developmental process;GO:0048523:negative regulation of cellular process;GO:0044767:single-organism developmental process;GO:0016043:cellular component o…	GO:0043234:protein complex;GO:0005923:bicellular tight junction;GO:0005739:mitochondrion;GO:0016021:integral component of membrane;GO:0005778:peroxisomal membrane;GO:0043218:compact myelin;GO:0005886:plasma membrane;	GO:0005515:protein binding;	K19289
ENSG00000151067	19681	237	0.78	277	0.85	659	2.28	649	2.25	452.961	1.31341	0.116925	11.2329	2.80977e-29	7.68899e-28	Ups	12	1970786	2697950	+	CACNA1C	calcium voltage-gated channel subunit alpha1 C [Source:HGNC Symbol%3BAcc:HGNC:1390]	GO:0019229:regulation of vasoconstriction;GO:0007411:axon guidance;GO:0007268:synaptic transmission;GO:0030252:growth hormone secretion;GO:0008217:regulation of blood pressure;GO:0008542:visual learning;GO:0042593:glucose homeostasis;GO:0010881:regulation of cardiac muscle contraction by regulation of the release of sequestered calcium ion;GO:0017156:calcium ion-dependent exocytosis;GO:0044281:sm…	GO:0043198:dendritic shaft;GO:0014069:postsynaptic density;GO:0002095:caveolar macromolecular signaling complex;GO:0030018:Z disc;GO:0043025:neuronal cell body;GO:0005891:voltage-gated calcium channel complex;GO:0030315:T-tubule;GO:0042734:presynaptic membrane;GO:0005634:nucleus;	GO:0046872:metal ion binding;GO:0051393:alpha-actinin binding;GO:0008331:high voltage-gated calcium channel activity;GO:0005516:calmodulin binding;GO:0044325:ion channel binding;GO:0051721:protein phosphatase 2A binding;GO:0019904:protein domain specific binding;	K04850
ENSG00000066032	7535	265	2.28	253	2.04	662	5.99	662	5.99	458.412	1.31668	0.117258	11.229	2.93838e-29	8.02913e-28	Ups	2	79185231	80648861	+	CTNNA2	catenin alpha 2 [Source:HGNC Symbol%3BAcc:HGNC:2510]	GO:0007155:cell adhesion;GO:0021942:radial glia guided migration of Purkinje cell;GO:0048854:brain morphogenesis;GO:0051823:regulation of synapse structural plasticity;GO:0060134:prepulse inhibition;GO:0007409:axonogenesis;GO:0048813:dendrite morphogenesis;GO:0016337:single organismal cell-cell adhesion;GO:0051149:positive regulation of muscle cell differentiation;	GO:0005737:cytoplasm;GO:0015629:actin cytoskeleton;GO:0030424:axon;GO:0005913:cell-cell adherens junction;GO:0016323:basolateral plasma membrane;GO:0030027:lamellipodium;GO:0005829:cytosol;	GO:0005198:structural molecule activity;GO:0045296:cadherin binding;GO:0005200:structural constituent of cytoskeleton;	K05691
ENSG00000121104	3800	1060	18.11	1065	17	528	9.47	517	9.27	790.396	-1.01807	0.0907486	-11.2185	3.30745e-29	9.01111e-28	Down	17	49710332	49789180	-	FAM117A	family with sequence similarity 117 member A [Source:HGNC Symbol%3BAcc:HGNC:24179]	-	-	-	K09228;K05632
ENSG00000137486	9888	314	2.06	362	2.22	801	5.52	767	5.28	557.954	1.18723	0.10612	11.1876	4.691e-29	1.27432e-27	Ups	11	75260122	75351705	-	ARRB1	arrestin beta 1 [Source:HGNC Symbol%3BAcc:HGNC:711]	GO:0033138:positive regulation of peptidyl-serine phosphorylation;GO:0035774:positive regulation of insulin secretion involved in cellular response to glucose stimulus;GO:0006892:post-Golgi vesicle-mediated transport;GO:0032092:positive regulation of protein binding;GO:0070374:positive regulation of ERK1 and ERK2 cascade;GO:0032088:negative regulation of NF-kappaB transcription factor activity;GO…	GO:0005829:cytosol;GO:0005834:heterotrimeric G-protein complex;GO:0030659:cytoplasmic vesicle membrane;GO:0000139:Golgi membrane;GO:0005765:lysosomal membrane;GO:0000785:chromatin;GO:0005634:nucleus;GO:0005905:coated pit;GO:0031143:pseudopodium;GO:0031410:cytoplasmic vesicle;GO:0014069:postsynaptic density;GO:0016323:basolateral plasma membrane;GO:0045211:postsynaptic membrane;	GO:0031625:ubiquitin protein ligase binding;GO:0031701:angiotensin receptor binding;GO:0008134:transcription factor binding;GO:0043027:cysteine-type endopeptidase inhibitor activity involved in apoptotic process;GO:0005159:insulin-like growth factor receptor binding;GO:0044212:transcription regulatory region DNA binding;GO:0031434:mitogen-activated protein kinase kinase binding;GO:0004402:histone…	K04439
ENSG00000181523	6661	435	4.24	475	4.33	933	9.55	988	10.11	704.136	1.0568	0.0947858	11.1494	7.20946e-29	1.94991e-27	Ups	17	80206716	80220923	-	SGSH	N-sulfoglucosamine sulfohydrolase [Source:HGNC Symbol%3BAcc:HGNC:10818]	GO:0005975:carbohydrate metabolic process;GO:0006027:glycosaminoglycan catabolic process;GO:0006029:proteoglycan metabolic process;GO:0044281:small molecule metabolic process;GO:0007250:activation of NF-kappaB-inducing kinase activity;GO:0042981:regulation of apoptotic process;GO:0008152:metabolic process;	GO:0043202:lysosomal lumen;GO:0016235:aggresome;GO:0005737:cytoplasm;GO:0005886:plasma membrane;	GO:0046872:metal ion binding;GO:0008484:sulfuric ester hydrolase activity;GO:0016250:N-sulfoglucosamine sulfohydrolase activity;GO:0050700:CARD domain binding;	K01565;K14572
ENSG00000124126	7509	633	5.47	668	5.4	253	2.3	270	2.45	454.592	-1.29296	0.116205	-11.1265	9.3187e-29	2.51307e-27	Down	20	48624252	48827999	-	PREX1	phosphatidylinositol-3%2C4%2C5-trisphosphate dependent Rac exchange factor 1 [Source:HGNC Symbol%3BAcc:HGNC:32594]	GO:0042119:neutrophil activation;GO:0048011:neurotrophin TRK receptor signaling pathway;GO:0006915:apoptotic process;GO:0030833:regulation of actin filament polymerization;GO:0006801:superoxide metabolic process;GO:0050773:regulation of dendrite development;	GO:0043198:dendritic shaft;GO:0043231:intracellular membrane-bounded organelle;GO:0030426:growth cone;GO:0005829:cytosol;GO:0048471:perinuclear region of cytoplasm;GO:0005886:plasma membrane;	GO:0005543:phospholipid binding;GO:0019899:enzyme binding;GO:0005089:Rho guanyl-nucleotide exchange factor activity;	K12365
ENSG00000165490	5339	779	9.47	725	8.24	303	3.87	318	4.06	530.471	-1.25891	0.113675	-11.0746	1.66677e-28	4.437e-27	Down	11	82899975	82958277	+	DDIAS	DNA damage induced apoptosis suppressor [Source:HGNC Symbol%3BAcc:HGNC:26351]	GO:0030097:hemopoiesis;GO:0033554:cellular response to stress;GO:0071850:mitotic cell cycle arrest;GO:0007286:spermatid development;GO:2000270:negative regulation of fibroblast apoptotic process;	GO:0005737:cytoplasm;GO:0005634:nucleus;	-	K17557;K02936;K02159
ENSG00000223768	7619	517	4.41	654	5.21	1208	10.81	1169	10.45	881.756	1.00466	0.0912649	11.0082	3.49029e-28	9.23833e-27	Ups	21	45288050	45297806	+	LINC00205	long intergenic non-protein coding RNA 205 [Source:HGNC Symbol%3BAcc:HGNC:16420]	-	-	-	-
ENSG00000156876	3972	944	15.43	1066	16.28	464	7.97	513	8.8	743.669	-1.03143	0.0941002	-10.961	5.88346e-28	1.55065e-26	Down	1	100083563	100132955	-	SASS6	SAS-6 centriolar assembly protein [Source:HGNC Symbol%3BAcc:HGNC:25403]	GO:0007099:centriole replication;	GO:0005814:centriole;	GO:0005515:protein binding;	K16487
ENSG00000198642	5740	414	4.68	453	4.79	916	10.88	907	10.77	669.086	1.05086	0.0960286	10.9432	7.16514e-28	1.88577e-26	Ups	9	21329665	21335404	-	KLHL9	kelch like family member 9 [Source:HGNC Symbol%3BAcc:HGNC:18732]	GO:0007067:mitotic nuclear division;GO:0016567:protein ubiquitination;GO:0000910:cytokinesis;	GO:0030496:midbody;GO:0031463:Cul3-RING ubiquitin ligase complex;	GO:0004842:ubiquitin-protein transferase activity;	K10447
ENSG00000101746	5687	80	0.91	102	1.09	352	4.22	352	4.22	220.145	1.85559	0.169648	10.9379	7.59641e-28	1.99363e-26	Ups	18	33851100	34224952	-	NOL4	nucleolar protein 4 [Source:HGNC Symbol%3BAcc:HGNC:7870]	-	GO:0005730:nucleolus;	GO:0003723:RNA binding;	-
ENSG00000130821	5697	211	2.4	233	2.48	607	7.27	564	6.74	401.622	1.35907	0.124357	10.9288	8.39628e-28	2.20044e-26	Ups	X	153687926	153696588	+	SLC6A8	solute carrier family 6 member 8 [Source:HGNC Symbol%3BAcc:HGNC:11055]	GO:0015881:creatine transport;GO:0006836:neurotransmitter transport;GO:0034641:cellular nitrogen compound metabolic process;GO:0006600:creatine metabolic process;GO:0006936:muscle contraction;	GO:0005887:integral component of plasma membrane;GO:0016021:integral component of membrane;GO:0005886:plasma membrane;	GO:0005328:neurotransmitter:sodium symporter activity;GO:0005309:creatine:sodium symporter activity;GO:0015220:choline transmembrane transporter activity;GO:0015370:solute:sodium symporter activity;GO:0005308:creatine transmembrane transporter activity;	K05039
ENSG00000139291	6494	471	4.71	505	4.72	179	1.88	148	1.55	324.744	-1.53349	0.140431	-10.9199	9.26016e-28	2.42001e-26	Down	12	71686082	71705047	+	TMEM19	transmembrane protein 19 [Source:HGNC Symbol%3BAcc:HGNC:25605]	-	GO:0016021:integral component of membrane;	-	K17985;K12606;K09228
ENSG00000143340	2909	442	9.86	504	10.51	976	22.88	968	22.67	718.666	1.01966	0.0934915	10.9064	1.07435e-27	2.80371e-26	Ups	1	179743163	179816198	+	FAM163A	family with sequence similarity 163 member A [Source:HGNC Symbol%3BAcc:HGNC:28274]	-	GO:0016021:integral component of membrane;	-	-
ENSG00000138386	4887	1030	13.68	1028	12.76	520	7.26	499	6.96	767.269	-1.00793	0.0924559	-10.9018	1.1305e-27	2.94612e-26	Down	2	190646746	190692766	+	NAB1	NGFI-A binding protein 1 [Source:HGNC Symbol%3BAcc:HGNC:7626]	GO:0042552:myelination;GO:0045682:regulation of epidermis development;GO:0014037:Schwann cell differentiation;GO:0001958:endochondral ossification;GO:0045892:negative regulation of transcription, DNA-templated;	GO:0005634:nucleus;	GO:0008134:transcription factor binding;	-
ENSG00000258913	2349	169	4.67	176	4.55	482	13.99	512	14.85	333.03	1.47518	0.135702	10.8708	1.58874e-27	4.1345e-26	Ups	14	104223584	104288069	+	LINC02691	long intergenic non-protein coding RNA 2691 [Source:HGNC Symbol%3BAcc:HGNC:20358]	-	-	-	-
ENSG00000158220	9816	120	0.79	114	0.7	398	2.76	397	2.76	256	1.68762	0.155752	10.8353	2.34254e-27	6.07067e-26	Ups	3	138434586	138481686	+	ESYT3	extended synaptotagmin 3 [Source:HGNC Symbol%3BAcc:HGNC:24295]	-	GO:0005886:plasma membrane;GO:0016021:integral component of membrane;	-	K12581
ENSG00000146151	4779	14	0.19	13	0.17	157	2.24	178	2.54	89.9638	3.05673	0.282166	10.8331	2.39899e-27	6.20829e-26	Ups	6	55434373	55579197	-	HMGCLL1	3-hydroxymethyl-3-methylglutaryl-CoA lyase like 1 [Source:HGNC Symbol%3BAcc:HGNC:21359]	GO:0046951:ketone body biosynthetic process;	GO:0005789:endoplasmic reticulum membrane;GO:0005829:cytosol;GO:0048471:perinuclear region of cytoplasm;GO:0016020:membrane;GO:0005783:endoplasmic reticulum;	GO:0046872:metal ion binding;GO:0004419:hydroxymethylglutaryl-CoA lyase activity;	K01640
ENSG00000101331	2599	177	4.42	194	4.53	17	0.45	23	0.6	102.456	-2.81383	0.260141	-10.8165	2.8742e-27	7.41742e-26	Down	20	32010438	32032180	+	CCM2L	CCM2 like scaffold protein [Source:HGNC Symbol%3BAcc:HGNC:16153]	-	-	-	K08893
ENSG00000182010	9793	786	5.21	825	5.11	378	2.63	363	2.53	586.164	-1.10829	0.102533	-10.8091	3.11716e-27	8.02216e-26	Down	10	62183035	62268844	-	RTKN2	rhotekin 2 [Source:HGNC Symbol%3BAcc:HGNC:19364]	GO:0030097:hemopoiesis;GO:0008284:positive regulation of cell proliferation;GO:0007165:signal transduction;	GO:0005622:intracellular;GO:0005886:plasma membrane;	GO:0005543:phospholipid binding;	-
ENSG00000149527	10809	325	1.95	302	1.7	65	0.41	79	0.5	192.609	-2.00899	0.185995	-10.8013	3.3947e-27	8.71227e-26	Down	1	2425980	2505532	+	PLCH2	phospholipase C eta 2 [Source:HGNC Symbol%3BAcc:HGNC:29037]	GO:0046488:phosphatidylinositol metabolic process;GO:0035556:intracellular signal transduction;GO:0016042:lipid catabolic process;	GO:0005737:cytoplasm;GO:0005886:plasma membrane;	GO:0004871:signal transducer activity;GO:0005543:phospholipid binding;GO:0004435:phosphatidylinositol phospholipase C activity;GO:0005509:calcium ion binding;	K19006
ENSG00000176014	3941	933	15.37	1052	16.2	462	7.99	511	8.83	736.458	-1.0194	0.0944072	-10.7979	3.52102e-27	9.02401e-26	Down	18	12307669	12344320	+	TUBB6	tubulin beta 6 class V [Source:HGNC Symbol%3BAcc:HGNC:20776]	GO:0051258:protein polymerization;GO:0007017:microtubule-based process;GO:0051084:'de novo' posttranslational protein folding;	GO:0005874:microtubule;GO:0005737:cytoplasm;GO:0005886:plasma membrane;	GO:0003924:GTPase activity;GO:0005200:structural constituent of cytoskeleton;GO:0005525:GTP binding;	K07375;K08956
ENSG00000185480	4745	1024	14.01	971	12.42	449	6.45	496	7.12	733.591	-1.06993	0.0992158	-10.7839	4.10325e-27	1.04873e-25	Down	12	102120185	102197520	+	PARPBP	PARP1 binding protein [Source:HGNC Symbol%3BAcc:HGNC:26074]	GO:2000042:negative regulation of double-strand break repair via homologous recombination;	GO:0005730:nucleolus;GO:0000785:chromatin;GO:0005737:cytoplasm;	GO:0003677:DNA binding;GO:0005515:protein binding;	K05229;K09582
ENSG00000145911	5985	43	0.47	43	0.44	243	2.77	243	2.77	142.213	2.29681	0.213468	10.7595	5.34558e-27	1.35506e-25	Ups	5	178113532	178126081	+	N4BP3	NEDD4 binding protein 3 [Source:HGNC Symbol%3BAcc:HGNC:29852]	-	GO:0030659:cytoplasmic vesicle membrane;	-	-
ENSG00000169946	8036	265	2.14	312	2.36	61	0.52	66	0.56	175.252	-2.05458	0.191063	-10.7534	5.71121e-27	1.44381e-25	Down	8	104590733	105804539	+	ZFPM2	zinc finger protein%2C FOG family member 2 [Source:HGNC Symbol%3BAcc:HGNC:16700]	GO:0030324:lung development;GO:0000122:negative regulation of transcription from RNA polymerase II promoter;GO:0060412:ventricular septum morphogenesis;GO:2000020:positive regulation of male gonad development;GO:0048568:embryonic organ development;GO:0060548:negative regulation of cell death;GO:0003221:right ventricular cardiac muscle tissue morphogenesis;GO:0007596:blood coagulation;GO:2000195:n…	GO:0005654:nucleoplasm;GO:0005737:cytoplasm;GO:0005622:intracellular;	GO:0003714:transcription corepressor activity;GO:0008270:zinc ion binding;GO:0001105:RNA polymerase II transcription coactivator activity;GO:0001071:nucleic acid binding transcription factor activity;GO:0003677:DNA binding;GO:0008134:transcription factor binding;GO:0003676:nucleic acid binding;	K17442;K04372
ENSG00000175643	3611	526	9.46	481	8.08	182	3.44	153	2.89	335.205	-1.54408	0.143731	-10.7428	6.40652e-27	1.613e-25	Down	16	11249619	11381662	+	RMI2	RecQ mediated genome instability 2 [Source:HGNC Symbol%3BAcc:HGNC:28349]	GO:0006260:DNA replication;GO:0035928:rRNA import into mitochondrion;GO:0006412:translation;	GO:0005737:cytoplasm;GO:0005634:nucleus;GO:0005840:ribosome;GO:0005739:mitochondrion;	GO:0003677:DNA binding;GO:0008097:5S rRNA binding;GO:0003735:structural constituent of ribosome;	K15365;K02881
ENSG00000150995	32454	187	0.37	204	0.38	533	1.12	524	1.1	360.095	1.39051	0.129532	10.7349	6.98042e-27	1.75512e-25	Ups	3	4493345	4847840	+	ITPR1	inositol 1%2C4%2C5-trisphosphate receptor type 1 [Source:HGNC Symbol%3BAcc:HGNC:6180]	GO:0030168:platelet activation;GO:0007202:activation of phospholipase C activity;GO:0048011:neurotrophin TRK receptor signaling pathway;GO:0050882:voluntary musculoskeletal movement;GO:0006112:energy reserve metabolic process;GO:0009791:post-embryonic development;GO:0050796:regulation of insulin secretion;GO:0032469:endoplasmic reticulum calcium ion homeostasis;GO:0007173:epidermal growth factor …	GO:0016529:sarcoplasmic reticulum;GO:0005637:nuclear inner membrane;GO:0005955:calcineurin complex;GO:0031095:platelet dense tubular network membrane;GO:0016021:integral component of membrane;GO:0005789:endoplasmic reticulum membrane;GO:0005730:nucleolus;GO:0014069:postsynaptic density;GO:0031088:platelet dense granule membrane;GO:0045121:membrane raft;GO:0097060:synaptic membrane;GO:0043025:neur…	GO:0005515:protein binding;GO:0035091:phosphatidylinositol binding;GO:0005218:intracellular ligand-gated calcium channel activity;GO:0005220:inositol 1,4,5-trisphosphate-sensitive calcium-release channel activity;GO:0008022:protein C-terminus binding;GO:0019903:protein phosphatase binding;GO:0032403:protein complex binding;	K04958
ENSG00000181444	2843	21	0.48	33	0.7	185	4.44	251	6.02	121.659	2.67244	0.24914	10.7267	7.63027e-27	1.91592e-25	Ups	7	149764182	149773588	-	ZNF467	zinc finger protein 467 [Source:HGNC Symbol%3BAcc:HGNC:23154]	GO:0006355:regulation of transcription, DNA-templated;	GO:0005634:nucleus;	GO:0003677:DNA binding;GO:0008270:zinc ion binding;	K09228
ENSG00000187741	9736	639	4.26	647	4.03	273	1.91	259	1.81	453.343	-1.2529	0.11687	-10.7204	8.16534e-27	2.04475e-25	Down	16	89737549	89816657	-	FANCA	FA complementation group A [Source:HGNC Symbol%3BAcc:HGNC:3582]	GO:0006281:DNA repair;GO:0008585:female gonad development;GO:0008584:male gonad development;GO:0006461:protein complex assembly;GO:0042127:regulation of cell proliferation;GO:0007140:male meiosis;GO:0008406:gonad development;	GO:0043240:Fanconi anaemia nuclear complex;GO:0005737:cytoplasm;	GO:0005515:protein binding;	K10888
ENSG00000136158	3213	86	1.74	90	1.7	334	7.09	337	7.15	210.614	1.83169	0.171198	10.6992	1.02611e-26	2.54894e-25	Ups	13	80335976	80341126	-	SPRY2	sprouty RTK signaling antagonist 2 [Source:HGNC Symbol%3BAcc:HGNC:11270]	GO:0033138:positive regulation of peptidyl-serine phosphorylation;GO:0070374:positive regulation of ERK1 and ERK2 cascade;GO:0051387:negative regulation of neurotrophin TRK receptor signaling pathway;GO:0048754:branching morphogenesis of an epithelial tube;GO:0046580:negative regulation of Ras protein signal transduction;GO:0007605:sensory perception of sound;GO:0070373:negative regulation of ERK…	GO:0005829:cytosol;GO:0005874:microtubule;GO:0032587:ruffle membrane;	GO:0043539:protein serine/threonine kinase activator activity;GO:0019901:protein kinase binding;GO:0030291:protein serine/threonine kinase inhibitor activity;	K17383
ENSG00000105088	2500	85	2.21	97	2.35	341	9.3	342	9.32	215.02	1.81295	0.169451	10.699	1.02881e-26	2.55224e-25	Ups	19	9853718	9936552	-	OLFM2	olfactomedin 2 [Source:HGNC Symbol%3BAcc:HGNC:17189]	-	GO:0030054:cell junction;GO:0045202:synapse;GO:0005576:extracellular region;	-	-
ENSG00000031691	1741	563	20.99	512	17.84	195	7.64	191	7.47	364.906	-1.4435	0.135396	-10.6613	1.54364e-26	3.79899e-25	Down	6	49463370	49493107	+	CENPQ	centromere protein Q [Source:HGNC Symbol%3BAcc:HGNC:21347]	GO:0034080:CENP-A containing nucleosome assembly;GO:0000236:mitotic prometaphase;	GO:0005829:cytosol;GO:0000775:chromosome, centromeric region;GO:0005654:nucleoplasm;	-	K11509
ENSG00000049540	6542	644	6.39	656	6.08	285	2.97	255	2.66	458.797	-1.24672	0.117389	-10.6204	2.39471e-26	5.84705e-25	Down	7	74027789	74069907	+	ELN	elastin [Source:HGNC Symbol%3BAcc:HGNC:3327]	GO:0044707:single-multicellular organism process;GO:0030833:regulation of actin filament polymerization;GO:0009887:organ morphogenesis;GO:0043149:stress fiber assembly;GO:0007519:skeletal muscle tissue development;GO:0001974:blood vessel remodeling;GO:0007585:respiratory gaseous exchange;GO:0008283:cell proliferation;GO:0008015:blood circulation;GO:0030198:extracellular matrix organization;GO:000…	GO:0005739:mitochondrion;GO:0005578:proteinaceous extracellular matrix;GO:0071953:elastic fiber;	GO:0050840:extracellular matrix binding;GO:0005515:protein binding;GO:0030023:extracellular matrix constituent conferring elasticity;	K14211
ENSG00000129810	3742	388	6.73	446	7.23	130	2.37	137	2.49	274.129	-1.58844	0.149646	-10.6146	2.5475e-26	6.20382e-25	Down	3	20160593	20186206	-	SGO1	shugoshin 1 [Source:HGNC Symbol%3BAcc:HGNC:25088]	GO:0008608:attachment of spindle microtubules to kinetochore;GO:0010457:centriole-centriole cohesion;GO:0045132:meiotic chromosome segregation;GO:0051301:cell division;GO:0000236:mitotic prometaphase;	GO:0005829:cytosol;GO:0000922:spindle pole;GO:0005813:centrosome;GO:0000780:condensed nuclear chromosome, centromeric region;GO:0030892:mitotic cohesin complex;GO:0000777:condensed chromosome kinetochore;	GO:0005515:protein binding;	K11580
ENSG00000159259	5104	738	9.39	782	9.3	332	4.44	359	4.79	550.946	-1.1235	0.105953	-10.6038	2.86186e-26	6.95114e-25	Down	21	36385392	36419015	+	CHAF1B	chromatin assembly factor 1 subunit B [Source:HGNC Symbol%3BAcc:HGNC:1911]	GO:0006281:DNA repair;GO:0007049:cell cycle;GO:0006355:regulation of transcription, DNA-templated;GO:0006260:DNA replication;GO:0006461:protein complex assembly;GO:0006335:DNA replication-dependent nucleosome assembly;	GO:0005829:cytosol;GO:0033186:CAF-1 complex;GO:0005730:nucleolus;GO:0005654:nucleoplasm;	GO:0042393:histone binding;GO:0051082:unfolded protein binding;GO:0003682:chromatin binding;	K10751
ENSG00000151883	10104	145	0.93	200	1.2	478	3.23	560	3.78	343.495	1.533	0.144697	10.5946	3.15832e-26	7.64123e-25	Ups	5	50665899	50846519	+	PARP8	poly(ADP-ribose) polymerase family member 8 [Source:HGNC Symbol%3BAcc:HGNC:26124]	-	GO:0005622:intracellular;	GO:0003950:NAD+ ADP-ribosyltransferase activity;GO:0016740:transferase activity;	K15258
ENSG00000105467	1269	249	12.74	243	11.62	50	2.69	42	2.25	145.819	-2.2407	0.211826	-10.578	3.76856e-26	9.10579e-25	Down	19	48364367	48376377	+	SYNGR4	synaptogyrin 4 [Source:HGNC Symbol%3BAcc:HGNC:11502]	-	GO:0016021:integral component of membrane;	-	-
ENSG00000078053	5489	804	9.51	1002	11.08	428	5.32	409	5.08	657.257	-1.0937	0.103749	-10.5418	5.54438e-26	1.33273e-24	Down	7	38383704	38631420	-	AMPH	amphiphysin [Source:HGNC Symbol%3BAcc:HGNC:471]	GO:0048488:synaptic vesicle endocytosis;GO:0007612:learning;GO:0007268:synaptic transmission;GO:0006897:endocytosis;	GO:0030054:cell junction;GO:0030672:synaptic vesicle membrane;GO:0015629:actin cytoskeleton;GO:0008021:synaptic vesicle;	GO:0005515:protein binding;	K12562
ENSG00000146950	8218	109	0.86	139	1.03	381	3.16	447	3.71	267.334	1.66491	0.158	10.5374	5.80623e-26	1.39387e-24	Ups	X	9786429	9949443	+	SHROOM2	shroom family member 2 [Source:HGNC Symbol%3BAcc:HGNC:630]	GO:0045176:apical protein localization;GO:0030835:negative regulation of actin filament depolymerization;GO:0032401:establishment of melanosome localization;GO:0043583:ear development;GO:0051017:actin filament bundle assembly;GO:0032438:melanosome organization;GO:0000902:cell morphogenesis;GO:0043482:cellular pigment accumulation;GO:0045217:cell-cell junction maintenance;GO:0007420:brain developm…	GO:0031941:filamentous actin;GO:0005913:cell-cell adherens junction;GO:0005874:microtubule;GO:0043025:neuronal cell body;GO:0005923:bicellular tight junction;GO:0030864:cortical actin cytoskeleton;GO:0016324:apical plasma membrane;	GO:0019904:protein domain specific binding;GO:0051015:actin filament binding;GO:0008013:beta-catenin binding;GO:0015280:ligand-gated sodium channel activity;	K18625
ENSG00000116299	9194	26	0.18	24	0.16	187	1.39	199	1.47	108.392	2.61251	0.248357	10.5192	7.04785e-26	1.68758e-24	Ups	1	109113679	109206781	+	ELAPOR1	endosome-lysosome associated apoptosis and autophagy regulator 1 [Source:HGNC Symbol%3BAcc:HGNC:29618]	GO:2000786:positive regulation of autophagosome assembly;GO:0042981:regulation of apoptotic process;	GO:0005764:lysosome;GO:0005770:late endosome;GO:0005802:trans-Golgi network;GO:0005887:integral component of plasma membrane;	-	K17985
ENSG00000115963	3594	637	11.51	675	11.39	285	5.41	282	5.35	468.251	-1.19191	0.113505	-10.501	8.54959e-26	2.0419e-24	Down	2	150468195	150539011	-	RND3	Rho family GTPase 3 [Source:HGNC Symbol%3BAcc:HGNC:671]	GO:0007264:small GTPase mediated signal transduction;GO:0030036:actin cytoskeleton organization;GO:0007155:cell adhesion;	GO:0000139:Golgi membrane;GO:0005886:plasma membrane;GO:0005622:intracellular;GO:0016020:membrane;	GO:0003924:GTPase activity;GO:0005525:GTP binding;	K07859
ENSG00000088808	9573	396	2.69	402	2.55	833	5.93	847	6.03	616.621	1.05012	0.100149	10.4855	1.00688e-25	2.39856e-24	Ups	14	103733195	103847575	-	PPP1R13B	protein phosphatase 1 regulatory subunit 13B [Source:HGNC Symbol%3BAcc:HGNC:14950]	GO:0045786:negative regulation of cell cycle;	GO:0005737:cytoplasm;GO:0005730:nucleolus;GO:0005886:plasma membrane;	GO:0005515:protein binding;	K17554
ENSG00000198010	15129	68	0.29	83	0.33	303	1.37	308	1.39	189.361	1.90216	0.181532	10.4784	1.08536e-25	2.58222e-24	Ups	8	737628	1708476	+	DLGAP2	DLG associated protein 2 [Source:HGNC Symbol%3BAcc:HGNC:2906]	GO:0007270:neuron-neuron synaptic transmission;	GO:0045211:postsynaptic membrane;GO:0030054:cell junction;GO:0005886:plasma membrane;GO:0014069:postsynaptic density;GO:0005883:neurofilament;GO:0044456:synapse part;GO:0016020:membrane;	GO:0005515:protein binding;	K15008
ENSG00000159899	4428	517	7.58	490	6.71	170	2.62	191	2.94	341.476	-1.44338	0.137816	-10.4732	1.14708e-25	2.72555e-24	Down	9	35791591	35809732	+	NPR2	natriuretic peptide receptor 2 [Source:HGNC Symbol%3BAcc:HGNC:7944]	GO:0060348:bone development;GO:0097011:cellular response to granulocyte macrophage colony-stimulating factor stimulus;GO:0001503:ossification;GO:0006468:protein phosphorylation;GO:0006182:cGMP biosynthetic process;GO:0007168:receptor guanylyl cyclase signaling pathway;GO:0008217:regulation of blood pressure;GO:0035556:intracellular signal transduction;	GO:0016021:integral component of membrane;GO:0005886:plasma membrane;	GO:0004383:guanylate cyclase activity;GO:0017046:peptide hormone binding;GO:0016941:natriuretic peptide receptor activity;GO:0004672:protein kinase activity;GO:0005525:GTP binding;GO:0042802:identical protein binding;GO:0004888:transmembrane signaling receptor activity;GO:0005524:ATP binding;GO:0042562:hormone binding;	K12324
ENSG00000196169	5640	299	3.44	277	2.98	68	0.82	64	0.77	176.886	-2.0039	0.191464	-10.4662	1.235e-25	2.92362e-24	Down	17	74326210	74355820	+	KIF19	kinesin family member 19 [Source:HGNC Symbol%3BAcc:HGNC:26735]	GO:0070462:plus-end specific microtubule depolymerization;GO:0060404:axonemal microtubule depolymerization;GO:0007018:microtubule-based movement;	GO:0005875:microtubule associated complex;GO:0005874:microtubule;GO:0005929:cilium;GO:0005737:cytoplasm;	GO:0005524:ATP binding;GO:0008574:ATP-dependent microtubule motor activity, plus-end-directed;	K10401
ENSG00000135905	11265	732	4.22	811	4.37	358	2.17	361	2.18	563.334	-1.08834	0.103989	-10.4659	1.23924e-25	2.92955e-24	Down	2	224765090	225042445	-	DOCK10	dedicator of cytokinesis 10 [Source:HGNC Symbol%3BAcc:HGNC:23479]	GO:0007264:small GTPase mediated signal transduction;	-	GO:0005085:guanyl-nucleotide exchange factor activity;GO:0005543:phospholipid binding;GO:0017048:Rho GTPase binding;GO:0005089:Rho guanyl-nucleotide exchange factor activity;	K17985
ENSG00000153044	2218	922	26.99	882	24.13	447	13.74	408	12.53	663.436	-1.06771	0.102319	-10.435	1.71582e-25	4.03054e-24	Down	5	69189574	69210357	+	CENPH	centromere protein H [Source:HGNC Symbol%3BAcc:HGNC:17268]	GO:0034080:CENP-A containing nucleosome assembly;GO:0007059:chromosome segregation;GO:0051301:cell division;GO:0051383:kinetochore organization;GO:0000236:mitotic prometaphase;	GO:0005829:cytosol;GO:0000777:condensed chromosome kinetochore;GO:0005654:nucleoplasm;GO:0000776:kinetochore;	GO:0043515:kinetochore binding;GO:0005515:protein binding;	K11500
ENSG00000267287	6158	401	4.23	464	4.57	864	9.57	922	10.2	659.145	1.02494	0.0985999	10.3949	2.61462e-25	6.09564e-24	Ups	18	79576460	79589010	+	AC068473.3	novel transcript	-	-	-	-
ENSG00000271474	3329	42	0.82	29	0.53	219	4.49	225	4.6	128.15	2.38985	0.23003	10.3893	2.77415e-25	6.45137e-24	Ups	4	95549129	95552457	+	AC106881.1	novel transcript%2C antisense to UNC5C	-	-	-	-
ENSG00000185559	5247	31	0.38	38	0.44	225	2.92	203	2.64	123.502	2.38367	0.230358	10.3477	4.28746e-25	9.88403e-24	Ups	14	100725705	100738224	+	DLK1	delta like non-canonical Notch ligand 1 [Source:HGNC Symbol%3BAcc:HGNC:2907]	GO:0048706:embryonic skeletal system development;GO:0009791:post-embryonic development;GO:0045746:negative regulation of Notch signaling pathway;	GO:0005615:extracellular space;GO:0009897:external side of plasma membrane;GO:0016021:integral component of membrane;	-	-
ENSG00000143502	4686	11	0.15	23	0.3	176	2.56	164	2.38	92.8482	2.84183	0.274748	10.3434	4.48368e-25	1.03108e-23	Ups	1	223220819	223364178	-	SUSD4	sushi domain containing 4 [Source:HGNC Symbol%3BAcc:HGNC:25470]	-	GO:0016021:integral component of membrane;	-	-
ENSG00000138376	7572	420	3.6	515	4.13	167	1.5	160	1.44	313.928	-1.46984	0.142145	-10.3405	4.62343e-25	1.0619e-23	Down	2	214725646	214809683	-	BARD1	BRCA1 associated RING domain 1 [Source:HGNC Symbol%3BAcc:HGNC:952]	GO:0043066:negative regulation of apoptotic process;GO:0045732:positive regulation of protein catabolic process;GO:0007050:cell cycle arrest;GO:0043065:positive regulation of apoptotic process;GO:0042325:regulation of phosphorylation;GO:0031441:negative regulation of mRNA 3'-end processing;GO:0085020:protein K6-linked ubiquitination;GO:0046826:negative regulation of protein export from nucleus;GO…	GO:0070531:BRCA1-A complex;GO:0031436:BRCA1-BARD1 complex;GO:0005737:cytoplasm;	GO:0008270:zinc ion binding;GO:0046982:protein heterodimerization activity;GO:0004842:ubiquitin-protein transferase activity;GO:0003723:RNA binding;GO:0042803:protein homodimerization activity;GO:0019900:kinase binding;	K10683
ENSG00000119326	3124	837	17.39	813	15.79	404	8.82	365	7.96	603.454	-1.08995	0.105652	-10.3163	5.94553e-25	1.36052e-23	Down	9	108942569	109013522	-	CTNNAL1	catenin alpha like 1 [Source:HGNC Symbol%3BAcc:HGNC:2512]	GO:0007266:Rho protein signal transduction;GO:0007155:cell adhesion;	GO:0005886:plasma membrane;GO:0005829:cytosol;GO:0015629:actin cytoskeleton;	GO:0045296:cadherin binding;GO:0005198:structural molecule activity;	-
ENSG00000146221	3086	11	0.23	12	0.24	143	3.16	152	3.36	79.0146	3.03172	0.29388	10.3162	5.95417e-25	1.36082e-23	Ups	6	44278734	44297698	-	TCTE1	t-complex-associated-testis-expressed 1 [Source:HGNC Symbol%3BAcc:HGNC:11693]	-	-	-	-
ENSG00000130340	4655	982	13.7	1059	13.8	454	6.65	551	8.06	758.765	-1.01268	0.0982156	-10.3108	6.29935e-25	1.43794e-23	Down	6	157700387	157945077	+	SNX9	sorting nexin 9 [Source:HGNC Symbol%3BAcc:HGNC:14973]	GO:0006898:receptor-mediated endocytosis;GO:0060988:lipid tube assembly;GO:0006886:intracellular protein transport;GO:0007154:cell communication;GO:0043547:positive regulation of GTPase activity;GO:0032461:positive regulation of protein oligomerization;	GO:0005802:trans-Golgi network;GO:0030659:cytoplasmic vesicle membrane;GO:0031234:extrinsic component of cytoplasmic side of plasma membrane;GO:0005794:Golgi apparatus;GO:0001726:ruffle;GO:0030136:clathrin-coated vesicle;	GO:0005545:1-phosphatidylinositol binding;GO:0031625:ubiquitin protein ligase binding;GO:0042803:protein homodimerization activity;	K17923
ENSG00000069011	3442	388	7.32	355	6.26	847	16.78	790	15.64	592.59	1.11027	0.107694	10.3095	6.38369e-25	1.4554e-23	Ups	5	135027734	135034813	-	PITX1	paired like homeodomain 1 [Source:HGNC Symbol%3BAcc:HGNC:9004]	GO:0009653:anatomical structure morphogenesis;GO:0001501:skeletal system development;GO:0006351:transcription, DNA-templated;GO:0009888:tissue development;GO:0048513:organ development;GO:0061061:muscle structure development;GO:0044767:single-organism developmental process;GO:0035116:embryonic hindlimb morphogenesis;GO:0051216:cartilage development;GO:0021983:pituitary gland development;GO:0045944…	GO:0005730:nucleolus;GO:0005737:cytoplasm;GO:0005667:transcription factor complex;GO:0005634:nucleus;	GO:0000988:protein binding transcription factor activity;GO:0043565:sequence-specific DNA binding;GO:0003700:sequence-specific DNA binding transcription factor activity;	K09356
ENSG00000101940	7872	478	3.94	525	4.05	1090	9.44	947	8.2	756.203	1.00125	0.0975019	10.269	9.72206e-25	2.203e-23	Ups	X	48590042	48608869	+	WDR13	WD repeat domain 13 [Source:HGNC Symbol%3BAcc:HGNC:14352]	-	GO:0005730:nucleolus;GO:0005737:cytoplasm;	-	K04613
ENSG00000080839	5956	783	8.53	777	7.91	340	3.89	382	4.37	569.095	-1.09888	0.107388	-10.2328	1.413e-24	3.17472e-23	Down	20	36996349	37095997	-	RBL1	RB transcriptional corepressor like 1 [Source:HGNC Symbol%3BAcc:HGNC:9893]	GO:0043550:regulation of lipid kinase activity;GO:0006367:transcription initiation from RNA polymerase II promoter;GO:0000122:negative regulation of transcription from RNA polymerase II promoter;GO:0000080:mitotic G1 phase;GO:0007179:transforming growth factor beta receptor signaling pathway;GO:0051726:regulation of cell cycle;GO:0019048:modulation by virus of host morphology or physiology;GO:004…	GO:0005667:transcription factor complex;	GO:0008134:transcription factor binding;	K04681
ENSG00000174498	5514	470	5.53	494	5.44	153	1.89	192	2.37	326.281	-1.44168	0.140904	-10.2316	1.43119e-24	3.21171e-23	Down	15	65327127	65378002	-	IGDCC3	immunoglobulin superfamily DCC subclass member 3 [Source:HGNC Symbol%3BAcc:HGNC:9700]	GO:0050885:neuromuscular process controlling balance;	GO:0005887:integral component of plasma membrane;	-	K00774;K17985
ENSG00000165349	2268	121	3.46	172	4.6	10	0.3	11	0.33	77.9392	-3.08647	0.301694	-10.2305	1.44842e-24	3.24645e-23	Down	X	70925579	70931125	-	SLC7A3	solute carrier family 7 member 3 [Source:HGNC Symbol%3BAcc:HGNC:11061]	GO:0055085:transmembrane transport;GO:0006865:amino acid transport;	GO:0005886:plasma membrane;GO:0016021:integral component of membrane;	GO:0015189:L-lysine transmembrane transporter activity;GO:0015181:arginine transmembrane transporter activity;	K13865
ENSG00000256229	4273	625	9.5	712	10.11	306	4.88	283	4.51	479.517	-1.16324	0.113809	-10.221	1.59735e-24	3.56306e-23	Down	19	20167214	20200488	+	ZNF486	zinc finger protein 486 [Source:HGNC Symbol%3BAcc:HGNC:20807]	GO:0006355:regulation of transcription, DNA-templated;	GO:0005622:intracellular;GO:0005634:nucleus;	GO:0003676:nucleic acid binding;GO:0008270:zinc ion binding;GO:0003700:sequence-specific DNA binding transcription factor activity;GO:0003677:DNA binding;	K09228
ENSG00000243279	1662	173	6.76	214	7.81	575	23.59	486	19.92	359.901	1.40671	0.138097	10.1864	2.27969e-24	5.06081e-23	Ups	X	49071161	49074002	-	PRAF2	PRA1 domain family member 2 [Source:HGNC Symbol%3BAcc:HGNC:28911]	GO:0071702:organic substance transport;	-	-	-
ENSG00000249307	10628	237	1.45	292	1.67	46	0.3	66	0.42	159.455	-2.08248	0.205744	-10.1217	4.42738e-24	9.73551e-23	Down	4	78939485	79309673	+	LINC01088	long intergenic non-protein coding RNA 1088 [Source:HGNC Symbol%3BAcc:HGNC:49148]	-	-	-	-
ENSG00000230006	8042	105	0.85	139	1.05	377	3.2	399	3.38	253.399	1.59816	0.158014	10.1141	4.78626e-24	1.04998e-22	Ups	2	88765807	88806612	+	ANKRD36BP2	ankyrin repeat domain 36B pseudogene 2 [Source:HGNC Symbol%3BAcc:HGNC:33607]	-	-	-	K17299
ENSG00000121075	3996	381	6.19	395	6	131	2.24	125	2.13	257.319	-1.54582	0.153039	-10.1008	5.47755e-24	1.19599e-22	Down	17	61452404	61485110	+	TBX4	T-box transcription factor 4 [Source:HGNC Symbol%3BAcc:HGNC:11603]	GO:0030324:lung development;GO:0048705:skeletal system morphogenesis;GO:0001525:angiogenesis;GO:0006355:regulation of transcription, DNA-templated;GO:0002009:morphogenesis of an epithelium;GO:0030326:embryonic limb morphogenesis;	GO:0005634:nucleus;	GO:0003677:DNA binding;GO:0003700:sequence-specific DNA binding transcription factor activity;	K10178
ENSG00000143333	2408	9	0.24	10	0.25	127	3.6	146	4.13	72.546	3.08567	0.305606	10.0969	5.70284e-24	1.24371e-22	Ups	1	182598623	182604389	-	RGS16	regulator of G protein signaling 16 [Source:HGNC Symbol%3BAcc:HGNC:9997]	GO:0038032:termination of G-protein coupled receptor signaling pathway;GO:0007601:visual perception;GO:0043547:positive regulation of GTPase activity;	GO:0005737:cytoplasm;GO:0005886:plasma membrane;	GO:0005516:calmodulin binding;GO:0005096:GTPase activator activity;	K16449
ENSG00000050628	9653	4	0.03	4	0.03	106	0.75	120	0.85	58.134	3.4218	0.33976	10.0712	7.40682e-24	1.60778e-22	Ups	1	70852353	71047808	-	PTGER3	prostaglandin E receptor 3 [Source:HGNC Symbol%3BAcc:HGNC:9595]	GO:0006351:transcription, DNA-templated;GO:0032496:response to lipopolysaccharide;GO:0031622:positive regulation of fever generation;GO:0007200:phospholipase C-activating G-protein coupled receptor signaling pathway;GO:0015701:bicarbonate transport;GO:0035810:positive regulation of urine volume;GO:0007204:positive regulation of cytosolic calcium ion concentration;GO:0008219:cell death;GO:0030522:…	GO:0005635:nuclear envelope;GO:0005887:integral component of plasma membrane;	GO:0004879:ligand-activated sequence-specific DNA binding RNA polymerase II transcription factor activity;GO:0004957:prostaglandin E receptor activity;	K04260
ENSG00000188985	559	516	59.93	540	58.61	214	26.1	213	25.96	369.65	-1.2791	0.127152	-10.0596	8.33386e-24	1.8069e-22	Down	18	26170726	26171284	-	DHFRP1	dihydrofolate reductase pseudogene 1 [Source:HGNC Symbol%3BAcc:HGNC:2862]	GO:0006730:one-carbon metabolic process;GO:0050999:regulation of nitric-oxide synthase activity;GO:0046209:nitric oxide metabolic process;GO:0046655:folic acid metabolic process;GO:0031427:response to methotrexate;GO:0009165:nucleotide biosynthetic process;GO:0000083:regulation of transcription involved in G1/S transition of mitotic cell cycle;GO:0006545:glycine biosynthetic process;GO:0046654:te…	GO:0005654:nucleoplasm;GO:0005829:cytosol;	GO:0008144:drug binding;GO:0050661:NADP binding;GO:0004146:dihydrofolate reductase activity;GO:0003729:mRNA binding;	K00287
ENSG00000168615	7030	763	7.05	841	7.26	332	3.22	408	3.95	583.768	-1.10061	0.109437	-10.057	8.55615e-24	1.85293e-22	Down	8	38996869	39105261	+	ADAM9	ADAM metallopeptidase domain 9 [Source:HGNC Symbol%3BAcc:HGNC:216]	GO:0010042:response to manganese ion;GO:0042117:monocyte activation;GO:0042542:response to hydrogen peroxide;GO:0007160:cell-matrix adhesion;GO:0000186:activation of MAPKK activity;GO:0034241:positive regulation of macrophage fusion;GO:0007179:transforming growth factor beta receptor signaling pathway;GO:0051592:response to calcium ion;GO:0051044:positive regulation of membrane protein ectodomain…	GO:0031233:intrinsic component of external side of plasma membrane;GO:0005615:extracellular space;GO:0016021:integral component of membrane;GO:0005737:cytoplasm;	GO:0005178:integrin binding;GO:0005080:protein kinase C binding;GO:0043236:laminin binding;GO:0008270:zinc ion binding;GO:0004222:metalloendopeptidase activity;GO:0005518:collagen binding;GO:0017124:SH3 domain binding;	K06834
ENSG00000183166	9997	330	2.14	390	2.37	788	5.37	745	5.08	560.144	1.06621	0.106388	10.0219	1.22168e-23	2.63036e-22	Ups	7	71779491	72447151	-	CALN1	calneuron 1 [Source:HGNC Symbol%3BAcc:HGNC:13248]	-	GO:0016021:integral component of membrane;GO:0048471:perinuclear region of cytoplasm;GO:0005794:Golgi apparatus;GO:0032588:trans-Golgi network membrane;GO:0005886:plasma membrane;	GO:0005509:calcium ion binding;	K11447
ENSG00000266714	13109	84	0.42	64	0.3	304	1.58	294	1.53	185.712	1.88592	0.188349	10.0129	1.33753e-23	2.86983e-22	Ups	17	75588058	75626849	+	MYO15B	myosin XVB [Source:HGNC Symbol%3BAcc:HGNC:14083]	-	GO:0005737:cytoplasm;GO:0016459:myosin complex;GO:0005856:cytoskeleton;	GO:0005524:ATP binding;GO:0003774:motor activity;	K10361
ENSG00000167011	3885	3	0.05	3	0.05	120	2.11	96	1.68	55.1662	3.48976	0.348608	10.0106	1.36967e-23	2.932e-22	Ups	7	101170496	101180293	-	NAT16	N-acetyltransferase 16 (putative) [Source:HGNC Symbol%3BAcc:HGNC:22030]	-	-	GO:0008080:N-acetyltransferase activity;	K03327
ENSG00000185753	6050	163	1.75	160	1.6	443	4.99	448	5.05	302.05	1.40981	0.141281	9.97877	1.88791e-23	4.02285e-22	Ups	X	40626921	40647561	-	CXorf38	chromosome X open reading frame 38 [Source:HGNC Symbol%3BAcc:HGNC:28589]	-	-	-	K17985
ENSG00000184545	4960	61	0.8	70	0.86	265	3.64	272	3.74	166.037	1.9048	0.192114	9.91498	3.58342e-23	7.58355e-22	Ups	11	1554051	1572271	-	DUSP8	dual specificity phosphatase 8 [Source:HGNC Symbol%3BAcc:HGNC:3074]	-	-	-	K04459
ENSG00000169618	4287	231	3.5	299	4.23	50	0.8	67	1.06	160.828	-2.02773	0.20452	-9.91457	3.59808e-23	7.60591e-22	Down	2	68643579	68658251	+	PROKR1	prokineticin receptor 1 [Source:HGNC Symbol%3BAcc:HGNC:4524]	GO:0007186:G-protein coupled receptor signaling pathway;GO:0043066:negative regulation of apoptotic process;	GO:0005886:plasma membrane;GO:0016021:integral component of membrane;	GO:0004983:neuropeptide Y receptor activity;	K08379
ENSG00000169136	2892	733	16.45	853	17.89	385	9.08	388	9.14	587.112	-1.02393	0.103283	-9.91381	3.62542e-23	7.655e-22	Down	19	49928702	49933935	+	ATF5	activating transcription factor 5 [Source:HGNC Symbol%3BAcc:HGNC:790]	GO:0009987:cellular process;	GO:0005730:nucleolus;GO:0005737:cytoplasm;	GO:0005515:protein binding;	K09044
ENSG00000243323	6596	25	0.25	25	0.23	159	1.64	214	2.21	105.126	2.54387	0.256791	9.90637	3.90566e-23	8.23735e-22	Ups	1	202168051	202189455	+	PTPRVP	protein tyrosine phosphatase receptor type V%2C pseudogene [Source:HGNC Symbol%3BAcc:HGNC:13421]	-	-	-	K18036
ENSG00000154642	6228	687	7.16	777	7.57	323	3.54	363	3.97	535.285	-1.07826	0.108871	-9.90403	3.99841e-23	8.42342e-22	Down	21	17788974	17819386	-	C21orf91	chromosome 21 open reading frame 91 [Source:HGNC Symbol%3BAcc:HGNC:16459]	-	-	-	-
ENSG00000146143	5652	708	8.13	765	8.21	335	4.04	367	4.42	541.816	-1.05597	0.106697	-9.89696	4.29142e-23	9.02023e-22	Down	6	57314805	57646850	+	PRIM2	DNA primase subunit 2 [Source:HGNC Symbol%3BAcc:HGNC:9370]	GO:0000084:mitotic S phase;GO:0006269:DNA replication, synthesis of RNA primer;GO:0006271:DNA strand elongation involved in DNA replication;GO:0006270:DNA replication initiation;GO:0032201:telomere maintenance via semi-conservative replication;GO:0000082:G1/S transition of mitotic cell cycle;GO:0000722:telomere maintenance via recombination;	GO:0005654:nucleoplasm;GO:0030894:replisome;	GO:0046872:metal ion binding;GO:0003896:DNA primase activity;GO:0003677:DNA binding;GO:0051539:4 iron, 4 sulfur cluster binding;	K02685
ENSG00000089169	10276	36	0.23	53	0.31	220	1.46	234	1.55	134.85	2.15509	0.218595	9.85882	6.2783e-23	1.31075e-21	Ups	12	112570380	112898881	+	RPH3A	rabphilin 3A [Source:HGNC Symbol%3BAcc:HGNC:17056]	GO:0006886:intracellular protein transport;	GO:0030054:cell junction;GO:0008021:synaptic vesicle;GO:0016020:membrane;	GO:0005509:calcium ion binding;GO:0008270:zinc ion binding;GO:0005544:calcium-dependent phospholipid binding;GO:0017137:Rab GTPase binding;GO:0005215:transporter activity;GO:0046872:metal ion binding;GO:0005515:protein binding;	K18047
ENSG00000162836	11993	335	1.81	371	1.88	729	4.14	746	4.24	542.436	1.03864	0.105556	9.83976	7.58887e-23	1.57552e-21	Ups	1	147629652	147670524	-	ACP6	acid phosphatase 6%2C lysophosphatidic [Source:HGNC Symbol%3BAcc:HGNC:29609]	GO:0006629:lipid metabolic process;	GO:0005576:extracellular region;GO:0005739:mitochondrion;	GO:0003993:acid phosphatase activity;	K14395
ENSG00000163793	2338	44	1.22	52	1.35	241	7.03	221	6.44	138.683	2.08733	0.212547	9.82058	9.18175e-23	1.89562e-21	Ups	2	27275433	27281499	+	DNAJC5G	DnaJ heat shock protein family (Hsp40) member C5 gamma [Source:HGNC Symbol%3BAcc:HGNC:24844]	GO:0006355:regulation of transcription, DNA-templated;	GO:0016020:membrane;GO:0005634:nucleus;	GO:0003677:DNA binding;GO:0008270:zinc ion binding;	K09525
ENSG00000116991	8552	714	5.42	831	5.9	383	3.05	366	2.92	570.944	-1.03088	0.104981	-9.81961	9.26995e-23	1.91171e-21	Down	1	232397965	232630571	-	SIPA1L2	signal induced proliferation associated 1 like 2 [Source:HGNC Symbol%3BAcc:HGNC:23800]	GO:0051056:regulation of small GTPase mediated signal transduction;	-	GO:0005096:GTPase activator activity;	K17702
ENSG00000120279	3030	14	0.3	18	0.36	164	3.69	141	3.17	83.7327	2.75498	0.280563	9.81944	9.2855e-23	1.91279e-21	Ups	6	152697895	152724567	+	MYCT1	MYC target 1 [Source:HGNC Symbol%3BAcc:HGNC:23172]	-	GO:0005634:nucleus;	-	-
ENSG00000118156	4655	2	0.03	1	0.01	80	1.17	114	1.67	48.9366	3.56104	0.363837	9.78745	1.27468e-22	2.60821e-21	Ups	19	47520685	47555856	-	ZNF541	zinc finger protein 541 [Source:HGNC Symbol%3BAcc:HGNC:25294]	GO:0006355:regulation of transcription, DNA-templated;GO:0007283:spermatogenesis;GO:0030154:cell differentiation;GO:0007275:multicellular organismal development;	GO:0005634:nucleus;	GO:0008270:zinc ion binding;GO:0003677:DNA binding;GO:0003682:chromatin binding;	-
ENSG00000197020	6558	577	5.71	663	6.13	288	2.99	257	2.67	444.368	-1.16402	0.118931	-9.78735	1.27596e-22	2.60821e-21	Down	19	21722771	21767579	-	ZNF100	zinc finger protein 100 [Source:HGNC Symbol%3BAcc:HGNC:12880]	GO:0006355:regulation of transcription, DNA-templated;	GO:0005634:nucleus;	GO:0003677:DNA binding;GO:0008270:zinc ion binding;	K09228
ENSG00000127863	5113	102	1.3	130	1.54	345	4.6	390	5.2	240.262	1.58816	0.162603	9.7671	1.55856e-22	3.1754e-21	Ups	13	23570370	23676104	+	TNFRSF19	TNF receptor superfamily member 19 [Source:HGNC Symbol%3BAcc:HGNC:11915]	GO:0007254:JNK cascade;GO:0033209:tumor necrosis factor-mediated signaling pathway;GO:0043123:positive regulation of I-kappaB kinase/NF-kappaB signaling;GO:0001942:hair follicle development;	GO:0016021:integral component of membrane;	GO:0005031:tumor necrosis factor-activated receptor activity;	K05155
ENSG00000185760	8155	330	2.63	307	2.28	673	5.63	736	6.15	509.329	1.1134	0.114081	9.75978	1.67513e-22	3.40563e-21	Ups	6	72621792	73198851	+	KCNQ5	potassium voltage-gated channel subfamily Q member 5 [Source:HGNC Symbol%3BAcc:HGNC:6299]	GO:0006461:protein complex assembly;GO:0071805:potassium ion transmembrane transport;GO:0007268:synaptic transmission;GO:0034765:regulation of ion transmembrane transport;GO:0006810:transport;GO:0044763:single-organism cellular process;	GO:0008076:voltage-gated potassium channel complex;GO:0016020:membrane;	GO:0005251:delayed rectifier potassium channel activity;GO:0005242:inward rectifier potassium channel activity;GO:0005249:voltage-gated potassium channel activity;	K04930
ENSG00000162998	2637	638	15.71	583	13.41	268	6.93	249	6.43	433.964	-1.21817	0.124895	-9.75356	1.7811e-22	3.61296e-21	Down	2	182833275	182866637	-	FRZB	frizzled related protein [Source:HGNC Symbol%3BAcc:HGNC:3959]	-	-	-	K02185
ENSG00000279516	2532	0	0	2	0.05	80	2.15	103	2.77	45.9311	3.59117	0.3684	9.74804	1.88071e-22	3.80255e-21	Ups	13	18195297	18232024	+	FAM230C	family with sequence similarity 230 member C [Source:HGNC Symbol%3BAcc:HGNC:24482]	-	-	-	-
ENSG00000184949	10778	182	1.1	174	0.98	475	3.01	459	2.9	321.031	1.34173	0.137738	9.74121	2.01151e-22	4.05817e-21	Ups	22	38578120	38656629	-	FAM227A	family with sequence similarity 227 member A [Source:HGNC Symbol%3BAcc:HGNC:44197]	-	-	-	K12581
ENSG00000196220	18924	58	0.2	106	0.34	785	2.83	826	2.97	440.702	2.79257	0.287544	9.71182	2.68487e-22	5.40493e-21	Ups	3	8980591	9363053	-	SRGAP3	SLIT-ROBO Rho GTPase activating protein 3 [Source:HGNC Symbol%3BAcc:HGNC:19744]	GO:0051056:regulation of small GTPase mediated signal transduction;GO:0007165:signal transduction;	GO:0005829:cytosol;GO:0005622:intracellular;	GO:0005096:GTPase activator activity;GO:0005515:protein binding;	K07526;K12581
ENSG00000150594	3879	38	0.64	37	0.58	199	3.5	207	3.64	119.597	2.20886	0.228249	9.67742	3.76093e-22	7.49001e-21	Ups	10	111077029	111080907	+	ADRA2A	adrenoceptor alpha 2A [Source:HGNC Symbol%3BAcc:HGNC:281]	GO:0032148:activation of protein kinase B activity;GO:0032811:negative regulation of epinephrine secretion;GO:0071881:adenylate cyclase-inhibiting adrenergic receptor signaling pathway;GO:0071883:activation of MAPK activity by adrenergic receptor signaling pathway;GO:0050892:intestinal absorption;GO:0008284:positive regulation of cell proliferation;GO:0043268:positive regulation of potassium ion …	GO:0016323:basolateral plasma membrane;GO:0043235:receptor complex;GO:0005737:cytoplasm;GO:0005887:integral component of plasma membrane;GO:0045202:synapse;	GO:0032795:heterotrimeric G-protein binding;GO:0042803:protein homodimerization activity;GO:0051380:norepinephrine binding;GO:0031996:thioesterase binding;GO:0019901:protein kinase binding;GO:0031696:alpha-2C adrenergic receptor binding;GO:0046982:protein heterodimerization activity;GO:0004938:alpha2-adrenergic receptor activity;GO:0051379:epinephrine binding;GO:0031692:alpha-1B adrenergic recept…	K04138
ENSG00000051180	3084	514	10.82	497	9.78	201	4.44	208	4.6	354.313	-1.2772	0.132098	-9.66859	4.0999e-22	8.13891e-21	Down	15	40694774	40732340	+	RAD51	RAD51 recombinase [Source:HGNC Symbol%3BAcc:HGNC:9817]	GO:0006312:mitotic recombination;GO:0007131:reciprocal meiotic recombination;GO:0006268:DNA unwinding involved in DNA replication;GO:0000730:DNA recombinase assembly;GO:0051106:positive regulation of DNA ligation;GO:0051260:protein homooligomerization;GO:0000724:double-strand break repair via homologous recombination;GO:0007126:meiotic nuclear division;GO:0042493:response to drug;	GO:0005759:mitochondrial matrix;GO:0016605:PML body;GO:0000800:lateral element;GO:0048471:perinuclear region of cytoplasm;GO:0005739:mitochondrion;	GO:0003684:damaged DNA binding;GO:0008022:protein C-terminus binding;GO:0043142:single-stranded DNA-dependent ATPase activity;GO:0003697:single-stranded DNA binding;GO:0042802:identical protein binding;GO:0003690:double-stranded DNA binding;GO:0005524:ATP binding;	K04482
ENSG00000138100	2727	22	0.52	36	0.8	189	4.73	182	4.55	106.524	2.38334	0.246848	9.65511	4.67663e-22	9.25415e-21	Ups	2	27282429	27307439	+	TRIM54	tripartite motif containing 54 [Source:HGNC Symbol%3BAcc:HGNC:16008]	GO:0007026:negative regulation of microtubule depolymerization;GO:0030154:cell differentiation;GO:0007165:signal transduction;GO:0007275:multicellular organismal development;	GO:0005875:microtubule associated complex;GO:0030018:Z disc;GO:0005874:microtubule;	GO:0008017:microtubule binding;GO:0008270:zinc ion binding;GO:0004871:signal transducer activity;	K10653
ENSG00000223745	6284	364	3.76	347	3.35	721	7.82	779	8.45	550.368	1.049	0.108707	9.64979	4.92544e-22	9.73612e-21	Ups	1	93262186	93346025	-	CCDC18-AS1	CCDC18 antisense RNA 1 [Source:HGNC Symbol%3BAcc:HGNC:52262]	-	-	-	-
ENSG00000189337	13860	152	0.71	153	0.67	422	2.08	412	2.03	283.364	1.3953	0.145083	9.61723	6.76269e-22	1.33112e-20	Ups	1	13892792	15118043	+	KAZN	kazrin%2C periplakin interacting protein [Source:HGNC Symbol%3BAcc:HGNC:29173]	GO:0031424:keratinization;	GO:0005737:cytoplasm;GO:0005730:nucleolus;GO:0031965:nuclear membrane;GO:0001533:cornified envelope;GO:0030057:desmosome;	-	K09228
ENSG00000269416	3989	286	4.65	300	4.56	85	1.45	83	1.42	187.993	-1.71389	0.178611	-9.5957	8.33459e-22	1.6336e-20	Down	19	23399233	23416075	-	LINC01224	long intergenic non-protein coding RNA 1224 [Source:HGNC Symbol%3BAcc:HGNC:49676]	-	-	-	-
ENSG00000250467	907	458	32.78	470	31.44	192	14.43	171	12.85	321.895	-1.31984	0.137557	-9.59489	8.40027e-22	1.64474e-20	Down	4	41748293	41824119	+	PHOX2B-AS1	PHOX2B antisense RNA 1 [Source:HGNC Symbol%3BAcc:HGNC:40457]	-	-	-	-
ENSG00000138771	13829	320	1.5	327	1.43	685	3.38	682	3.36	501.145	1.05189	0.109669	9.59153	8.679e-22	1.69752e-20	Ups	4	76435229	76783253	+	SHROOM3	shroom family member 3 [Source:HGNC Symbol%3BAcc:HGNC:30422]	GO:0045176:apical protein localization;GO:0008360:regulation of cell shape;GO:0043482:cellular pigment accumulation;GO:0030036:actin cytoskeleton organization;GO:0002066:columnar/cuboidal epithelial cell development;GO:0007389:pattern specification process;GO:0001843:neural tube closure;	GO:0043296:apical junction complex;GO:0005912:adherens junction;GO:0005874:microtubule;GO:0016324:apical plasma membrane;GO:0005737:cytoplasm;	GO:0003779:actin binding;	K18625;K09228
ENSG00000221829	3540	707	12.97	742	12.72	362	6.97	350	6.74	538.526	-1.0134	0.105921	-9.56748	1.09538e-21	2.129e-20	Down	9	35073835	35079942	-	FANCG	FA complementation group G [Source:HGNC Symbol%3BAcc:HGNC:3588]	GO:0009314:response to radiation;GO:0000075:cell cycle checkpoint;GO:0006281:DNA repair;GO:0007286:spermatid development;GO:0001541:ovarian follicle development;GO:0007005:mitochondrion organization;GO:0048609:multicellular organismal reproductive process;GO:0048856:anatomical structure development;GO:0044767:single-organism developmental process;GO:0044702:single organism reproductive process;GO…	GO:0043240:Fanconi anaemia nuclear complex;GO:0005739:mitochondrion;	GO:0003684:damaged DNA binding;GO:0005515:protein binding;	K10894
ENSG00000069431	11616	190	1.06	208	1.09	42	0.25	31	0.18	117.397	-2.22109	0.232191	-9.56581	1.11324e-21	2.16146e-20	Down	12	21797401	21942529	-	ABCC9	ATP binding cassette subfamily C member 9 [Source:HGNC Symbol%3BAcc:HGNC:60]	GO:0010107:potassium ion import;GO:0007268:synaptic transmission;GO:0051607:defense response to virus;	GO:0008076:voltage-gated potassium channel complex;GO:0008282:ATP-sensitive potassium channel complex;GO:0030017:sarcomere;	GO:0008281:sulfonylurea receptor activity;GO:0042626:ATPase activity, coupled to transmembrane movement of substances;GO:0044325:ion channel binding;GO:0015459:potassium channel regulator activity;GO:0005524:ATP binding;	K05033
ENSG00000049769	4378	104	1.54	96	1.33	331	5.16	322	5.01	212.254	1.61924	0.169403	9.55852	1.19455e-21	2.3169e-20	Ups	X	49269793	49301461	+	PPP1R3F	protein phosphatase 1 regulatory subunit 3F [Source:HGNC Symbol%3BAcc:HGNC:14944]	GO:0005979:regulation of glycogen biosynthetic process;GO:2000465:regulation of glycogen (starch) synthase activity;	GO:0016021:integral component of membrane;	GO:0019903:protein phosphatase binding;GO:2001069:glycogen binding;	K17453
ENSG00000171241	6175	718	7.55	713	7.01	355	3.92	335	3.7	528.937	-1.04011	0.108914	-9.54984	1.29895e-21	2.50908e-20	Down	16	46578591	46621379	-	SHCBP1	SHC binding and spindle associated 1 [Source:HGNC Symbol%3BAcc:HGNC:29547]	GO:0008543:fibroblast growth factor receptor signaling pathway;GO:2000177:regulation of neural precursor cell proliferation;	-	GO:0042169:SH2 domain binding;	K12581
ENSG00000223564	504	187	24.09	177	21.31	33	4.46	26	3.51	105.682	-2.34894	0.245966	-9.54983	1.29903e-21	2.50908e-20	Down	2	94759259	94760279	-	CYP4F32P	cytochrome P450 family 4 subfamily F member 32%2C pseudogene [Source:HGNC Symbol%3BAcc:HGNC:39951]	-	-	-	K17730
ENSG00000174197	17651	628	2.31	785	2.7	305	1.18	341	1.32	511.99	-1.10811	0.116131	-9.54192	1.40215e-21	2.70544e-20	Down	15	41621224	41773081	+	MGA	MAX dimerization protein MGA [Source:HGNC Symbol%3BAcc:HGNC:14010]	GO:0044245:polysaccharide digestion;GO:0006355:regulation of transcription, DNA-templated;GO:0005983:starch catabolic process;GO:0044281:small molecule metabolic process;GO:0006351:transcription, DNA-templated;	GO:0071339:MLL1 complex;GO:0016021:integral component of membrane;GO:0005667:transcription factor complex;GO:0016324:apical plasma membrane;	GO:0016160:amylase activity;GO:0004339:glucan 1,4-alpha-glucosidase activity;GO:0032450:maltose alpha-glucosidase activity;GO:0003677:DNA binding;GO:0046983:protein dimerization activity;GO:0003700:sequence-specific DNA binding transcription factor activity;GO:0030246:carbohydrate binding;	K17985;K16467
ENSG00000162512	7065	122	1.12	140	1.2	391	3.77	367	3.54	253.591	1.46877	0.153994	9.53783	1.45858e-21	2.8114e-20	Ups	1	30869466	30908758	-	SDC3	syndecan 3 [Source:HGNC Symbol%3BAcc:HGNC:10660]	GO:0006024:glycosaminoglycan biosynthetic process;GO:0005975:carbohydrate metabolic process;GO:0030204:chondroitin sulfate metabolic process;GO:0006027:glycosaminoglycan catabolic process;	GO:0005796:Golgi lumen;GO:0016021:integral component of membrane;GO:0043202:lysosomal lumen;GO:0005886:plasma membrane;	GO:0008092:cytoskeletal protein binding;	K16337
ENSG00000176956	1881	45	1.55	38	1.23	215	7.79	206	7.46	125.385	2.13208	0.223632	9.53388	1.51512e-21	2.91434e-20	Ups	8	143157914	143160711	-	LY6H	lymphocyte antigen 6 family member H [Source:HGNC Symbol%3BAcc:HGNC:6728]	GO:0009887:organ morphogenesis;GO:0007399:nervous system development;	GO:0031225:anchored component of membrane;GO:0005886:plasma membrane;	-	K06846
ENSG00000183688	3621	369	6.62	382	6.4	117	2.2	141	2.65	251.568	-1.48693	0.156532	-9.49919	2.11522e-21	4.03107e-20	Down	17	439978	445939	-	RFLNB	refilin B [Source:HGNC Symbol%3BAcc:HGNC:28705]	GO:0001837:epithelial to mesenchymal transition;GO:0030036:actin cytoskeleton organization;	GO:0015629:actin cytoskeleton;	GO:0031005:filamin binding;	K02927
ENSG00000197472	3756	404	6.98	414	6.69	161	2.92	138	2.5	278.537	-1.40709	0.148439	-9.47923	2.56171e-21	4.84224e-20	Down	1	246945547	247008093	-	ZNF695	zinc finger protein 695 [Source:HGNC Symbol%3BAcc:HGNC:30954]	GO:0006355:regulation of transcription, DNA-templated;	GO:0005622:intracellular;GO:0005634:nucleus;	GO:0003676:nucleic acid binding;GO:0008270:zinc ion binding;	K09228
ENSG00000131188	1753	56	2.07	62	2.15	263	10.23	230	8.94	151.904	1.91519	0.202342	9.4651	2.93274e-21	5.51551e-20	Ups	5	177446445	177456286	+	PRR7	proline rich 7%2C synaptic [Source:HGNC Symbol%3BAcc:HGNC:28130]	-	GO:0045211:postsynaptic membrane;GO:0005886:plasma membrane;GO:0016021:integral component of membrane;GO:0030054:cell junction;	-	-
ENSG00000044446	8547	246	1.87	307	2.18	629	5.02	605	4.82	444.133	1.128	0.119322	9.45342	3.27931e-21	6.14863e-20	Ups	X	18892298	18984114	-	PHKA2	phosphorylase kinase regulatory subunit alpha 2 [Source:HGNC Symbol%3BAcc:HGNC:8926]	GO:0005980:glycogen catabolic process;GO:0044281:small molecule metabolic process;GO:0006464:cellular protein modification process;GO:0006006:glucose metabolic process;GO:0016310:phosphorylation;	GO:0005964:phosphorylase kinase complex;GO:0005886:plasma membrane;GO:0005829:cytosol;	GO:0004553:hydrolase activity, hydrolyzing O-glycosyl compounds;GO:0005516:calmodulin binding;GO:0004689:phosphorylase kinase activity;	K07190
ENSG00000008311	6664	693	6.75	838	7.63	388	3.97	359	3.67	566.696	-1.01988	0.10804	-9.43982	3.73429e-21	6.98759e-20	Down	7	122073549	122144255	-	AASS	aminoadipate-semialdehyde synthase [Source:HGNC Symbol%3BAcc:HGNC:17366]	GO:0033512:L-lysine catabolic process to acetyl-CoA via saccharopine;GO:0034641:cellular nitrogen compound metabolic process;GO:0051262:protein tetramerization;GO:0055114:oxidation-reduction process;	GO:0005759:mitochondrial matrix;	GO:0047131:saccharopine dehydrogenase (NAD+, L-glutamate-forming) activity;GO:0047130:saccharopine dehydrogenase (NADP+, L-lysine-forming) activity;GO:0000166:nucleotide binding;	K14157
ENSG00000172209	3711	9	0.16	11	0.18	120	2.2	127	2.33	66.3329	2.90564	0.307838	9.43887	3.76823e-21	7.04401e-20	Ups	7	107470018	107475684	+	GPR22	G protein-coupled receptor 22 [Source:HGNC Symbol%3BAcc:HGNC:4477]	GO:0007186:G-protein coupled receptor signaling pathway;	GO:0005887:integral component of plasma membrane;	GO:0004930:G-protein coupled receptor activity;	K04319
ENSG00000062282	7904	205	1.68	195	1.5	494	4.26	489	4.22	344.209	1.25299	0.132787	9.43611	3.86879e-21	7.22473e-20	Ups	11	75759512	75801535	+	DGAT2	diacylglycerol O-acyltransferase 2 [Source:HGNC Symbol%3BAcc:HGNC:16940]	GO:0036155:acylglycerol acyl-chain remodeling;GO:0006071:glycerol metabolic process;GO:0035336:long-chain fatty-acyl-CoA metabolic process;GO:0046474:glycerophospholipid biosynthetic process;GO:0035356:cellular triglyceride homeostasis;GO:0034383:low-density lipoprotein particle clearance;GO:0055089:fatty acid homeostasis;GO:0060613:fat pad development;GO:0019915:lipid storage;GO:0019432:triglyce…	GO:0030176:integral component of endoplasmic reticulum membrane;GO:0005739:mitochondrion;GO:0048471:perinuclear region of cytoplasm;GO:0005811:lipid particle;	GO:0004144:diacylglycerol O-acyltransferase activity;GO:0003846:2-acylglycerol O-acyltransferase activity;GO:0050252:retinol O-fatty-acyltransferase activity;GO:0042803:protein homodimerization activity;	K11160
ENSG00000120334	4914	510	6.74	543	6.7	227	3.15	230	3.19	376.268	-1.18031	0.125277	-9.42157	4.44404e-21	8.29063e-20	Down	1	173799550	173824720	-	CENPL	centromere protein L [Source:HGNC Symbol%3BAcc:HGNC:17879]	GO:0000236:mitotic prometaphase;	GO:0005634:nucleus;GO:0005829:cytosol;GO:0000775:chromosome, centromeric region;	-	K11504;K02927
ENSG00000175866	10288	642	4.05	698	4.12	336	2.23	306	2.03	493.721	-1.04648	0.111392	-9.39458	5.7446e-21	1.0674e-19	Down	17	81035122	81117432	+	BAIAP2	BAR/IMD domain containing adaptor protein 2 [Source:HGNC Symbol%3BAcc:HGNC:947]	GO:0046847:filopodium assembly;GO:0016358:dendrite development;GO:0008360:regulation of cell shape;GO:0008286:insulin receptor signaling pathway;GO:0051017:actin filament bundle assembly;GO:0007409:axonogenesis;GO:0009617:response to bacterium;GO:0048167:regulation of synaptic plasticity;GO:0051764:actin crosslink formation;GO:0032956:regulation of actin cytoskeleton organization;	GO:0043005:neuron projection;GO:0015629:actin cytoskeleton;GO:0030175:filopodium;GO:0005730:nucleolus;GO:0005829:cytosol;GO:0001726:ruffle;GO:0030054:cell junction;GO:0005886:plasma membrane;	GO:0008022:protein C-terminus binding;GO:0070064:proline-rich region binding;GO:0042802:identical protein binding;GO:0017124:SH3 domain binding;GO:0008093:cytoskeletal adaptor activity;	K05627
ENSG00000132329	1147	67	3.79	66	3.49	266	15.81	249	14.79	161.174	1.82342	0.194154	9.39163	5.90785e-21	1.09664e-19	Ups	2	237858893	237912106	+	RAMP1	receptor activity modifying protein 1 [Source:HGNC Symbol%3BAcc:HGNC:9843]	GO:0001525:angiogenesis;GO:0006816:calcium ion transport;GO:0030819:positive regulation of cAMP biosynthetic process;GO:0006886:intracellular protein transport;GO:0031623:receptor internalization;GO:0072659:protein localization to plasma membrane;GO:0008277:regulation of G-protein coupled receptor protein signaling pathway;GO:0060050:positive regulation of protein glycosylation;	GO:0005615:extracellular space;GO:0009986:cell surface;GO:0043235:receptor complex;GO:0005887:integral component of plasma membrane;	GO:0004948:calcitonin receptor activity;GO:0008565:protein transporter activity;GO:0015026:coreceptor activity;GO:0031716:calcitonin receptor binding;	K08447
ENSG00000170385	5893	241	2.65	226	2.33	537	6.21	552	6.38	387.316	1.18258	0.126186	9.37169	7.13833e-21	1.31585e-19	Ups	1	211571568	211579161	-	SLC30A1	solute carrier family 30 member 1 [Source:HGNC Symbol%3BAcc:HGNC:11012]	GO:0090281:negative regulation of calcium ion import;GO:0006874:cellular calcium ion homeostasis;GO:0071585:detoxification of cadmium ion;GO:0070574:cadmium ion transmembrane transport;GO:0006882:cellular zinc ion homeostasis;GO:0046929:negative regulation of neurotransmitter secretion;GO:0071584:negative regulation of zinc ion transmembrane import;GO:0001701:in utero embryonic development;	GO:0016021:integral component of membrane;GO:0030315:T-tubule;	GO:0005385:zinc ion transmembrane transporter activity;GO:0019855:calcium channel inhibitor activity;	K14688
ENSG00000129667	7055	62	0.57	72	0.62	251	2.43	263	2.54	161.062	1.81325	0.193538	9.36897	7.32421e-21	1.34877e-19	Ups	17	76470891	76501790	-	RHBDF2	rhomboid 5 homolog 2 [Source:HGNC Symbol%3BAcc:HGNC:20788]	GO:0006508:proteolysis;GO:0050709:negative regulation of protein secretion;	GO:0016021:integral component of membrane;GO:0005789:endoplasmic reticulum membrane;GO:0005886:plasma membrane;	GO:0019838:growth factor binding;GO:0004252:serine-type endopeptidase activity;	K02927;K17985
ENSG00000185515	3182	479	9.77	477	9.09	192	4.11	201	4.3	336.459	-1.25315	0.133865	-9.36128	7.87731e-21	1.44633e-19	Down	X	155071420	155123074	+	BRCC3	BRCA1/BRCA2-containing complex subunit 3 [Source:HGNC Symbol%3BAcc:HGNC:24185]	GO:0045739:positive regulation of DNA repair;GO:0031572:G2 DNA damage checkpoint;GO:0010165:response to X-ray;GO:0006302:double-strand break repair;GO:0070537:histone H2A K63-linked deubiquitination;GO:0006508:proteolysis;GO:0050790:regulation of catalytic activity;	GO:0070552:BRISC complex;GO:0070531:BRCA1-A complex;GO:0000152:nuclear ubiquitin ligase complex;	GO:0031593:polyubiquitin binding;GO:0046872:metal ion binding;GO:0030234:enzyme regulator activity;GO:0008237:metallopeptidase activity;GO:0004843:ubiquitin-specific protease activity;	K11864
ENSG00000111981	3211	189	3.82	176	3.33	23	0.49	37	0.79	106.2	-2.32432	0.248793	-9.3424	9.41751e-21	1.72231e-19	Down	6	149963943	149973715	+	ULBP1	UL16 binding protein 1 [Source:HGNC Symbol%3BAcc:HGNC:14893]	GO:0019882:antigen processing and presentation;GO:0050776:regulation of immune response;GO:0030101:natural killer cell activation;GO:0042267:natural killer cell mediated cytotoxicity;	GO:0046658:anchored component of plasma membrane;GO:0005783:endoplasmic reticulum;GO:0042612:MHC class I protein complex;	GO:0046703:natural killer cell lectin-like receptor binding;	K07986
ENSG00000183044	9713	215	1.44	214	1.34	524	3.68	496	3.48	360.571	1.20911	0.129438	9.34126	9.51978e-21	1.7393e-19	Ups	16	8674596	8784575	+	ABAT	4-aminobutyrate aminotransferase [Source:HGNC Symbol%3BAcc:HGNC:23]	GO:0001666:response to hypoxia;GO:0009450:gamma-aminobutyric acid catabolic process;GO:0045776:negative regulation of blood pressure;GO:0045471:response to ethanol;GO:0010039:response to iron ion;GO:0007620:copulation;GO:0007626:locomotory behavior;GO:0048148:behavioral response to cocaine;GO:0007269:neurotransmitter secretion;GO:0042135:neurotransmitter catabolic process;GO:0035094:response to n…	GO:0032144:4-aminobutyrate transaminase complex;GO:0043005:neuron projection;GO:0005759:mitochondrial matrix;	GO:0003867:4-aminobutyrate transaminase activity;GO:0047298:(S)-3-amino-2-methylpropionate transaminase activity;GO:0032145:succinate-semialdehyde dehydrogenase binding;GO:0042803:protein homodimerization activity;GO:0030170:pyridoxal phosphate binding;GO:0016262:protein N-acetylglucosaminyltransferase activity;	K13524;K15040;K17985
ENSG00000105011	1958	506	16.78	521	16.14	219	7.63	224	7.79	366.461	-1.18851	0.127314	-9.33525	1.00749e-20	1.83712e-19	Down	19	14119512	14136613	-	ASF1B	anti-silencing function 1B histone chaperone [Source:HGNC Symbol%3BAcc:HGNC:20996]	GO:0016568:chromatin modification;GO:0006355:regulation of transcription, DNA-templated;GO:0007283:spermatogenesis;GO:0030154:cell differentiation;GO:0006334:nucleosome assembly;GO:0007275:multicellular organismal development;GO:0044260:cellular macromolecule metabolic process;GO:0090304:nucleic acid metabolic process;GO:0006325:chromatin organization;	GO:0000785:chromatin;GO:0005634:nucleus;	GO:0042393:histone binding;GO:0005515:protein binding;	K10753
ENSG00000157514	4766	685	9.33	684	8.71	321	4.59	343	4.9	506.936	-1.0311	0.110678	-9.31624	1.20538e-20	2.18508e-19	Down	X	107713221	107777342	-	TSC22D3	TSC22 domain family member 3 [Source:HGNC Symbol%3BAcc:HGNC:3051]	GO:0006355:regulation of transcription, DNA-templated;GO:0048642:negative regulation of skeletal muscle tissue development;GO:0000122:negative regulation of transcription from RNA polymerase II promoter;GO:0007589:body fluid secretion;GO:0006970:response to osmotic stress;GO:0043066:negative regulation of apoptotic process;	GO:0005737:cytoplasm;GO:0005634:nucleus;	GO:0003700:sequence-specific DNA binding transcription factor activity;GO:0043426:MRF binding;	-
ENSG00000106070	9795	772	5.12	818	5.07	429	2.99	347	2.41	589.575	-1.02132	0.109799	-9.30169	1.38233e-20	2.50099e-19	Down	7	50590063	50793462	-	GRB10	growth factor receptor bound protein 10 [Source:HGNC Symbol%3BAcc:HGNC:4564]	GO:0045719:negative regulation of glycogen biosynthetic process;GO:0046325:negative regulation of glucose import;GO:0048009:insulin-like growth factor receptor signaling pathway;GO:0042327:positive regulation of phosphorylation;GO:0030178:negative regulation of Wnt signaling pathway;GO:0042326:negative regulation of phosphorylation;GO:0046627:negative regulation of insulin receptor signaling path…	GO:0005829:cytosol;GO:0005886:plasma membrane;	GO:0005543:phospholipid binding;GO:0005070:SH3/SH2 adaptor activity;GO:0005158:insulin receptor binding;	-
ENSG00000137404	2045	659	20.92	668	19.82	330	11	309	10.29	490.159	-1.04045	0.111942	-9.29456	1.47813e-20	2.67171e-19	Down	6	30688047	30691420	-	NRM	nurim [Source:HGNC Symbol%3BAcc:HGNC:8003]	-	GO:0016021:integral component of membrane;GO:0005637:nuclear inner membrane;GO:0005635:nuclear envelope;GO:0016020:membrane;	-	-
ENSG00000166292	2906	78	1.74	91	1.9	293	6.88	283	6.63	185.188	1.66994	0.179751	9.29028	1.53888e-20	2.7788e-19	Ups	17	55719627	55732121	-	TMEM100	transmembrane protein 100 [Source:HGNC Symbol%3BAcc:HGNC:25607]	GO:0030154:cell differentiation;GO:0048646:anatomical structure formation involved in morphogenesis;GO:0007165:signal transduction;GO:0048514:blood vessel morphogenesis;GO:0044763:single-organism cellular process;GO:0001568:blood vessel development;	-	-	-
ENSG00000171532	6242	85	0.88	115	1.12	4	0.04	5	0.05	51.92	-3.18025	0.343377	-9.2617	2.01205e-20	3.61916e-19	Down	17	39603536	39609777	-	NEUROD2	neuronal differentiation 2 [Source:HGNC Symbol%3BAcc:HGNC:7763]	GO:0071277:cellular response to calcium ion;GO:0048666:neuron development;GO:2000297:negative regulation of synapse maturation;GO:0090129:positive regulation of synapse maturation;GO:0006357:regulation of transcription from RNA polymerase II promoter;GO:0031915:positive regulation of synaptic plasticity;GO:0071257:cellular response to electrical stimulus;GO:0051091:positive regulation of sequence…	GO:0005634:nucleus;	GO:0003714:transcription corepressor activity;GO:0046982:protein heterodimerization activity;GO:0003700:sequence-specific DNA binding transcription factor activity;GO:0070888:E-box binding;	K09078
ENSG00000007968	5462	605	7.19	672	7.46	309	3.86	306	3.82	471.163	-1.03837	0.112492	-9.23065	2.68996e-20	4.78297e-19	Down	1	23506438	23531233	-	E2F2	E2F transcription factor 2 [Source:HGNC Symbol%3BAcc:HGNC:3114]	GO:0006367:transcription initiation from RNA polymerase II promoter;GO:0051726:regulation of cell cycle;GO:0006915:apoptotic process;GO:0006355:regulation of transcription, DNA-templated;GO:0000080:mitotic G1 phase;	GO:0005667:transcription factor complex;GO:0005654:nucleoplasm;	GO:0001047:core promoter binding;GO:0003700:sequence-specific DNA binding transcription factor activity;GO:0008134:transcription factor binding;	K09389
ENSG00000136099	5150	236	2.97	240	2.83	65	0.86	53	0.7	148.19	-1.87824	0.203549	-9.22744	2.77166e-20	4.92354e-19	Down	13	52842889	52848641	-	PCDH8	protocadherin 8 [Source:HGNC Symbol%3BAcc:HGNC:8660]	GO:0007156:homophilic cell adhesion via plasma membrane adhesion molecules;GO:0016331:morphogenesis of embryonic epithelium;GO:0007268:synaptic transmission;GO:0001756:somitogenesis;	GO:0005887:integral component of plasma membrane;GO:0030425:dendrite;GO:0045211:postsynaptic membrane;GO:0042734:presynaptic membrane;GO:0030054:cell junction;	GO:0005509:calcium ion binding;	K16499
ENSG00000110076	10589	303	1.86	319	1.83	651	4.19	644	4.14	476.932	1.03075	0.111726	9.22568	2.81765e-20	5.00045e-19	Ups	11	64606174	64723197	-	NRXN2	neurexin 2 [Source:HGNC Symbol%3BAcc:HGNC:8009]	GO:0097118:neuroligin clustering involved in postsynaptic membrane assembly;GO:0007269:neurotransmitter secretion;GO:0097104:postsynaptic membrane assembly;GO:0097119:postsynaptic density protein 95 clustering;GO:0007155:cell adhesion;GO:0097116:gephyrin clustering involved in postsynaptic density assembly;GO:0007416:synapse assembly;	GO:0016021:integral component of membrane;GO:0042734:presynaptic membrane;	GO:0046872:metal ion binding;GO:0050839:cell adhesion molecule binding;GO:0005246:calcium channel regulator activity;GO:0005515:protein binding;	K07377
ENSG00000091972	2991	85	1.84	127	2.58	339	7.73	335	7.63	220.004	1.58611	0.172086	9.21699	3.05549e-20	5.4019e-19	Ups	3	112332347	112362812	+	CD200	CD200 molecule [Source:HGNC Symbol%3BAcc:HGNC:7203]	GO:0050776:regulation of immune response;	GO:0005887:integral component of plasma membrane;	GO:0005515:protein binding;	K06556
ENSG00000146592	11681	195	1.08	235	1.22	510	2.98	501	2.92	358.198	1.1958	0.129829	9.21063	3.24216e-20	5.72104e-19	Ups	7	28299321	28825894	+	CREB5	cAMP responsive element binding protein 5 [Source:HGNC Symbol%3BAcc:HGNC:16844]	GO:0045944:positive regulation of transcription from RNA polymerase II promoter;GO:0060612:adipose tissue development;GO:0045444:fat cell differentiation;GO:0045893:positive regulation of transcription, DNA-templated;GO:0006366:transcription from RNA polymerase II promoter;	GO:0005634:nucleus;	GO:0001077:RNA polymerase II core promoter proximal region sequence-specific DNA binding transcription factor activity involved in positive regulation of transcription;GO:0008270:zinc ion binding;GO:0043565:sequence-specific DNA binding;GO:0005515:protein binding;	K09047
ENSG00000173376	3573	115	2.09	122	2.07	8	0.15	12	0.23	64.1068	-2.85552	0.310098	-9.20845	3.30869e-20	5.8329e-19	Down	4	121035613	121073021	-	NDNF	neuron derived neurotrophic factor [Source:HGNC Symbol%3BAcc:HGNC:26256]	GO:0001764:neuron migration;GO:0016049:cell growth;GO:0010811:positive regulation of cell-substrate adhesion;GO:0043524:negative regulation of neuron apoptotic process;GO:0010976:positive regulation of neuron projection development;GO:0019800:peptide cross-linking via chondroitin 4-sulfate glycosaminoglycan;GO:0030198:extracellular matrix organization;	GO:0031012:extracellular matrix;GO:0005576:extracellular region;	GO:0008201:heparin binding;	K09654
ENSG00000182809	4165	297	4.63	298	4.34	609	9.97	660	10.8	463.843	1.06255	0.115444	9.20402	3.44801e-20	6.06699e-19	Ups	14	105472962	105480162	+	CRIP2	cysteine rich protein 2 [Source:HGNC Symbol%3BAcc:HGNC:2361]	GO:0030097:hemopoiesis;GO:0008284:positive regulation of cell proliferation;	GO:0031012:extracellular matrix;GO:0005938:cell cortex;	GO:0008270:zinc ion binding;	-
ENSG00000106397	5671	307	3.51	317	3.39	706	8.49	623	7.48	485.965	1.06121	0.11534	9.20067	3.55727e-20	6.25332e-19	Ups	7	101205977	101218420	-	PLOD3	procollagen-lysine%2C2-oxoglutarate 5-dioxygenase 3 [Source:HGNC Symbol%3BAcc:HGNC:9083]	GO:0001886:endothelial cell morphogenesis;GO:0048730:epidermis morphogenesis;GO:0042311:vasodilation;GO:0008104:protein localization;GO:0030199:collagen fibril organization;GO:0060425:lung morphogenesis;GO:0006464:cellular protein modification process;GO:0070831:basement membrane assembly;GO:0055114:oxidation-reduction process;GO:0032870:cellular response to hormone stimulus;GO:0001701:in utero e…	GO:0030867:rough endoplasmic reticulum membrane;	GO:0005515:protein binding;GO:0033823:procollagen glucosyltransferase activity;GO:0016702:oxidoreductase activity, acting on single donors with incorporation of molecular oxygen, incorporation of two atoms of oxygen;GO:0008475:procollagen-lysine 5-dioxygenase activity;GO:0005506:iron ion binding;GO:0050211:procollagen galactosyltransferase activity;GO:0031418:L-ascorbic acid binding;	K13646
ENSG00000178796	2276	26	0.74	27	0.72	176	5.27	157	4.7	95.9603	2.33638	0.254006	9.19814	3.642e-20	6.39622e-19	Ups	1	151710433	151729805	+	RIIAD1	regulatory subunit of type II PKA R-subunit domain containing 1 [Source:HGNC Symbol%3BAcc:HGNC:26686]	GO:0007165:signal transduction;	-	GO:0008603:cAMP-dependent protein kinase regulator activity;	-
ENSG00000153930	7608	121	1.03	153	1.22	14	0.13	17	0.15	75.8517	-2.64171	0.287311	-9.1946	3.76376e-20	6.60381e-19	Down	17	55882301	56511659	+	ANKFN1	ankyrin repeat and fibronectin type III domain containing 1 [Source:HGNC Symbol%3BAcc:HGNC:26766]	-	-	-	-
ENSG00000204103	3389	60	1.15	64	1.15	229	4.61	260	5.23	152.401	1.8401	0.200308	9.18636	4.06348e-20	7.10287e-19	Ups	20	40685848	40689236	-	MAFB	MAF bZIP transcription factor B [Source:HGNC Symbol%3BAcc:HGNC:6408]	GO:0035282:segmentation;GO:0007423:sensory organ development;GO:0045647:negative regulation of erythrocyte differentiation;GO:0006355:regulation of transcription, DNA-templated;GO:0021546:rhombomere development;	GO:0005634:nucleus;	GO:0003677:DNA binding;GO:0008134:transcription factor binding;	K09036
ENSG00000182050	27763	21	0.05	22	0.05	146	0.36	159	0.39	86.4932	2.44772	0.266809	9.17405	4.55575e-20	7.94095e-19	Ups	12	85955666	86838904	-	MGAT4C	MGAT4 family member C [Source:HGNC Symbol%3BAcc:HGNC:30871]	GO:0005975:carbohydrate metabolic process;	GO:0016020:membrane;	GO:0016758:transferase activity, transferring hexosyl groups;	K13748
ENSG00000223749	3003	126	2.72	109	2.2	11	0.25	8	0.18	63.5835	-2.87989	0.314104	-9.1686	4.79193e-20	8.33697e-19	Down	X	134543119	134546642	-	MIR503HG	MIR503 host gene [Source:HGNC Symbol%3BAcc:HGNC:28258]	-	-	-	-
ENSG00000198846	4076	25	0.4	44	0.65	193	3.23	186	3.11	111.213	2.20495	0.240859	9.15452	5.46018e-20	9.47298e-19	Ups	8	58805412	59119147	-	TOX	thymocyte selection associated high mobility group box [Source:HGNC Symbol%3BAcc:HGNC:18988]	-	GO:0005634:nucleus;	GO:0003677:DNA binding;	-
ENSG00000265763	3516	159	2.94	189	3.26	31	0.6	30	0.58	101.81	-2.24636	0.245391	-9.15422	5.4754e-20	9.49052e-19	Down	10	47365496	47384293	-	ZNF488	zinc finger protein 488 [Source:HGNC Symbol%3BAcc:HGNC:23535]	GO:0006357:regulation of transcription from RNA polymerase II promoter;GO:0048714:positive regulation of oligodendrocyte differentiation;GO:0045892:negative regulation of transcription, DNA-templated;GO:0014003:oligodendrocyte development;	GO:0005634:nucleus;	GO:0008270:zinc ion binding;GO:0000981:sequence-specific DNA binding RNA polymerase II transcription factor activity;GO:0003677:DNA binding;GO:0005515:protein binding;	-
ENSG00000116329	9345	110	0.76	144	0.93	372	2.71	355	2.59	243.741	1.45157	0.158993	9.12974	6.86655e-20	1.18246e-18	Ups	1	28812142	28871267	+	OPRD1	opioid receptor delta 1 [Source:HGNC Symbol%3BAcc:HGNC:8153]	GO:0071363:cellular response to growth factor stimulus;GO:0038003:opioid receptor signaling pathway;GO:0008344:adult locomotory behavior;GO:0000060:protein import into nucleus, translocation;GO:0051924:regulation of calcium ion transport;GO:0007200:phospholipase C-activating G-protein coupled receptor signaling pathway;GO:0006955:immune response;GO:0007193:adenylate cyclase-inhibiting G-protein c…	GO:0032590:dendrite membrane;GO:0031982:vesicle;GO:0045121:membrane raft;GO:0045211:postsynaptic membrane;GO:0043679:axon terminus;GO:0005737:cytoplasm;GO:0005887:integral component of plasma membrane;	GO:0038046:enkephalin receptor activity;GO:0005515:protein binding;	K04213
ENSG00000158270	7343	305	2.7	332	2.74	106	0.98	107	0.99	211.791	-1.51452	0.166554	-9.0933	9.60806e-20	1.63188e-18	Down	18	316737	500722	-	COLEC12	collectin subfamily member 12 [Source:HGNC Symbol%3BAcc:HGNC:16016]	GO:0006910:phagocytosis, recognition;GO:0002221:pattern recognition receptor signaling pathway;GO:0009756:carbohydrate mediated signaling;GO:0051260:protein homooligomerization;	GO:0005581:collagen trimer;GO:0016021:integral component of membrane;	GO:0008329:signaling pattern recognition receptor activity;GO:0046872:metal ion binding;GO:0030169:low-density lipoprotein particle binding;GO:0005534:galactose binding;GO:0005044:scavenger receptor activity;	K10062;K18047
ENSG00000010404	9294	170	1.19	204	1.33	451	3.31	461	3.38	319.663	1.24296	0.136785	9.08697	1.01839e-19	1.7281e-18	Ups	X	149476988	149521096	-	IDS	iduronate 2-sulfatase [Source:HGNC Symbol%3BAcc:HGNC:5389]	GO:0005975:carbohydrate metabolic process;GO:0030207:chondroitin sulfate catabolic process;	GO:0043202:lysosomal lumen;	GO:0046872:metal ion binding;GO:0004423:iduronate-2-sulfatase activity;	K01136
ENSG00000162772	4040	312	5.01	341	5.12	116	1.96	105	1.77	217.762	-1.49913	0.165041	-9.0834	1.05238e-19	1.78416e-18	Down	1	212565334	212620777	+	ATF3	activating transcription factor 3 [Source:HGNC Symbol%3BAcc:HGNC:785]	GO:0006094:gluconeogenesis;GO:0045892:negative regulation of transcription, DNA-templated;GO:0008284:positive regulation of cell proliferation;GO:0006987:activation of signaling protein activity involved in unfolded protein response;GO:0006351:transcription, DNA-templated;GO:0035914:skeletal muscle cell differentiation;GO:0006950:response to stress;	GO:0005654:nucleoplasm;GO:0005730:nucleolus;GO:0005634:nucleus;	GO:0003714:transcription corepressor activity;GO:0042802:identical protein binding;GO:0043565:sequence-specific DNA binding;GO:0003700:sequence-specific DNA binding transcription factor activity;	K09032
ENSG00000102312	3011	126	2.72	116	2.34	350	7.93	348	7.87	233.94	1.45644	0.160445	9.07752	1.11074e-19	1.87795e-18	Ups	X	48508962	48520814	+	PORCN	porcupine O-acyltransferase [Source:HGNC Symbol%3BAcc:HGNC:17652]	GO:0016055:Wnt signaling pathway;GO:0009100:glycoprotein metabolic process;	GO:0030176:integral component of endoplasmic reticulum membrane;GO:0032281:alpha-amino-3-hydroxy-5-methyl-4-isoxazolepropionic acid selective glutamate receptor complex;	GO:0016746:transferase activity, transferring acyl groups;GO:0005515:protein binding;	K00181
ENSG00000138435	4979	66	0.86	75	0.91	0	0	0	0	35.14	-3.47022	0.382661	-9.06867	1.20476e-19	2.03321e-18	Down	2	174747592	174787935	-	CHRNA1	cholinergic receptor nicotinic alpha 1 subunit [Source:HGNC Symbol%3BAcc:HGNC:1955]	GO:0048630:skeletal muscle tissue growth;GO:0007274:neuromuscular synaptic transmission;GO:0050905:neuromuscular process;GO:0007528:neuromuscular junction development;GO:0019228:neuronal action potential;GO:0003009:skeletal muscle contraction;GO:0006811:ion transport;GO:0046716:muscle cell cellular homeostasis;GO:0007165:signal transduction;GO:0070050:neuron cellular homeostasis;GO:0006810:transp…	GO:0030054:cell junction;GO:0005892:acetylcholine-gated channel complex;GO:0009986:cell surface;GO:0031594:neuromuscular junction;GO:0045211:postsynaptic membrane;	GO:0015464:acetylcholine receptor activity;GO:0042166:acetylcholine binding;GO:0004889:acetylcholine-activated cation-selective channel activity;	K04803
ENSG00000129173	4134	316	4.96	320	4.7	110	1.81	102	1.68	211.509	-1.51904	0.167744	-9.05573	1.35659e-19	2.28322e-18	Down	11	19224063	19241620	-	E2F8	E2F transcription factor 8 [Source:HGNC Symbol%3BAcc:HGNC:24727]	GO:0000122:negative regulation of transcription from RNA polymerase II promoter;GO:0033301:cell cycle comprising mitosis without cytokinesis;GO:0008283:cell proliferation;GO:0060718:chorionic trophoblast cell differentiation;GO:0002040:sprouting angiogenesis;GO:0070365:hepatocyte differentiation;GO:0060707:trophoblast giant cell differentiation;GO:0032877:positive regulation of DNA endoreduplicat…	GO:0005667:transcription factor complex;	GO:0003714:transcription corepressor activity;GO:0001047:core promoter binding;GO:0003700:sequence-specific DNA binding transcription factor activity;GO:0042803:protein homodimerization activity;	K09391
ENSG00000183580	4870	657	8.76	651	8.11	274	3.84	337	4.71	478.561	-1.08084	0.119818	-9.02069	1.86909e-19	3.11197e-18	Down	5	15500180	15939795	+	FBXL7	F-box and leucine rich repeat protein 7 [Source:HGNC Symbol%3BAcc:HGNC:13604]	GO:0000086:G2/M transition of mitotic cell cycle;GO:0051301:cell division;GO:0016567:protein ubiquitination;GO:0007067:mitotic nuclear division;GO:0031146:SCF-dependent proteasomal ubiquitin-dependent protein catabolic process;GO:0008283:cell proliferation;	GO:0019005:SCF ubiquitin ligase complex;GO:0005813:centrosome;GO:0005737:cytoplasm;	GO:0004842:ubiquitin-protein transferase activity;GO:0005515:protein binding;	K10273
ENSG00000154839	2900	430	9.63	431	9.02	179	4.21	171	4.02	302.025	-1.26476	0.140459	-9.00447	2.16713e-19	3.59531e-18	Down	18	50375040	50394168	+	SKA1	spindle and kinetochore associated complex subunit 1 [Source:HGNC Symbol%3BAcc:HGNC:28109]	GO:0031110:regulation of microtubule polymerization or depolymerization;GO:0007059:chromosome segregation;GO:0051301:cell division;GO:0000090:mitotic anaphase;GO:0000236:mitotic prometaphase;	GO:0005829:cytosol;GO:0005876:spindle microtubule;GO:0005813:centrosome;GO:0000940:condensed chromosome outer kinetochore;	GO:0008017:microtubule binding;	K17985;K09228
ENSG00000243927	4273	633	9.62	547	7.77	256	4.09	261	4.16	423.998	-1.16889	0.129821	-9.00387	2.17895e-19	3.6117e-18	Down	21	34073224	34143034	+	MRPS6	mitochondrial ribosomal protein S6 [Source:HGNC Symbol%3BAcc:HGNC:14051]	GO:0006412:translation;	GO:0015935:small ribosomal subunit;GO:0005739:mitochondrion;	GO:0003735:structural constituent of ribosome;GO:0019843:rRNA binding;	K02990
ENSG00000064666	3640	488	8.7	544	9.07	239	4.48	221	4.14	371.564	-1.14112	0.126798	-8.99951	2.26725e-19	3.7547e-18	Down	19	1026586	1039068	+	CNN2	calponin 2 [Source:HGNC Symbol%3BAcc:HGNC:2156]	GO:0042060:wound healing;GO:0031032:actomyosin structure organization;GO:0030336:negative regulation of cell migration;GO:0050765:negative regulation of phagocytosis;GO:0030097:hemopoiesis;GO:0032970:regulation of actin filament-based process;GO:0010628:positive regulation of gene expression;GO:0042127:regulation of cell proliferation;GO:0071260:cellular response to mechanical stimulus;	GO:0001725:stress fiber;GO:0005911:cell-cell junction;	GO:0005516:calmodulin binding;GO:0003779:actin binding;	K15411;K09228;K18674
ENSG00000180263	10044	494	3.19	519	3.14	214	1.45	235	1.59	364.355	-1.14963	0.128021	-8.98004	2.70669e-19	4.47049e-18	Down	12	95076749	95217482	-	FGD6	FYVE%2C RhoGEF and PH domain containing 6 [Source:HGNC Symbol%3BAcc:HGNC:21740]	GO:0046847:filopodium assembly;GO:0008360:regulation of cell shape;GO:0030036:actin cytoskeleton organization;	GO:0030027:lamellipodium;GO:0005794:Golgi apparatus;GO:0001726:ruffle;GO:0005856:cytoskeleton;	GO:0005543:phospholipid binding;GO:0046872:metal ion binding;GO:0031267:small GTPase binding;GO:0005089:Rho guanyl-nucleotide exchange factor activity;	K05724
ENSG00000204604	5279	319	3.92	374	4.3	124	1.6	123	1.59	233.968	-1.43118	0.159441	-8.97621	2.80255e-19	4.6206e-18	Down	19	52838010	52857649	-	ZNF468	zinc finger protein 468 [Source:HGNC Symbol%3BAcc:HGNC:33105]	GO:0006355:regulation of transcription, DNA-templated;	GO:0005634:nucleus;	GO:0003677:DNA binding;GO:0008270:zinc ion binding;	K09228
ENSG00000269609	6160	168	1.77	138	1.36	422	4.67	401	4.44	281.172	1.36426	0.15229	8.95829	3.29755e-19	5.40792e-18	Ups	10	102449816	102461106	+	RPARP-AS1	RPARP antisense RNA 1 [Source:HGNC Symbol%3BAcc:HGNC:45238]	-	-	-	-
ENSG00000287562	4799	223	3.02	253	3.2	537	7.63	520	7.38	381.212	1.11721	0.124756	8.95513	3.39336e-19	5.56015e-18	Ups	6	44090787	44095585	-	AL109615.4	novel transcript	-	-	-	-
ENSG00000163661	1884	324	11.16	326	10.5	691	25.01	639	23.11	492.769	1.00535	0.112306	8.95184	3.49611e-19	5.71339e-18	Ups	3	157436850	157443633	+	PTX3	pentraxin 3 [Source:HGNC Symbol%3BAcc:HGNC:9692]	GO:0048666:neuron development;GO:0030901:midbrain development;GO:0007626:locomotory behavior;GO:0001878:response to yeast;GO:0071542:dopaminergic neuron differentiation;GO:0050766:positive regulation of phagocytosis;GO:0070306:lens fiber cell differentiation;GO:0008228:opsonization;GO:0045429:positive regulation of nitric oxide biosynthetic process;GO:0006954:inflammatory response;GO:0045893:posi…	GO:0005576:extracellular region;GO:0005634:nucleus;	GO:0001872:(1->3)-beta-D-glucan binding;GO:0043565:sequence-specific DNA binding;GO:0003700:sequence-specific DNA binding transcription factor activity;	-
ENSG00000165121	2067	357	11.21	380	11.15	140	4.62	138	4.55	252.957	-1.36018	0.151951	-8.95143	3.50896e-19	5.72934e-18	Down	9	85805359	85849542	+	AL353743.1	kinesin family member 27 (KIF27) pseudogene	GO:0021591:ventricular system development;GO:0042384:cilium assembly;GO:0003351:epithelial cilium movement;	GO:0005875:microtubule associated complex;GO:0005874:microtubule;GO:0005929:cilium;GO:0005737:cytoplasm;	GO:0003777:microtubule motor activity;GO:0005524:ATP binding;	K10395
ENSG00000251493	2863	672	15.24	696	14.75	306	7.29	364	8.66	507.931	-1.01569	0.113474	-8.95083	3.52804e-19	5.75545e-18	Down	5	73444827	73448777	-	FOXD1	forkhead box D1 [Source:HGNC Symbol%3BAcc:HGNC:3802]	-	-	-	K09397
ENSG00000007402	6322	106	1.09	120	1.15	328	3.54	327	3.52	219.039	1.46298	0.163661	8.93909	3.92387e-19	6.38437e-18	Ups	3	50362799	50504244	-	CACNA2D2	calcium voltage-gated channel auxiliary subunit alpha2delta 2 [Source:HGNC Symbol%3BAcc:HGNC:1400]	GO:0060024:rhythmic synaptic transmission;GO:0006112:energy reserve metabolic process;GO:0050796:regulation of insulin secretion;GO:0046622:positive regulation of organ growth;GO:0007528:neuromuscular junction development;GO:0044281:small molecule metabolic process;GO:0040014:regulation of multicellular organism growth;GO:0034765:regulation of ion transmembrane transport;GO:0070588:calcium ion tr…	GO:0005891:voltage-gated calcium channel complex;GO:0005886:plasma membrane;	GO:0005245:voltage-gated calcium channel activity;GO:0046872:metal ion binding;	K04859
ENSG00000053108	6711	520	5.03	556	5.03	253	2.57	243	2.47	391.68	-1.09658	0.122688	-8.93794	3.965e-19	6.44564e-18	Down	5	133196455	133612541	-	FSTL4	follistatin like 4 [Source:HGNC Symbol%3BAcc:HGNC:21389]	-	GO:0005576:extracellular region;	GO:0005509:calcium ion binding;	-
ENSG00000104889	2056	403	12.72	392	11.57	141	4.68	164	5.43	274.457	-1.33979	0.150107	-8.92558	4.43383e-19	7.20148e-18	Down	19	12806584	12813640	+	RNASEH2A	ribonuclease H2 subunit A [Source:HGNC Symbol%3BAcc:HGNC:18518]	GO:0006401:RNA catabolic process;GO:0006260:DNA replication;GO:0090305:nucleic acid phosphodiester bond hydrolysis;	GO:0032299:ribonuclease H2 complex;GO:0005634:nucleus;	GO:0004523:RNA-DNA hybrid ribonuclease activity;GO:0046872:metal ion binding;GO:0003723:RNA binding;	K10743
ENSG00000165186	12883	41	0.21	68	0.32	231	1.22	227	1.2	140.755	1.90873	0.213991	8.91969	4.67616e-19	7.56862e-18	Ups	X	23334849	23404374	+	PTCHD1	patched domain containing 1 [Source:HGNC Symbol%3BAcc:HGNC:26392]	GO:0050890:cognition;GO:0007224:smoothened signaling pathway;	GO:0005886:plasma membrane;GO:0016021:integral component of membrane;	GO:0008158:hedgehog receptor activity;	K16467
ENSG00000091947	3029	556	11.92	648	12.98	264	5.94	303	6.82	440.755	-1.06611	0.119995	-8.88464	6.41301e-19	1.03348e-17	Down	17	44011188	44023946	-	TMEM101	transmembrane protein 101 [Source:HGNC Symbol%3BAcc:HGNC:28653]	GO:0043123:positive regulation of I-kappaB kinase/NF-kappaB signaling;	GO:0016021:integral component of membrane;	GO:0004871:signal transducer activity;	-
ENSG00000156521	4621	242	3.4	262	3.44	537	7.92	553	8.15	396.483	1.08064	0.121852	8.86846	7.41654e-19	1.19313e-17	Ups	10	70137981	70146700	-	TYSND1	trypsin domain containing 1 [Source:HGNC Symbol%3BAcc:HGNC:28531]	GO:0051260:protein homooligomerization;GO:0031998:regulation of fatty acid beta-oxidation;GO:0006508:proteolysis;GO:0016485:protein processing;	GO:0005777:peroxisome;	GO:0042802:identical protein binding;GO:0002020:protease binding;GO:0004252:serine-type endopeptidase activity;	K10408
ENSG00000160229	5682	492	5.62	572	6.11	252	3.02	230	2.76	384.803	-1.11792	0.126059	-8.86821	7.43334e-19	1.1948e-17	Down	19	20776304	20809995	+	ZNF66	zinc finger protein 66 [Source:HGNC Symbol%3BAcc:HGNC:13135]	GO:0006355:regulation of transcription, DNA-templated;	GO:0005634:nucleus;	GO:0003677:DNA binding;GO:0008270:zinc ion binding;	K09228
ENSG00000140859	9600	179	1.21	179	1.13	444	3.15	426	3.02	305.559	1.23434	0.139221	8.86606	7.57787e-19	1.21593e-17	Ups	16	57758217	57863053	-	KIFC3	kinesin family member C3 [Source:HGNC Symbol%3BAcc:HGNC:6326]	GO:0090136:epithelial cell-cell adhesion;GO:0045218:zonula adherens maintenance;GO:0007601:visual perception;GO:0007018:microtubule-based movement;GO:0007030:Golgi organization;GO:0007017:microtubule-based process;	GO:0005915:zonula adherens;GO:0030659:cytoplasmic vesicle membrane;GO:0005874:microtubule;GO:0005813:centrosome;GO:0005871:kinesin complex;GO:0005794:Golgi apparatus;GO:0043234:protein complex;GO:0005875:microtubule associated complex;GO:0043231:intracellular membrane-bounded organelle;GO:0044444:cytoplasmic part;	GO:0008569:ATP-dependent microtubule motor activity, minus-end-directed;GO:0005524:ATP binding;GO:0003777:microtubule motor activity;	K10406;K12758
ENSG00000257870	592	139	15.24	162	16.6	19	2.19	27	3.11	86.4038	-2.35956	0.26631	-8.86019	7.98778e-19	1.27729e-17	Down	12	55009746	55014247	+	AC027287.2	novel transcript	-	-	-	-
ENSG00000164236	10043	512	3.31	616	3.72	263	1.79	260	1.76	410.746	-1.0862	0.122669	-8.85475	8.3874e-19	1.33889e-17	Down	5	10564070	10657816	+	ANKRD33B	ankyrin repeat domain 33B [Source:HGNC Symbol%3BAcc:HGNC:35240]	-	-	-	-
ENSG00000188385	14669	59	0.26	51	0.21	239	1.11	210	0.98	139.103	1.86769	0.211088	8.84791	8.91747e-19	1.41741e-17	Ups	10	132036336	132184858	+	JAKMIP3	Janus kinase and microtubule interacting protein 3 [Source:HGNC Symbol%3BAcc:HGNC:23523]	GO:0006471:protein ADP-ribosylation;	GO:0005794:Golgi apparatus;GO:0005887:integral component of plasma membrane;GO:0031225:anchored component of membrane;	GO:0019900:kinase binding;GO:0008017:microtubule binding;GO:0003956:NAD(P)+-protein-arginine ADP-ribosyltransferase activity;GO:0003950:NAD+ ADP-ribosyltransferase activity;GO:0005515:protein binding;	K02355;K10408
ENSG00000197256	7638	464	3.94	461	3.66	198	1.77	200	1.78	329.969	-1.18895	0.134441	-8.84365	9.26425e-19	1.46876e-17	Down	19	11164267	11197791	-	KANK2	KN motif and ankyrin repeat domains 2 [Source:HGNC Symbol%3BAcc:HGNC:29300]	GO:0048523:negative regulation of cellular process;GO:0044763:single-organism cellular process;GO:2000134:negative regulation of G1/S transition of mitotic cell cycle;GO:0006915:apoptotic process;GO:0033147:negative regulation of intracellular estrogen receptor signaling pathway;GO:0008285:negative regulation of cell proliferation;GO:0000122:negative regulation of transcription from RNA polymeras…	GO:0005737:cytoplasm;GO:0005739:mitochondrion;	GO:0005515:protein binding;	K15225;K17985;K08857;K09488
ENSG00000134690	2406	590	15.92	579	14.6	285	8.08	270	7.65	430.005	-1.05796	0.119668	-8.84075	9.50741e-19	1.50603e-17	Down	1	37692481	37709719	+	CDCA8	cell division cycle associated 8 [Source:HGNC Symbol%3BAcc:HGNC:14629]	GO:0051276:chromosome organization;GO:0000236:mitotic prometaphase;GO:0000089:mitotic metaphase;GO:0051301:cell division;	GO:0005730:nucleolus;GO:0032133:chromosome passenger complex;GO:0005825:half bridge of spindle pole body;GO:0010369:chromocenter;GO:0005829:cytosol;GO:0000775:chromosome, centromeric region;	GO:0005515:protein binding;	K11514
ENSG00000129990	5198	9	0.11	6	0.07	87	1.14	131	1.72	57.9105	2.91426	0.330247	8.82447	1.09978e-18	1.73472e-17	Ups	19	55171196	55180289	-	SYT5	synaptotagmin 5 [Source:HGNC Symbol%3BAcc:HGNC:11513]	GO:0050796:regulation of insulin secretion;GO:0007268:synaptic transmission;GO:0006112:energy reserve metabolic process;GO:0044281:small molecule metabolic process;	GO:0030054:cell junction;GO:0043005:neuron projection;GO:0016021:integral component of membrane;GO:0030672:synaptic vesicle membrane;GO:0031045:dense core granule;GO:0043025:neuronal cell body;GO:0048471:perinuclear region of cytoplasm;GO:0055038:recycling endosome membrane;	GO:0046872:metal ion binding;GO:0005544:calcium-dependent phospholipid binding;GO:0030276:clathrin binding;GO:0005215:transporter activity;GO:0046982:protein heterodimerization activity;GO:0019905:syntaxin binding;	K15290;K19752
ENSG00000008056	3733	162	2.82	212	3.45	465	8.49	443	8.09	318.535	1.23608	0.140304	8.81004	1.251e-18	1.9699e-17	Ups	X	47571901	47619857	-	SYN1	synapsin I [Source:HGNC Symbol%3BAcc:HGNC:11494]	GO:0007269:neurotransmitter secretion;GO:0008152:metabolic process;	GO:0005829:cytosol;GO:0030054:cell junction;GO:0030425:dendrite;GO:0030672:synaptic vesicle membrane;GO:0000795:synaptonemal complex;GO:0048786:presynaptic active zone;GO:0005794:Golgi apparatus;GO:0033267:axon part;	GO:0005524:ATP binding;GO:0003779:actin binding;GO:0005215:transporter activity;GO:0003824:catalytic activity;GO:0046983:protein dimerization activity;GO:0048306:calcium-dependent protein binding;	-
ENSG00000213376	1003	6	0.39	1	0.06	101	6.87	78	5.3	46.2705	3.13032	0.355331	8.8096	1.25596e-18	1.97603e-17	Ups	5	174513305	174514307	+	GAPDHP71	glyceraldehyde-3-phosphate dehydrogenase pseudogene 71 [Source:HGNC Symbol%3BAcc:HGNC:4149]	GO:0051402:neuron apoptotic process;GO:0055114:oxidation-reduction process;GO:0006417:regulation of translation;GO:0035606:peptidyl-cysteine S-trans-nitrosylation;GO:0050821:protein stabilization;GO:0000226:microtubule cytoskeleton organization;GO:0006096:glycolytic process;	GO:0005829:cytosol;GO:0015630:microtubule cytoskeleton;GO:0005811:lipid particle;GO:0005634:nucleus;GO:0005886:plasma membrane;	GO:0051287:NAD binding;GO:0008017:microtubule binding;GO:0035605:peptidyl-cysteine S-nitrosylase activity;GO:0004365:glyceraldehyde-3-phosphate dehydrogenase (NAD+) (phosphorylating) activity;GO:0050661:NADP binding;	K00134
ENSG00000144596	11889	71	0.39	81	0.41	251	1.44	267	1.53	166.55	1.65936	0.188514	8.80231	1.3403e-18	2.10293e-17	Ups	3	14489107	14556075	-	GRIP2	glutamate receptor interacting protein 2 [Source:HGNC Symbol%3BAcc:HGNC:23841]	GO:0007268:synaptic transmission;	GO:0005829:cytosol;GO:0005886:plasma membrane;	-	-
ENSG00000231607	11643	357	1.99	359	1.87	138	0.81	131	0.77	245.671	-1.36446	0.155106	-8.7969	1.40648e-18	2.20167e-17	Down	13	49956670	50125720	-	DLEU2	deleted in lymphocytic leukemia 2 [Source:HGNC Symbol%3BAcc:HGNC:13748]	-	-	-	-
ENSG00000172179	1431	272	12.34	322	13.65	81	3.86	106	5.05	194.368	-1.58256	0.179987	-8.79265	1.46072e-18	2.28465e-17	Down	6	22287244	22302826	-	PRL	prolactin [Source:HGNC Symbol%3BAcc:HGNC:9445]	GO:0007595:lactation;GO:0030278:regulation of ossification;GO:0007548:sex differentiation;GO:0045665:negative regulation of neuron differentiation;GO:0030325:adrenal gland development;GO:0060397:JAK-STAT cascade involved in growth hormone signaling pathway;GO:0035162:embryonic hemopoiesis;GO:0006694:steroid biosynthetic process;GO:0046427:positive regulation of JAK-STAT cascade;GO:0048706:embryon…	GO:0005576:extracellular region;GO:0005737:cytoplasm;GO:0005730:nucleolus;GO:0005667:transcription factor complex;	GO:0005148:prolactin receptor binding;GO:0046982:protein heterodimerization activity;GO:0043565:sequence-specific DNA binding;GO:0005179:hormone activity;GO:0003700:sequence-specific DNA binding transcription factor activity;GO:0008134:transcription factor binding;	K05439
ENSG00000147536	5447	326	3.89	413	4.6	138	1.73	135	1.69	251.624	-1.38188	0.157236	-8.78856	1.51493e-18	2.36546e-17	Down	8	41529218	41545030	+	GINS4	GINS complex subunit 4 [Source:HGNC Symbol%3BAcc:HGNC:28226]	GO:0000084:mitotic S phase;GO:0006271:DNA strand elongation involved in DNA replication;	GO:0005737:cytoplasm;GO:0005654:nucleoplasm;	-	K10735
ENSG00000183317	8152	79	0.63	76	0.57	276	2.31	251	2.1	169.673	1.65461	0.188295	8.7873	1.53202e-18	2.38813e-17	Ups	1	37713880	37765133	-	EPHA10	EPH receptor A10 [Source:HGNC Symbol%3BAcc:HGNC:19987]	-	GO:0005887:integral component of plasma membrane;GO:0005576:extracellular region;	GO:0005515:protein binding;GO:0005005:transmembrane-ephrin receptor activity;GO:0005524:ATP binding;	K08897
ENSG00000085741	2371	184	5.04	181	4.63	35	1.01	41	1.18	110.085	-2.05444	0.234026	-8.77865	1.6545e-18	2.57472e-17	Down	11	76186325	76210736	-	WNT11	Wnt family member 11 [Source:HGNC Symbol%3BAcc:HGNC:12776]	GO:0043065:positive regulation of apoptotic process;GO:0045892:negative regulation of transcription, DNA-templated;GO:0090272:negative regulation of fibroblast growth factor production;GO:0030282:bone mineralization;GO:0090037:positive regulation of protein kinase C signaling;GO:0009952:anterior/posterior pattern specification;GO:0030336:negative regulation of cell migration;GO:0060675:ureteric b…	GO:0005615:extracellular space;GO:0005886:plasma membrane;GO:0005737:cytoplasm;GO:0005578:proteinaceous extracellular matrix;	GO:0044212:transcription regulatory region DNA binding;GO:0001664:G-protein coupled receptor binding;GO:0030295:protein kinase activator activity;	K01384
ENSG00000078900	6767	157	1.51	204	1.83	40	0.4	30	0.3	107.14	-2.12313	0.242263	-8.76374	1.88881e-18	2.93691e-17	Down	1	3652516	3736201	+	TP73	tumor protein p73 [Source:HGNC Symbol%3BAcc:HGNC:12003]	GO:0043065:positive regulation of apoptotic process;GO:0021766:hippocampus development;GO:0006954:inflammatory response;GO:0043524:negative regulation of neuron apoptotic process;GO:0045665:negative regulation of neuron differentiation;GO:0033326:cerebrospinal fluid secretion;GO:0006298:mismatch repair;GO:0010165:response to X-ray;GO:0010332:response to gamma radiation;GO:0010243:response to orga…	GO:0005829:cytosol;GO:0005667:transcription factor complex;GO:0000785:chromatin;	GO:0003700:sequence-specific DNA binding transcription factor activity;GO:0003690:double-stranded DNA binding;GO:0046872:metal ion binding;GO:0008134:transcription factor binding;GO:0002039:p53 binding;GO:0044212:transcription regulatory region DNA binding;GO:0042802:identical protein binding;GO:0003682:chromatin binding;GO:0019901:protein kinase binding;GO:0043565:sequence-specific DNA binding;G…	K10148
ENSG00000165731	6874	40	0.38	40	0.35	186	1.85	187	1.85	112.643	2.01125	0.229673	8.75702	2.00472e-18	3.11191e-17	Ups	10	43077064	43130351	+	RET	ret proto-oncogene [Source:HGNC Symbol%3BAcc:HGNC:9967]	GO:0042551:neuron maturation;GO:0007169:transmembrane receptor protein tyrosine kinase signaling pathway;GO:0048484:enteric nervous system development;GO:0007156:homophilic cell adhesion via plasma membrane adhesion molecules;GO:0035799:ureter maturation;GO:0007497:posterior midgut development;GO:0048265:response to pain;GO:0071300:cellular response to retinoic acid;GO:0097021:lymphocyte migratio…	GO:0005887:integral component of plasma membrane;GO:0010008:endosome membrane;	GO:0004714:transmembrane receptor protein tyrosine kinase activity;GO:0005515:protein binding;GO:0005524:ATP binding;GO:0005509:calcium ion binding;	K05126
ENSG00000183018	4068	128	2.04	152	2.27	358	6	380	6.36	253.045	1.34051	0.153155	8.7526	2.08495e-18	3.23377e-17	Ups	17	4498881	4539035	+	SPNS2	sphingolipid transporter 2 [Source:HGNC Symbol%3BAcc:HGNC:26992]	GO:0006869:lipid transport;GO:0055085:transmembrane transport;	GO:0016021:integral component of membrane;	-	-
ENSG00000204379	939	0	0	1	0.06	68	4.94	70	5.08	34.5208	3.32711	0.380339	8.74774	2.17663e-18	3.37314e-17	Ups	X	52495808	52500812	+	XAGE1A	X antigen family member 1A [Source:HGNC Symbol%3BAcc:HGNC:4111]	-	-	-	-
ENSG00000075213	9259	108	0.76	169	1.11	614	4.52	648	4.77	382.117	1.99424	0.228112	8.74237	2.28263e-18	3.52273e-17	Ups	7	83955777	84492724	-	SEMA3A	semaphorin 3A [Source:HGNC Symbol%3BAcc:HGNC:10723]	GO:0071526:semaphorin-plexin signaling pathway;GO:0002027:regulation of heart rate;GO:0048813:dendrite morphogenesis;GO:0010633:negative regulation of epithelial cell migration;GO:0006915:apoptotic process;GO:0060666:dichotomous subdivision of terminal units involved in salivary gland branching;GO:0050919:negative chemotaxis;GO:0007413:axonal fasciculation;GO:0021772:olfactory bulb development;GO…	GO:0016020:membrane;GO:0005576:extracellular region;GO:0030425:dendrite;GO:0030424:axon;	GO:0045499:chemorepellent activity;GO:0004872:receptor activity;	K06840
ENSG00000153721	21579	318	0.96	397	1.12	135	0.43	127	0.4	242.972	-1.39181	0.15923	-8.74087	2.31321e-18	3.56695e-17	Down	6	154387515	154510685	-	CNKSR3	CNKSR family member 3 [Source:HGNC Symbol%3BAcc:HGNC:23034]	GO:0033137:negative regulation of peptidyl-serine phosphorylation;GO:0010765:positive regulation of sodium ion transport;GO:0070373:negative regulation of ERK1 and ERK2 cascade;	GO:0005737:cytoplasm;GO:0016020:membrane;	-	K17536;K12581
ENSG00000137642	19408	138	0.46	159	0.5	396	1.39	369	1.3	264.047	1.31052	0.149962	8.73897	2.35236e-18	3.61831e-17	Ups	11	121452314	121633763	+	SORL1	sortilin related receptor 1 [Source:HGNC Symbol%3BAcc:HGNC:11185]	GO:0006869:lipid transport;GO:0008203:cholesterol metabolic process;GO:0006898:receptor-mediated endocytosis;	GO:0005887:integral component of plasma membrane;GO:0034362:low-density lipoprotein particle;	GO:0004888:transmembrane signaling receptor activity;GO:0030169:low-density lipoprotein particle binding;	K17985
ENSG00000167107	5797	527	5.9	528	5.53	248	2.92	242	2.84	385.265	-1.08634	0.124592	-8.71912	2.80364e-18	4.28057e-17	Down	17	50426158	50474845	+	ACSF2	acyl-CoA synthetase family member 2 [Source:HGNC Symbol%3BAcc:HGNC:26101]	GO:0006631:fatty acid metabolic process;	GO:0005739:mitochondrion;	GO:0016874:ligase activity;GO:0005524:ATP binding;	K00666;K06248
ENSG00000102384	4321	391	5.87	417	5.86	163	2.57	169	2.66	284.077	-1.24702	0.143139	-8.71199	2.98579e-18	4.54529e-17	Down	X	101098218	101163681	+	CENPI	centromere protein I [Source:HGNC Symbol%3BAcc:HGNC:3968]	GO:0007548:sex differentiation;GO:0034080:CENP-A containing nucleosome assembly;GO:0000236:mitotic prometaphase;	GO:0005829:cytosol;GO:0000776:kinetochore;GO:0005654:nucleoplasm;	GO:0005515:protein binding;	K11501
ENSG00000100314	3334	149	2.9	167	3.04	20	0.41	33	0.67	91.934	-2.26401	0.259998	-8.70779	3.09865e-18	4.69625e-17	Down	22	29720003	29731833	+	CABP7	calcium binding protein 7 [Source:HGNC Symbol%3BAcc:HGNC:20834]	-	GO:0016021:integral component of membrane;GO:0005794:Golgi apparatus;GO:0032588:trans-Golgi network membrane;GO:0005886:plasma membrane;	GO:0005509:calcium ion binding;	K13152
ENSG00000007264	4138	4	0.06	6	0.09	99	1.63	84	1.38	47.9455	2.99516	0.344227	8.70112	3.28627e-18	4.96441e-17	Ups	19	3777970	3802129	-	MATK	megakaryocyte-associated tyrosine kinase [Source:HGNC Symbol%3BAcc:HGNC:6906]	GO:0007498:mesoderm development;GO:0006468:protein phosphorylation;GO:0008284:positive regulation of cell proliferation;GO:0006355:regulation of transcription, DNA-templated;	GO:0005829:cytosol;GO:0005730:nucleolus;GO:0016020:membrane;GO:0005634:nucleus;	GO:0005524:ATP binding;GO:0005515:protein binding;GO:0004715:non-membrane spanning protein tyrosine kinase activity;GO:0003677:DNA binding;GO:0008270:zinc ion binding;	K08888;K17985;K17692
ENSG00000181652	6391	179	1.82	197	1.87	436	4.65	445	4.74	312.611	1.18607	0.136543	8.68646	3.73908e-18	5.63013e-17	Ups	7	151012209	151024499	-	ATG9B	autophagy related 9B [Source:HGNC Symbol%3BAcc:HGNC:21899]	GO:0006527:arginine catabolic process;GO:0014806:smooth muscle hyperplasia;GO:0002028:regulation of sodium ion transport;GO:0001701:in utero embryonic development;GO:0006809:nitric oxide biosynthetic process;GO:0043267:negative regulation of potassium ion transport;GO:0031663:lipopolysaccharide-mediated signaling pathway;GO:0034405:response to fluid shear stress;GO:0045776:negative regulation of …	GO:0005856:cytoskeleton;GO:0010494:cytoplasmic stress granule;GO:0005901:caveola;GO:0005829:cytosol;GO:0000139:Golgi membrane;GO:0000932:cytoplasmic mRNA processing body;GO:0030666:endocytic vesicle membrane;GO:0005634:nucleus;GO:0000421:autophagosome membrane;GO:0016021:integral component of membrane;GO:0031410:cytoplasmic vesicle;GO:0044444:cytoplasmic part;GO:0043229:intracellular organelle;GO…	GO:0003785:actin monomer binding;GO:0005506:iron ion binding;GO:0046870:cadmium ion binding;GO:0050661:NADP binding;GO:0050660:flavin adenine dinucleotide binding;GO:0020037:heme binding;GO:0010181:FMN binding;GO:0034617:tetrahydrobiopterin binding;GO:0008270:zinc ion binding;GO:0003958:NADPH-hemoprotein reductase activity;GO:0003723:RNA binding;GO:0034618:arginine binding;GO:0005516:calmodulin b…	K13242;K17907
ENSG00000184185	5455	153	1.82	191	2.12	409	5.11	432	5.4	294.489	1.24311	0.143421	8.66756	4.41483e-18	6.61548e-17	Ups	17	21376357	21419870	+	KCNJ12	potassium inwardly rectifying channel subfamily J member 12 [Source:HGNC Symbol%3BAcc:HGNC:6258]	GO:0034765:regulation of ion transmembrane transport;GO:0006813:potassium ion transport;	GO:0016021:integral component of membrane;	GO:0005242:inward rectifier potassium channel activity;	K19468
ENSG00000006756	7026	120	1.11	119	1.03	16	0.16	11	0.11	66.423	-2.59167	0.299095	-8.66502	4.51419e-18	6.75891e-17	Down	X	2903972	2929349	-	ARSD	arylsulfatase D [Source:HGNC Symbol%3BAcc:HGNC:717]	GO:0006687:glycosphingolipid metabolic process;GO:0006644:phospholipid metabolic process;GO:0044281:small molecule metabolic process;GO:0043687:post-translational protein modification;GO:0008152:metabolic process;	GO:0005788:endoplasmic reticulum lumen;GO:0005764:lysosome;	GO:0046872:metal ion binding;GO:0004065:arylsulfatase activity;GO:0008484:sulfuric ester hydrolase activity;	K12374
ENSG00000162630	3548	310	5.67	354	6.05	127	2.44	114	2.19	225.34	-1.40427	0.16222	-8.65656	4.86214e-18	7.26234e-17	Down	1	193178730	193186613	-	B3GALT2	beta-1%2C3-galactosyltransferase 2 [Source:HGNC Symbol%3BAcc:HGNC:917]	GO:0009312:oligosaccharide biosynthetic process;GO:0006486:protein glycosylation;	GO:0000139:Golgi membrane;GO:0016021:integral component of membrane;	GO:0008499:UDP-galactose:beta-N-acetylglucosamine beta-1,3-galactosyltransferase activity;	K07820
ENSG00000124782	17254	419	1.58	494	1.74	204	0.81	191	0.75	325.512	-1.17712	0.13606	-8.65149	5.08318e-18	7.5803e-17	Down	6	7107597	7251980	+	RREB1	ras responsive element binding protein 1 [Source:HGNC Symbol%3BAcc:HGNC:10449]	GO:0007265:Ras protein signal transduction;GO:0007275:multicellular organismal development;GO:0045892:negative regulation of transcription, DNA-templated;GO:0045893:positive regulation of transcription, DNA-templated;GO:0006366:transcription from RNA polymerase II promoter;	GO:0016607:nuclear speck;GO:0005737:cytoplasm;GO:0016604:nuclear body;	GO:0008270:zinc ion binding;GO:0003677:DNA binding;GO:0003700:sequence-specific DNA binding transcription factor activity;GO:0003676:nucleic acid binding;	K12581
ENSG00000167306	10566	35	0.22	38	0.22	185	1.19	169	1.09	106.153	2.04816	0.236953	8.64376	5.43944e-18	8.07916e-17	Ups	18	49822789	50195147	-	MYO5B	myosin VB [Source:HGNC Symbol%3BAcc:HGNC:7603]	GO:0055085:transmembrane transport;GO:0016192:vesicle-mediated transport;GO:0006833:water transport;GO:0015031:protein transport;GO:0043066:negative regulation of apoptotic process;GO:0006631:fatty acid metabolic process;GO:0006695:cholesterol biosynthetic process;	GO:0030659:cytoplasmic vesicle membrane;GO:0016459:myosin complex;GO:0005743:mitochondrial inner membrane;GO:0043234:protein complex;GO:0005739:mitochondrion;	GO:0005516:calmodulin binding;GO:0017137:Rab GTPase binding;GO:0000146:microfilament motor activity;GO:0005524:ATP binding;GO:0003779:actin binding;GO:0003988:acetyl-CoA C-acyltransferase activity;	K10357
ENSG00000118733	4393	57	0.84	76	1.05	223	3.46	263	4.08	153.761	1.73871	0.20152	8.62798	6.24462e-18	9.23816e-17	Ups	1	101802560	101996926	-	OLFM3	olfactomedin 3 [Source:HGNC Symbol%3BAcc:HGNC:17990]	GO:0042462:eye photoreceptor cell development;	GO:0005615:extracellular space;GO:0005794:Golgi apparatus;GO:0030054:cell junction;GO:0045202:synapse;	-	-
ENSG00000124493	16302	65	0.26	88	0.33	260	1.09	256	1.07	166.191	1.64476	0.190709	8.62448	6.43843e-18	9.5173e-17	Ups	6	34018643	34155622	-	GRM4	glutamate metabotropic receptor 4 [Source:HGNC Symbol%3BAcc:HGNC:4596]	GO:0043523:regulation of neuron apoptotic process;GO:0007269:neurotransmitter secretion;GO:0007612:learning;GO:0007196:adenylate cyclase-inhibiting G-protein coupled glutamate receptor signaling pathway;GO:0000187:activation of MAPK activity;	GO:0043198:dendritic shaft;GO:0048787:presynaptic active zone membrane;GO:0031410:cytoplasmic vesicle;GO:0043195:terminal bouton;GO:0005887:integral component of plasma membrane;	GO:0004930:G-protein coupled receptor activity;GO:0008066:glutamate receptor activity;	K04607
ENSG00000197093	3264	113	2.25	130	2.42	334	6.98	331	6.91	225.743	1.38638	0.160785	8.62258	6.54638e-18	9.66918e-17	Ups	7	100159244	100168617	-	GAL3ST4	galactose-3-O-sulfotransferase 4 [Source:HGNC Symbol%3BAcc:HGNC:24145]	GO:0007267:cell-cell signaling;GO:0006790:sulfur compound metabolic process;GO:0030166:proteoglycan biosynthetic process;GO:0009311:oligosaccharide metabolic process;	GO:0032580:Golgi cisterna membrane;GO:0016021:integral component of membrane;	GO:0050656:3'-phosphoadenosine 5'-phosphosulfate binding;GO:0001733:galactosylceramide sulfotransferase activity;GO:0050698:proteoglycan sulfotransferase activity;	K09677
ENSG00000162804	13812	136	0.64	175	0.77	378	1.87	414	2.04	274.059	1.29586	0.150331	8.62009	6.68989e-18	9.8733e-17	Ups	2	240998618	241095568	+	SNED1	sushi%2C nidogen and EGF like domains 1 [Source:HGNC Symbol%3BAcc:HGNC:24696]	GO:0007160:cell-matrix adhesion;	GO:0005576:extracellular region;	GO:0005509:calcium ion binding;	K15032
ENSG00000118473	13320	217	1.06	241	1.1	514	2.63	489	2.5	363.36	1.09611	0.127493	8.59746	8.14971e-18	1.19897e-16	Ups	1	66533383	66751139	+	SGIP1	SH3GL interacting endocytic adaptor 1 [Source:HGNC Symbol%3BAcc:HGNC:25412]	GO:0048260:positive regulation of receptor-mediated endocytosis;GO:2000253:positive regulation of feeding behavior;GO:0002021:response to dietary excess;GO:2000507:positive regulation of energy homeostasis;	GO:0030122:AP-2 adaptor complex;	GO:0008017:microtubule binding;GO:0005543:phospholipid binding;GO:0017124:SH3 domain binding;	-
ENSG00000128805	6776	28	0.27	37	0.33	177	1.78	159	1.6	99.6289	2.11212	0.245873	8.5903	8.67406e-18	1.27409e-16	Ups	10	48446036	48656265	-	ARHGAP22	Rho GTPase activating protein 22 [Source:HGNC Symbol%3BAcc:HGNC:30320]	GO:0001525:angiogenesis;GO:0006355:regulation of transcription, DNA-templated;GO:0030154:cell differentiation;GO:0051056:regulation of small GTPase mediated signal transduction;	GO:0005829:cytosol;GO:0005634:nucleus;	GO:0005543:phospholipid binding;GO:0005515:protein binding;GO:0005096:GTPase activator activity;	K00543
ENSG00000156475	13206	230	1.13	232	1.07	66	0.34	64	0.33	147.688	-1.71402	0.199614	-8.5867	8.95013e-18	1.31257e-16	Down	5	146581146	147084784	-	PPP2R2B	protein phosphatase 2 regulatory subunit Bbeta [Source:HGNC Symbol%3BAcc:HGNC:9305]	GO:0007165:signal transduction;GO:0007420:brain development;GO:0007286:spermatid development;GO:0043653:mitochondrial fragmentation involved in apoptotic process;GO:0033554:cellular response to stress;GO:0043525:positive regulation of neuron apoptotic process;GO:0006626:protein targeting to mitochondrion;GO:0034047:regulation of protein phosphatase type 2A activity;GO:0030182:neuron differentiati…	GO:0000159:protein phosphatase type 2A complex;GO:0005829:cytosol;GO:0005741:mitochondrial outer membrane;GO:0005856:cytoskeleton;	GO:0008601:protein phosphatase type 2A regulator activity;GO:0032403:protein complex binding;	K04354
ENSG00000185942	28723	165	0.37	198	0.42	45	0.11	29	0.07	108.765	-2.06415	0.240492	-8.58305	9.23877e-18	1.35383e-16	Down	8	62248591	63014000	+	NKAIN3	sodium/potassium transporting ATPase interacting 3 [Source:HGNC Symbol%3BAcc:HGNC:26829]	-	GO:0005886:plasma membrane;GO:0016021:integral component of membrane;GO:0016020:membrane;	-	K08831;K00543;K09228
ENSG00000114270	11071	216	1.27	236	1.29	517	3.18	479	2.95	360.165	1.104	0.12874	8.57544	9.87118e-18	1.44422e-16	Ups	3	48564073	48595267	-	COL7A1	collagen type VII alpha 1 chain [Source:HGNC Symbol%3BAcc:HGNC:2214]	GO:0008544:epidermis development;GO:0007155:cell adhesion;GO:0030198:extracellular matrix organization;	GO:0005788:endoplasmic reticulum lumen;GO:0005590:collagen type VII trimer;GO:0005604:basement membrane;	GO:0004867:serine-type endopeptidase inhibitor activity;GO:0005515:protein binding;	K16628
ENSG00000144847	4899	282	3.74	322	3.99	112	1.56	94	1.31	201.696	-1.4807	0.172687	-8.57451	9.95079e-18	1.45473e-16	Down	3	118900557	119146068	-	IGSF11	immunoglobulin superfamily member 11 [Source:HGNC Symbol%3BAcc:HGNC:16669]	GO:0040008:regulation of growth;GO:0007155:cell adhesion;	GO:0016021:integral component of membrane;GO:0005886:plasma membrane;	-	K06791
ENSG00000105649	1786	171	6.22	234	7.95	471	17.98	478	18.23	336.332	1.18817	0.138631	8.57076	1.02805e-17	1.50174e-16	Ups	19	18196784	18204042	-	RAB3A	RAB3A%2C member RAS oncogene family [Source:HGNC Symbol%3BAcc:HGNC:9777]	GO:0014047:glutamate secretion;GO:0030324:lung development;GO:0051602:response to electrical stimulus;GO:0007409:axonogenesis;GO:0009791:post-embryonic development;GO:0015031:protein transport;GO:0003016:respiratory system process;GO:0016188:synaptic vesicle maturation;GO:0007264:small GTPase mediated signal transduction;GO:0031630:regulation of synaptic vesicle fusion to presynaptic membrane;GO:…	GO:0001669:acrosomal vesicle;GO:0070083:clathrin-sculpted monoamine transport vesicle membrane;GO:0060201:clathrin-sculpted acetylcholine transport vesicle membrane;GO:0005829:cytosol;GO:0061202:clathrin-sculpted gamma-aminobutyric acid transport vesicle membrane;GO:0043234:protein complex;GO:0008021:synaptic vesicle;GO:0060203:clathrin-sculpted glutamate transport vesicle membrane;GO:0005886:pla…	GO:0008022:protein C-terminus binding;GO:0051020:GTPase binding;GO:0005525:GTP binding;GO:0001671:ATPase activator activity;GO:0051117:ATPase binding;GO:0003924:GTPase activity;	K07882
ENSG00000008283	5296	11	0.13	24	0.27	129	1.66	137	1.76	74.6978	2.46098	0.287531	8.55903	1.13817e-17	1.6561e-16	Ups	17	63432304	63446354	-	CYB561	cytochrome b561 [Source:HGNC Symbol%3BAcc:HGNC:2571]	GO:0022900:electron transport chain;	GO:0016021:integral component of membrane;	GO:0046872:metal ion binding;GO:0022865:transmembrane electron transfer carrier;GO:0000293:ferric-chelate reductase activity;	K08360
ENSG00000113327	22751	17	0.05	19	0.05	122	0.37	140	0.42	74.0514	2.42145	0.282915	8.55893	1.13924e-17	1.65635e-16	Ups	5	162000057	162162977	+	GABRG2	gamma-aminobutyric acid type A receptor subunit gamma2 [Source:HGNC Symbol%3BAcc:HGNC:4087]	GO:0007214:gamma-aminobutyric acid signaling pathway;GO:0051932:synaptic transmission, GABAergic;GO:0006821:chloride transport;GO:0009791:post-embryonic development;GO:0034220:ion transmembrane transport;GO:0030534:adult behavior;GO:0007268:synaptic transmission;	GO:0030054:cell junction;GO:0060077:inhibitory synapse;GO:0030424:axon;GO:0034707:chloride channel complex;GO:0032590:dendrite membrane;GO:0045211:postsynaptic membrane;GO:0005737:cytoplasm;GO:0005887:integral component of plasma membrane;GO:0016021:integral component of membrane;GO:0005886:plasma membrane;	GO:0008503:benzodiazepine receptor activity;GO:0005230:extracellular ligand-gated ion channel activity;GO:0005515:protein binding;GO:0004890:GABA-A receptor activity;GO:0005254:chloride channel activity;GO:0005237:inhibitory extracellular ligand-gated ion channel activity;	K05186
ENSG00000162407	5272	226	2.78	245	2.82	57	0.74	75	0.97	150.268	-1.7164	0.201038	-8.53767	1.36952e-17	1.98186e-16	Down	1	56494761	56645301	-	PLPP3	phospholipid phosphatase 3 [Source:HGNC Symbol%3BAcc:HGNC:9229]	GO:0008354:germ cell migration;GO:0044330:canonical Wnt signaling pathway involved in positive regulation of wound healing;GO:0034109:homotypic cell-cell adhesion;GO:0044328:canonical Wnt signaling pathway involved in positive regulation of endothelial cell migration;GO:0001568:blood vessel development;GO:0051091:positive regulation of sequence-specific DNA binding transcription factor activity;G…	GO:0016021:integral component of membrane;GO:0005794:Golgi apparatus;GO:0005912:adherens junction;GO:0005886:plasma membrane;	GO:0005178:integrin binding;GO:0004721:phosphoprotein phosphatase activity;GO:0008195:phosphatidate phosphatase activity;GO:0042577:lipid phosphatase activity;	K01080;K07198
ENSG00000145996	4602	559	7.89	694	9.15	276	4.09	324	4.8	460.792	-1.04043	0.122136	-8.51867	1.61396e-17	2.32653e-16	Down	6	20534457	21232404	+	CDKAL1	CDK5 regulatory subunit associated protein 1 like 1 [Source:HGNC Symbol%3BAcc:HGNC:21050]	GO:0008033:tRNA processing;GO:0009451:RNA modification;	GO:0005789:endoplasmic reticulum membrane;GO:0016021:integral component of membrane;	GO:0046872:metal ion binding;GO:0016740:transferase activity;GO:0051539:4 iron, 4 sulfur cluster binding;	K15865
ENSG00000178645	5804	129	1.44	144	1.51	24	0.28	18	0.21	78.4953	-2.32545	0.274262	-8.47894	2.27259e-17	3.24324e-16	Down	10	49679651	49710261	+	C10orf53	chromosome 10 open reading frame 53 [Source:HGNC Symbol%3BAcc:HGNC:27421]	-	-	-	K11504
ENSG00000197558	21096	12	0.04	14	0.04	119	0.38	110	0.36	63.367	2.56043	0.302068	8.47632	2.32427e-17	3.31444e-16	Ups	7	149776042	149833979	+	SSPOP	SCO-spondin%2C pseudogene [Source:HGNC Symbol%3BAcc:HGNC:21998]	GO:0007155:cell adhesion;	GO:0005615:extracellular space;	GO:0030414:peptidase inhibitor activity;	K10408
ENSG00000128487	13676	344	1.63	402	1.78	139	0.69	157	0.78	259.345	-1.28822	0.152025	-8.47376	2.37598e-17	3.38559e-16	Down	17	20009344	20319026	+	SPECC1	sperm antigen with calponin homology and coiled-coil domains 1 [Source:HGNC Symbol%3BAcc:HGNC:30615]	GO:0007155:cell adhesion;	GO:0005634:nucleus;	-	K15696;K11447;K09488
ENSG00000163975	8394	156	1.21	168	1.21	413	3.36	378	3.07	277.337	1.23755	0.146199	8.46479	2.56624e-17	3.64272e-16	Ups	3	196988621	197029817	-	MELTF	melanotransferrin [Source:HGNC Symbol%3BAcc:HGNC:7037]	GO:0006879:cellular iron ion homeostasis;GO:0006826:iron ion transport;	GO:0005887:integral component of plasma membrane;GO:0031225:anchored component of membrane;GO:0005576:extracellular region;	GO:0008199:ferric iron binding;GO:0005515:protein binding;	K06569
ENSG00000161888	2839	481	11	548	11.71	245	5.88	242	5.81	377.414	-1.05729	0.125034	-8.45598	2.76757e-17	3.91952e-16	Down	19	11131520	11155808	-	SPC24	SPC24 component of NDC80 kinetochore complex [Source:HGNC Symbol%3BAcc:HGNC:26913]	GO:0000236:mitotic prometaphase;GO:0051301:cell division;	GO:0031262:Ndc80 complex;GO:0000777:condensed chromosome kinetochore;GO:0005634:nucleus;GO:0005829:cytosol;	GO:0005515:protein binding;	K11549
ENSG00000140481	7030	23	0.21	31	0.27	182	1.77	134	1.3	91.9345	2.22335	0.263426	8.44014	3.16966e-17	4.46854e-16	Ups	15	74202705	74336472	+	CCDC33	coiled-coil domain containing 33 [Source:HGNC Symbol%3BAcc:HGNC:26552]	-	-	GO:0005515:protein binding;	-
ENSG00000139263	5875	284	3.14	290	2.99	89	1.03	106	1.23	191.769	-1.48489	0.176357	-8.4198	3.77116e-17	5.28845e-16	Down	12	58872149	58920504	-	LRIG3	leucine rich repeats and immunoglobulin like domains 3 [Source:HGNC Symbol%3BAcc:HGNC:30991]	GO:0007275:multicellular organismal development;	GO:0016021:integral component of membrane;GO:0005886:plasma membrane;GO:0030659:cytoplasmic vesicle membrane;	-	-
ENSG00000131153	3219	407	8.21	435	8.2	176	3.73	190	4.02	300.994	-1.1707	0.139253	-8.40704	4.20501e-17	5.8791e-16	Down	16	85676198	85690073	-	GINS2	GINS complex subunit 2 [Source:HGNC Symbol%3BAcc:HGNC:24575]	GO:0000084:mitotic S phase;GO:0006271:DNA strand elongation involved in DNA replication;	GO:0005654:nucleoplasm;	GO:0005515:protein binding;	K10733
ENSG00000171368	5979	157	1.7	210	2.13	422	4.81	449	5.12	307.547	1.20283	0.143348	8.39101	4.81977e-17	6.7033e-16	Ups	5	659862	693352	-	TPPP	tubulin polymerization promoting protein [Source:HGNC Symbol%3BAcc:HGNC:24164]	-	-	-	K18932
ENSG00000213047	13203	395	1.94	421	1.93	170	0.88	181	0.93	290.793	-1.18418	0.141378	-8.376	5.47555e-17	7.60398e-16	Down	1	197504748	197775696	-	DENND1B	DENN domain containing 1B [Source:HGNC Symbol%3BAcc:HGNC:28404]	GO:0015031:protein transport;	GO:0030136:clathrin-coated vesicle;GO:0005829:cytosol;GO:0044444:cytoplasmic part;	GO:0017112:Rab guanyl-nucleotide exchange factor activity;	K02896
ENSG00000101825	9804	188	1.24	304	1.88	54	0.38	68	0.47	152.135	-1.84282	0.220273	-8.36608	5.95693e-17	8.24782e-16	Down	X	3308565	3346652	-	MXRA5	matrix remodeling associated 5 [Source:HGNC Symbol%3BAcc:HGNC:7539]	-	GO:0005576:extracellular region;	-	-
ENSG00000152253	1829	436	15.48	413	13.7	193	7.2	165	6.15	301.245	-1.21198	0.144915	-8.36341	6.09335e-17	8.42415e-16	Down	2	168834132	168913371	-	SPC25	SPC25 component of NDC80 kinetochore complex [Source:HGNC Symbol%3BAcc:HGNC:24031]	GO:0000236:mitotic prometaphase;GO:0006412:translation;GO:0007052:mitotic spindle organization;GO:0006465:signal peptide processing;GO:0006112:energy reserve metabolic process;GO:0051301:cell division;GO:0050796:regulation of insulin secretion;GO:0007059:chromosome segregation;GO:0044281:small molecule metabolic process;GO:0006614:SRP-dependent cotranslational protein targeting to membrane;GO:000…	GO:0031262:Ndc80 complex;GO:0000777:condensed chromosome kinetochore;GO:0016021:integral component of membrane;GO:0005829:cytosol;GO:0005787:signal peptidase complex;GO:0005634:nucleus;	GO:0005515:protein binding;GO:0008233:peptidase activity;	K11550
ENSG00000196182	5618	472	5.45	535	5.78	238	2.89	240	2.91	369.717	-1.0528	0.126025	-8.3539	6.60464e-17	9.11068e-16	Down	1	36339624	36385924	-	STK40	serine/threonine kinase 40 [Source:HGNC Symbol%3BAcc:HGNC:21373]	GO:0006468:protein phosphorylation;	GO:0005737:cytoplasm;GO:0005730:nucleolus;	GO:0005515:protein binding;GO:0005524:ATP binding;GO:0004674:protein serine/threonine kinase activity;	K16312
[truncated: 988 more rows]
