# Supplementary material for: NeuroD1-USP1-MYCN axis drives tumor progression in neuroblastoma
Source: J Transl Med. 2026 Feb 11;24:381. doi: 10.1186/s12967-026-07844-5 (PMC12997678; doi:10.1186/s12967-026-07844-5)
Supplement: Supplementary file 2 — Supplementary Material 2 [file 12967_2026_7844_MOESM2_ESM.xlsx]

## Sheet: IMR32_shNeuroD1_GSEA_HALLMARK_P
ID	Description	setSize	enrichmentScore	NES	pvalue	p.adjust	qvalue	rank	leading_edge	core_enrichment
HALLMARK_E2F_TARGETS	HALLMARK_E2F_TARGETS	199	-0.768773	-3.05623	1e-10	1.94164e-09	1.47156e-09	2495	tags=78%, list=16%, signal=66%	SRSF1/MLH1/ZW10/PDS5B/ORC2/SHMT1/HMGB3/STAG1/KPNA2/XRCC6/PLK1/UBE2S/ASF1A/DDX39A/SSRP1/PSIP1/CDCA3/MRE11/CTCF/CDKN3/NAA38/AURKA/CNOT9/CSE1L/CDKN1B/TCF19/NME1/TCF19/SRSF2/CBX5/NUP153/DCK/RPA3/SNRPB/SLBP/TCF19/TCF19/TCF19/PRKDC/KIF18B/CCNE1/CHEK2/RFC2/RPA1/EZH2/SMC6/MSH2/LBR/PAICS/PHF5A/HNRNPD/BIRC5/CDKN2C/CCNB2/CDC20/HMMR/TCF19/EED/RACGAP1/DUT/POLD3/RANBP1/SMC3/TRA2B/RAD21/CHEK1/KIF2C/RFC1/MCM7/PO…
HALLMARK_G2M_CHECKPOINT	HALLMARK_G2M_CHECKPOINT	194	-0.717248	-2.85518	1e-10	1.94164e-09	1.47156e-09	2325	tags=62%, list=15%, signal=53%	HMGB3/STAG1/CCNF/KPNA2/TRAIP/CUL3/CCND1/SNRPD1/PLK1/NCL/UBE2S/EFNA5/DDX39A/NSD2/CTCF/SAP30/CDKN3/AURKA/KIF5B/WRN/CDKN1B/SS18/PRMT5/SRSF2/CDC27/TPX2/TLE3/YTHDC1/CENPA/HNRNPU/UBE2C/RPS6KA5/YTHDC1/EZH2/TROAP/LBR/SLC7A1/NEK2/HNRNPD/CENPF/BIRC5/CDKN2C/CCNB2/CDC20/HMMR/RACGAP1/KMT5A/TRA2B/RAD21/CHEK1/KIF2C/ODC1/HMGN2/CDC7/STMN1/PTTG1/DTYMK/PBK/FBXO5/TACC3/BUB1/RPA2/POLE/CDK4/TOP2A/AURKB/CASP8AP2/KIF23/…
HALLMARK_MYC_TARGETS_V1	HALLMARK_MYC_TARGETS_V1	199	-0.539422	-2.14446	1.16498e-10	1.94164e-09	1.47156e-09	4424	tags=55%, list=28%, signal=40%	LSM2/HDAC2/PSMA6/SNRPD2/PSMD1/NAP1L1/PSMB2/ABCE1/EIF2S1/TOMM70/PSMD8/CYC1/FAM120A/ACP1/CBX3/GNL3/PSMC4/DHX15/RPLP0/NDUFAB1/KPNB1/LSM2/PWP1/CCT2/VBP1/FBL/HNRNPC/CANX/EIF4E/BUB3/LSM2/RAN/CCT5/CLNS1A/STARD7/GSPT1/CTPS1/SNRPA1/NCBP1/HNRNPA3/EEF1B2/PSMB3/DDX18/HSPE1/MRPS18B/PA2G4/PSMB3/SRPK1/SLC25A3/U2AF1/RAD23B/SYNCRIP/PSMD14/ETF1/PSMC6/PTGES3/SET/PHB1/SRSF1/HNRNPR/CSTF2/HNRNPA1/ORC2/PCBP1/PRPF31/KPN…
HALLMARK_MTORC1_SIGNALING	HALLMARK_MTORC1_SIGNALING	192	-0.525363	-2.08468	3.45694e-09	4.32118e-08	3.275e-08	4110	tags=52%, list=26%, signal=39%	ACSL3/PSMB5/PNP/SCD/IDH1/PDK1/HSPA4/HMBS/PSMC4/CACYBP/ACTR3/P4HA1/SERP1/ME1/CANX/ENO1/SQLE/WARS1/NUP205/DDIT3/TRIB3/UBE2D3/RDH11/PRDX1/IMMT/CD9/TPI1/HSPE1/TOMM40/GMPS/GSR/GLA/HSPA9/LDLR/XBP1/PSMD12/PSMD14/ETF1/PSMC6/EEF1E1/GOT1/POLR3G/NFKBIB/SLC2A1/SSR1/CCNF/GAPDH/NFYC/PLK1/RIT1/DDX39A/EPRS1/ARPC5L/FADS1/AURKA/EIF2S2/UCHL5/INSIG1/IDI1/TXNRD1/STIP1/CYB5B/PDAP1/HPRT1/TCEA1/SERPINH1/PPP1R15A/RPA1/TM…
HALLMARK_MITOTIC_SPINDLE	HALLMARK_MITOTIC_SPINDLE	197	-0.478673	-1.90335	3.33605e-07	3.33605e-06	2.52838e-06	2198	tags=33%, list=14%, signal=28%	MYO1E/PLK1/CD2AP/EPB41/ALMS1/AURKA/KIF5B/PIF1/EZR/ANLN/CDC27/TPX2/TUBGCP5/CEP57/ARHGAP29/ARHGEF2/CEP192/ARAP3/EPB41L2/NEK2/CENPF/BIRC5/CCNB2/CDC42EP4/RACGAP1/SMC3/PDLIM5/KIF2C/DLG1/RFC1/STK38L/CCDC88A/FGD4/FBXO5/BUB1/DLGAP5/ARF6/TOP2A/KIF23/INCENP/CENPJ/CENPE/CDK1/SASS6/ESPL1/NEDD9/ECT2/NUSAP1/KIF20B/KIF11/KIF22/KIF4A/FGD6/TTK/RALBP1/BRCA2/ARHGAP10/PRC1/KIF15/KNTC1/NDC80/PREX1/LMNB1/NET1/RAPGEF5/…
HALLMARK_UNFOLDED_PROTEIN_RESPONSE	HALLMARK_UNFOLDED_PROTEIN_RESPONSE	111	-0.554704	-2.03418	4.5013e-07	3.75108e-06	2.84293e-06	3055	tags=40%, list=20%, signal=33%	DKC1/EXOSC10/VEGFA/EIF2AK3/LSM1/BAG3/HSPA9/ERN1/XBP1/EXOSC1/NOP14/GEMIN4/SSR1/EXOSC5/TUBB2A/LSM4/KIF5B/FUS/SRPRA/XPOT/TTC37/HERPUD1/IARS1/KDELR3/SEC11A/DDIT4/EIF4EBP1/CEBPG/WIPI1/TARS1/EIF4A3/SLC7A5/CEBPB/EXOSC9/CKS1B/ATF4/SLC1A4/H2AX/MTHFD2/ATF3/ASNS/PSAT1/KHSRP/STC2/CHAC1
HALLMARK_KRAS_SIGNALING_UP	HALLMARK_KRAS_SIGNALING_UP	121	0.520696	1.7978	6.17735e-05	0.000441239	0.000334413	1791	tags=28%, list=11%, signal=25%	IGFBP3/RGS16/ETV4/PTPRR/G0S2/IGF2/MAP7/USH1C/JUP/TMEM176B/FUCA1/SPRY2/MAFB/PCSK1N/TMEM100/SOX9/TSPAN7/ETV5/CXCR4/SNAP91/IKZF1/MMP11/SEMA3B/LIF/MMP11/MAP3K1/ID2/CAB39L/GPNMB/HDAC9/CBX8/ENG/DUSP6/ADAM8/FBXO4
HALLMARK_DNA_REPAIR	HALLMARK_DNA_REPAIR	145	-0.431558	-1.65042	0.000453299	0.00283312	0.00214721	3270	tags=34%, list=21%, signal=27%	POLR2C/GPX4/NUDT21/SURF1/CLP1/NT5C3A/TAF13/NELFE/NELFE/ELOA/POLR2F/BOLA2/SAC3D1/POLR2K/BOLA2/SF3A3/NELFE/GTF3C5/ARL6IP1/SUPT4H1/UMPS/IMPDH2/SSRP1/RNMT/NME1/GTF2A2/POLR2G/POLR1H/RPA3/HPRT1/RFC2/POLA1/DUT/POLD3/POLD1/RFC5/RPA2/TP53/PRIM1/ALYREF/POLA2/LIG1/RFC4/POLR2D/POLR1H/RFC3/ZWINT/FEN1/TAF12/PCNA/RAD51/TYMS/NPR2/STX3/NELFE
HALLMARK_MYOGENESIS	HALLMARK_MYOGENESIS	137	0.454663	1.59821	0.00185729	0.0103183	0.00782017	2209	tags=26%, list=14%, signal=22%	IGFBP3/COL3A1/DTNA/CLU/CAMK2B/ACHE/BDKRB2/GSN/PTGIS/SLC6A8/KIFC3/BIN1/NOTCH1/MAPRE3/BHLHE40/ITGB4/PRNP/GAA/PTP4A3/TPM2/FKBP1B/SYNGR2/KCNH2/PSEN2/CTF1/EPHB3/SH3BGR/SVIL/HBEGF/MAPK12/AEBP1/ABLIM1/PICK1/DMD/PPFIA4/CRAT
HALLMARK_UV_RESPONSE_DN	HALLMARK_UV_RESPONSE_DN	134	-0.41308	-1.55486	0.00284058	0.0142029	0.0107643	2698	tags=34%, list=17%, signal=28%	BCKDHB/LDLR/SPOP/SYNJ2/IGF1R/ATP2B1/DYRK1A/FHL2/SCAF8/PHF3/FYN/LPAR1/PTPN21/PRDM2/CACNA1A/CDKN1B/SNAI2/INSIG1/LTBP1/YTHDC1/RBPMS/YTHDC1/SDC2/SLC7A1/PDLIM5/DLG1/VLDLR/IRS1/NFIB/SMAD7/COL1A1/SFMBT1/PTGFR/AMPH/NR3C1/DLC1/RND3/NEK7/KIT/TGFBR3/PMP22/ANXA2/CCN1/PLPP3/GJA1/IGFBP5/F3
HALLMARK_OXIDATIVE_PHOSPHORYLATION	HALLMARK_OXIDATIVE_PHOSPHORYLATION	198	-0.366722	-1.46057	0.00357571	0.0162532	0.0123182	5720	tags=56%, list=37%, signal=36%	ISCU/ATP6V0B/NDUFB2/TIMM8B/ATP5F1A/PMPCA/ETFB/ACAA1/MGST3/NDUFA3/ATP6V0E1/SUCLG1/IDH3G/COX7C/ACADSB/COX5A/UQCRH/IDH3B/MDH1/ATP6V1E1/LDHB/COX10/LDHA/UQCRFS1/MRPS12/COX6C/PHB2/COX7A2L/NDUFV2/LRPPRC/ATP6V1G1/RHOT2/ACAA2/TIMM9/MTX2/FDX1/COX4I1/NDUFA2/MTRF1/CYB5R3/UQCR10/TOMM70/NDUFS3/CYC1/ATP5PD/UQCRQ/BCKDHA/ATP5PB/IDH1/ATP5F1D/ATP5MC3/MRPS22/AIFM1/DLAT/MRPL15/TOMM22/NDUFAB1/VDAC2/COX11/ATP5PO/TIMM13…
HALLMARK_TNFA_SIGNALING_VIA_NFKB	HALLMARK_TNFA_SIGNALING_VIA_NFKB	144	-0.375107	-1.43348	0.00737734	0.0307389	0.0232969	1650	tags=20%, list=11%, signal=18%	ZBTB10/EIF1/IER5/JUNB/PPP1R15A/FOS/MSC/PDLIM5/RHOB/BTG3/TNFAIP8/CFLAR/NFIL3/BCL6/CEBPB/NR4A2/NR4A3/SIK1/GADD45A/NFE2L2/ATF3/PLAUR/CEBPD/CCN1/PLPP3/EGR1/PHLDA1/FOSB/INHBA/F3
HALLMARK_APICAL_JUNCTION	HALLMARK_APICAL_JUNCTION	152	0.392507	1.40085	0.00924563	0.0355601	0.0269508	2709	tags=27%, list=17%, signal=23%	NEGR1/PCDH1/PPP2R2C/RAC2/JUP/PARVA/CDH3/SHROOM2/SDC3/VWF/CERCAM/NLGN3/TRO/NRXN2/ITGB4/ADAM15/CADM2/CLDN11/CNTN1/SHC1/COL9A1/AMIGO2/EGFR/ITGA3/KCNH2/SLC30A3/PIK3R3/THBS3/CDH4/CLDN15/ICAM5/RHOF/AMIGO1/NFASC/CD276/NLGN2/CRAT/CD99/SGCE/CX3CL1/PBX2/TMEM8B/GNAI1/ZYX/CLDN18/ADAM23
