# Supplementary material for: NeuroD1-USP1-MYCN axis drives tumor progression in neuroblastoma
Source: J Transl Med. 2026 Feb 11;24:381. doi: 10.1186/s12967-026-07844-5 (PMC12997678; doi:10.1186/s12967-026-07844-5)
Supplement: Supplementary file 3 — Supplementary Material 3 [file 12967_2026_7844_MOESM3_ESM.xlsx]

## Sheet: IMR32_ND1_macs3_SPMR-peakAnno
	name	seqnames	start.x	end.x	width	strand	V5	V6	V7	V8	V9	V10	V11	V12	annotation	geneChr	geneStart	geneEnd	geneLength	geneStrand	geneId	transcriptId	distanceToTSS	ENSEMBL	SYMBOL	GENENAME	chr	start.y	end.y	length	abs_summit	pileup	X.log10.pvalue.	fold_enrichment	X.log10.qvalue.
1878	IMR32_ND1_macs3_SPMR_peak_2689	chr17	63842503	63843216	714	*	3466	.	70.0296	356.165	346.676	258	N	0.0980807	Promoter (<=1kb)	17	63832081	63842685	10605	2	6603	ENST00000448276.7	0	ENSG00000108604	SMARCD2	SWI/SNF related, matrix associated, actin dependent regulator of chromatin, subfamily d, member 2	chr17	63842503	63843216	714	63842761	224.44	356.165	70.0296	346.676
1539	IMR32_ND1_macs3_SPMR_peak_2383	chr17	7717018	7717664	647	*	2038	.	61.294	211.013	203.874	252	N	0.0947357	Promoter (<=1kb)	17	7717744	7833742	115999	1	146754	ENST00000572933.6	-80	ENSG00000183914	DNAH2	dynein axonemal heavy chain 2	chr17	7717018	7717664	647	7717270	127.41	211.013	61.294	203.874
4890	IMR32_ND1_macs3_SPMR_peak_54	chr1	51519250	51519761	512	*	2152	.	54.8163	222.484	215.253	229	N	0.107063	Promoter (<=1kb)	1	51354263	51519266	165004	2	2060	ENST00000371733.8	0	ENSG00000085832	EPS15	epidermal growth factor receptor pathway substrate 15	chr1	51519250	51519761	512	51519479	145.05	222.484	54.8163	215.253
1141	IMR32_ND1_macs3_SPMR_peak_2024	chr15	64460219	64460693	475	*	1900	.	50.4966	197.07	190.075	269	N	0.106309	Promoter (<=1kb)	15	64460578	64686068	225491	1	23060	ENST00000326648.5	0	ENSG00000180357	ZNF609	zinc finger protein 609	chr15	64460219	64460693	475	64460488	131.33	197.07	50.4966	190.075
4180	IMR32_ND1_macs3_SPMR_peak_4760	chr4	184734049	184734466	418	*	1364	.	45.7558	143.106	136.487	208	N	0.109464	Promoter (<=1kb)	4	184694085	184734096	40012	2	79682	ENST00000281453.10	0	ENSG00000151725	CENPU	centromere protein U	chr4	184734049	184734466	418	184734257	92.13	143.106	45.7558	136.487
5748	IMR32_ND1_macs3_SPMR_peak_6171	chrX	78103741	78104405	665	*	1326	.	44.7927	139.204	132.612	406	N	0.0673574	Promoter (<=1kb)	23	78104248	78129295	25048	1	5230	ENST00000373316.5	0	ENSG00000102144	PGK1	phosphoglycerate kinase 1	chrX	78103741	78104405	665	78104147	90.17	139.204	44.7927	132.612
5454	IMR32_ND1_macs3_SPMR_peak_5907	chr9	2241818	2242318	501	*	1294	.	42.9186	135.987	129.433	203	N	0.0856659	Distal Intergenic	9	2181571	2186183	4613	1	6595	ENST00000635392.1	60247	ENSG00000080503	SMARCA2	SWI/SNF related, matrix associated, actin dependent regulator of chromatin, subfamily a, member 2	chr9	2241818	2242318	501	2242021	90.17	135.987	42.9186	129.433
2404	IMR32_ND1_macs3_SPMR_peak_3161	chr19	14206677	14207849	1173	*	1249	.	42.8665	131.457	124.957	265	N	0.0365443	Promoter (<=1kb)	19	14147743	14206187	58445	2	22859	ENST00000340736.10	-490	ENSG00000072071	ADGRL1	adhesion G protein-coupled receptor L1	chr19	14206677	14207849	1173	14206942	86.25	131.457	42.8665	124.957
1603	IMR32_ND1_macs3_SPMR_peak_2440	chr17	30707912	30709136	1225	*	1230	.	42.385	129.532	123.056	976	N	0.0346	Promoter (<=1kb)	17	30709299	30770034	60736	1	440423	ENST00000578070.5	-163	NA	SUZ12P1	SUZ12 pseudogene 1	chr17	30707912	30709136	1225	30708888	85.27	129.532	42.385	123.056
1132	IMR32_ND1_macs3_SPMR_peak_2016	chr15	63504289	63504754	466	*	1599	.	40.643	166.746	159.986	238	N	0.0872167	Promoter (<=1kb)	15	63504511	63594640	90130	1	9960	ENST00000540797.5	0	ENSG00000140455	USP3	ubiquitin specific peptidase 3	chr15	63504289	63504754	466	63504527	121.53	166.746	40.643	159.986
2231	IMR32_ND1_macs3_SPMR_peak_3005	chr18	63367254	63367860	607	*	1117	.	39.4711	118.05	111.754	482	N	0.0650265	Promoter (<=1kb)	18	63330842	63367228	36387	2	2531	ENST00000646205.1	-26	ENSG00000119537	KDSR	3-ketodihydrosphingosine reductase	chr18	63367254	63367860	607	63367736	79.39	118.05	39.4711	111.754
3600	IMR32_ND1_macs3_SPMR_peak_4238	chr22	38455929	38456348	420	*	1099	.	39.0143	116.204	109.925	224	N	0.0928912	Promoter (<=1kb)	22	38426327	38455199	28873	2	3761	ENST00000303592.3	-730	ENSG00000168135	KCNJ4	potassium inwardly rectifying channel subfamily J member 4	chr22	38455929	38456348	420	38456153	78.41	116.204	39.0143	109.925
3060	IMR32_ND1_macs3_SPMR_peak_3752	chr2	96638230	96638593	364	*	1094	.	38.7123	115.689	109.423	167	N	0.106352	Promoter (<=1kb)	2	96593170	96638346	45177	2	55683	ENST00000354204.10	0	ENSG00000114982	KANSL3	KAT8 regulatory NSL complex subunit 3	chr2	96638230	96638593	364	96638397	78.41	115.689	38.7123	109.423
2292	IMR32_ND1_macs3_SPMR_peak_3060	chr19	3721393	3721735	343	*	1043	.	37.5696	110.573	104.394	157	N	0.109532	Promoter (<=1kb)	19	3721617	3730287	8671	1	27134	ENST00000587912.1	0	ENSG00000105289	TJP3	tight junction protein 3	chr19	3721393	3721735	343	3721550	75.47	110.573	37.5696	104.394
2689	IMR32_ND1_macs3_SPMR_peak_3418	chr2	11466006	11466446	441	*	1154	.	37.2343	121.752	115.405	249	N	0.0844315	Promoter (<=1kb)	2	11444375	11466146	21772	2	1876	ENST00000428221.5	0	ENSG00000169016	E2F6	E2F transcription factor 6	chr2	11466006	11466446	441	11466255	86.25	121.752	37.2343	115.405
701	IMR32_ND1_macs3_SPMR_peak_1629	chr12	124914651	124915149	499	*	1001	.	35.0346	106.247	100.142	305	N	0.0702096	Promoter (<=1kb)	12	124913587	124915031	1445	2	7316	ENST00000536661.1	0	ENSG00000150991	UBC	ubiquitin C	chr12	124914651	124915149	499	124914956	75.47	106.247	35.0346	100.142
5267	IMR32_ND1_macs3_SPMR_peak_5739	chr8	19817086	19817500	415	*	934	.	34.6804	99.4662	93.4432	208	N	0.0835672	Promoter (<=1kb)	8	19817391	19819653	2263	1	55174	ENST00000518424.1	0	ENSG00000104613	INTS10	integrator complex subunit 10	chr8	19817086	19817500	415	19817294	69.59	99.4662	34.6804	93.4432
481	IMR32_ND1_macs3_SPMR_peak_1430	chr12	75330221	75330535	315	*	1105	.	33.8555	116.852	110.568	158	N	0.107478	Promoter (<=1kb)	12	75275979	75330324	54346	2	84698	ENST00000699294.1	0	ENSG00000180881	CAPS2	calcyphosine 2	chr12	75330221	75330535	315	75330379	87.23	116.852	33.8555	110.568
271	IMR32_ND1_macs3_SPMR_peak_1241	chr12	14257559	14258130	572	*	1205	.	33.0028	127.028	120.582	337	N	0.0576972	Distal Intergenic	12	14357296	14365503	8208	2	124902884	ENST00000509114.2	107373	NA	LOC124902884	uncharacterized LOC124902884	chr12	14257559	14258130	572	14257896	98.01	127.028	33.0028	120.582
3512	IMR32_ND1_macs3_SPMR_peak_4159	chr22	17121076	17121634	559	*	826	.	31.7912	88.5811	82.6943	398	N	0.0568716	Promoter (<=1kb)	22	17121530	17132104	10575	1	100996342	ENST00000654656.2	0	ENSG00000235478	LINC01664	long intergenic non-protein coding RNA 1664	chr22	17121076	17121634	559	17121474	63.71	88.5811	31.7912	82.6943
277	IMR32_ND1_macs3_SPMR_peak_1247	chr12	15201381	15201852	472	*	895	.	30.6155	95.5472	89.5722	254	N	0.0648633	Intron (ENST00000256953.6/85004, intron 2 of 4)	12	15107790	15217629	109840	2	85004	ENST00000538313.5	15777	ENSG00000134533	RERG	RAS like estrogen regulated growth inhibitor	chr12	15201381	15201852	472	15201635	72.53	95.5472	30.6155	89.5722
2064	IMR32_ND1_macs3_SPMR_peak_2856	chr17	79706650	79707323	674	*	1360	.	30.5077	142.623	136.009	352	N	0.0452636	Promoter (<=1kb)	17	79707176	79707249	74	2	100616170	ENST00000577633.1	0	ENSG00000266665	MIR4739	microRNA 4739	chr17	79706650	79707323	674	79707002	118.59	142.623	30.5077	136.009
757	IMR32_ND1_macs3_SPMR_peak_168	chr1	81801022	81801570	549	*	850	.	30.2713	90.9412	85.0201	385	N	0.055139	Promoter (<=1kb)	1	81800998	81991794	190797	1	23266	ENST00000674208.1	24	ENSG00000117114	ADGRL2	adhesion G protein-coupled receptor L2	chr1	81801022	81801570	549	81801407	68.61	90.9412	30.2713	85.0201
1542	IMR32_ND1_macs3_SPMR_peak_2386	chr17	7836821	7837161	341	*	883	.	29.8887	94.278	88.3114	153	N	0.0876501	Promoter (2-3kb)	17	7834217	7854796	20580	1	23135	ENST00000448097.7	2604	ENSG00000132510	KDM6B	lysine demethylase 6B	chr17	7836821	7837161	341	7836974	72.53	94.278	29.8887	88.3114
2627	IMR32_ND1_macs3_SPMR_peak_3362	chr19	55216433	55216728	296	*	813	.	29.2333	87.1783	81.3118	144	N	0.0987611	Promoter (<=1kb)	19	55216660	55221616	4957	1	124904771	ENST00000585911.1	0	NA	LOC124904771	uncharacterized LOC124904771	chr19	55216433	55216728	296	55216577	66.65	87.1783	29.2333	81.3118
449	IMR32_ND1_macs3_SPMR_peak_1401	chr12	57738922	57739240	319	*	806	.	28.869	86.5512	80.6949	176	N	0.0904984	Promoter (<=1kb)	12	57725197	57738742	13546	2	116986	ENST00000547588.6	-180	ENSG00000135439	AGAP2	ArfGAP with GTPase domain, ankyrin repeat and PH domain 2	chr12	57738922	57739240	319	57739098	66.65	86.5512	28.869	80.6949
4953	IMR32_ND1_macs3_SPMR_peak_5456	chr7	4682092	4682367	276	*	739	.	28.8136	79.6841	73.9208	143	N	0.104397	Promoter (<=1kb)	7	4682295	4771442	89148	1	221937	ENST00000328914.5	0	ENSG00000164916	FOXK1	forkhead box K1	chr7	4682092	4682367	276	4682235	59.79	79.6841	28.8136	73.9208
1253	IMR32_ND1_macs3_SPMR_peak_2125	chr15	78681590	78682153	564	*	913	.	28.8037	97.3663	91.3708	244	N	0.0510704	Intron (ENST00000569846.1/ENST00000569846.1, intron 2 of 3)	15	78629353	78660532	31180	2	1143	ENST00000559849.5	-21058	ENSG00000117971	CHRNB4	cholinergic receptor nicotinic beta 4 subunit	chr15	78681590	78682153	564	78681834	77.43	97.3663	28.8037	91.3708
2693	IMR32_ND1_macs3_SPMR_peak_3421	chr2	11746400	11746913	514	*	785	.	28.7489	84.3915	78.5639	153	N	0.0559317	Promoter (<=1kb)	2	11746588	11827409	80822	1	23175	ENST00000256720.6	0	ENSG00000134324	LPIN1	lipin 1	chr2	11746400	11746913	514	11746553	64.69	84.3915	28.7489	78.5639
4913	IMR32_ND1_macs3_SPMR_peak_542	chr1	220093858	220094268	411	*	747	.	28.1824	80.5268	74.749	156	N	0.0685703	Promoter (<=1kb)	1	220094132	220148041	53910	1	55699	ENST00000366922.3	0	ENSG00000067704	IARS2	isoleucyl-tRNA synthetase 2, mitochondrial	chr1	220093858	220094268	411	220094014	61.75	80.5268	28.1824	74.749
2347	IMR32_ND1_macs3_SPMR_peak_311	chr1	155000723	155001210	488	*	960	.	28.1024	102.092	96.0401	158	N	0.0575869	Promoter (1-2kb)	1	155002630	155018522	15893	1	51043	ENST00000417934.6	-1420	ENSG00000160685	ZBTB7B	zinc finger and BTB domain containing 7B	chr1	155000723	155001210	488	155000881	83.31	102.092	28.1024	96.0401
885	IMR32_ND1_macs3_SPMR_peak_1795	chr14	24366701	24367611	911	*	687	.	27.9389	74.4492	68.7483	550	N	0.0306684	Promoter (<=1kb)	14	24366911	24379604	12694	1	4776	ENST00000413692.6	0	ENSG00000100968	NFATC4	nuclear factor of activated T cells 4	chr14	24366701	24367611	911	24367251	55.86	74.4492	27.9389	68.7483
38	IMR32_ND1_macs3_SPMR_peak_1031	chr11	65919037	65919654	618	*	670	.	27.4574	72.716	67.0353	324	N	0.0444294	Promoter (<=1kb)	11	65919274	65921401	2128	1	10589	ENST00000525501.5	0	ENSG00000175550	DRAP1	DR1 associated protein 1	chr11	65919037	65919654	618	65919361	54.88	72.716	27.4574	67.0353
4663	IMR32_ND1_macs3_SPMR_peak_5195	chr6	53544980	53545306	327	*	745	.	26.9427	80.3187	74.5435	152	N	0.0823936	Promoter (<=1kb)	6	53497341	53545101	47761	2	2729	ENST00000650454.1	0	ENSG00000001084	GCLC	glutamate-cysteine ligase catalytic subunit	chr6	53544980	53545306	327	53545132	63.71	80.3187	26.9427	74.5435
1653	IMR32_ND1_macs3_SPMR_peak_2486	chr17	44024141	44024691	551	*	1062	.	26.7498	112.409	106.207	237	N	0.0485477	Promoter (<=1kb)	17	44021333	44023946	2614	2	84336	ENST00000591162.1	-195	ENSG00000091947	TMEM101	transmembrane protein 101	chr17	44024141	44024691	551	44024378	96.05	112.409	26.7498	106.207
2187	IMR32_ND1_macs3_SPMR_peak_2967	chr18	35497726	35498166	441	*	636	.	26.4943	69.273	63.6445	281	N	0.0600778	Promoter (<=1kb)	18	35443871	35497940	54070	2	122965328	ENST00000589258.1	0	NA	ZNF24TR	ZNF24 transcription regulator	chr18	35497726	35498166	441	35498007	52.92	69.273	26.4943	63.6445
6169	IMR32_ND1_macs3_SPMR_peak_986	chr11	61581274	61581735	462	*	636	.	26.4943	69.273	63.6445	246	N	0.057347	Promoter (<=1kb)	11	61515313	61581148	65836	2	9066	ENST00000263846.8	-126	ENSG00000011347	SYT7	synaptotagmin 7	chr11	61581274	61581735	462	61581520	52.92	69.273	26.4943	63.6445
1275	IMR32_ND1_macs3_SPMR_peak_2145	chr15	84980780	84981497	718	*	734	.	26.303	79.209	73.4493	573	N	0.0366337	Promoter (<=1kb)	15	84980513	85139142	158630	1	5151	ENST00000557957.5	267	ENSG00000073417	PDE8A	phosphodiesterase 8A	chr15	84980780	84981497	718	84981353	63.71	79.209	26.303	73.4493
1159	IMR32_ND1_macs3_SPMR_peak_2040	chr15	67839956	67840378	423	*	693	.	26.1037	75.084	69.376	217	N	0.0617109	Promoter (<=1kb)	15	67839939	67840045	107	2	26827	ENST00000383898.1	0	ENSG00000206625	RNU6-1	RNA, U6 small nuclear 1	chr15	67839956	67840378	423	67840173	59.79	75.084	26.1037	69.376
2139	IMR32_ND1_macs3_SPMR_peak_2923	chr17	82519136	82519789	654	*	849	.	25.8155	90.8399	84.9214	441	N	0.0394732	Promoter (<=1kb)	17	82519713	82602392	82680	1	3607	ENST00000473637.6	0	ENSG00000141568	FOXK2	forkhead box K2	chr17	82519136	82519789	654	82519577	76.45	90.8399	25.8155	84.9214
2818	IMR32_ND1_macs3_SPMR_peak_3534	chr2	32010675	32011222	548	*	642	.	25.7771	69.8924	64.2571	324	N	0.0470385	Promoter (<=1kb)	2	31867823	32011008	143186	2	51072	ENST00000404530.6	0	ENSG00000162959	MEMO1	mediator of cell motility 1	chr2	32010675	32011222	548	32010999	54.88	69.8924	25.7771	64.2571
2327	IMR32_ND1_macs3_SPMR_peak_3092	chr19	7294165	7294579	415	*	602	.	25.5312	65.8626	60.2847	224	N	0.061521	Promoter (<=1kb)	19	7112265	7294414	182150	2	3643	ENST00000302850.10	0	ENSG00000171105	INSR	insulin receptor	chr19	7294165	7294579	415	7294389	50.96	65.8626	25.5312	60.2847
2628	IMR32_ND1_macs3_SPMR_peak_3363	chr19	55259190	55259583	394	*	602	.	25.5312	65.8626	60.2847	140	N	0.0648	Promoter (<=1kb)	19	55229779	55259017	29239	2	22870	ENST00000412770.7	-173	ENSG00000105063	PPP6R1	protein phosphatase 6 regulatory subunit 1	chr19	55259190	55259583	394	55259330	50.96	65.8626	25.5312	60.2847
5234	IMR32_ND1_macs3_SPMR_peak_5709	chr7	152436602	152436981	380	*	586	.	25.0497	64.1699	58.6191	205	N	0.0659203	Promoter (<=1kb)	7	152436864	152442847	5984	1	220832	ENST00000648413.1	0	ENSG00000241735	FABP5P3	fatty acid binding protein 5 pseudogene 3	chr7	152436602	152436981	380	152436807	49.98	64.1699	25.0497	58.6191
1065	IMR32_ND1_macs3_SPMR_peak_1957	chr15	40323275	40323813	539	*	586	.	24.5682	64.1699	58.6191	318	N	0.0455811	Promoter (<=1kb)	15	40323692	40326715	3024	1	100505573	ENST00000638170.2	0	ENSG00000259330	INAFM2	InaF motif containing 2	chr15	40323275	40323813	539	40323593	49	64.1699	24.5682	58.6191
2626	IMR32_ND1_macs3_SPMR_peak_3361	chr19	55178776	55179130	355	*	586	.	24.5682	64.1699	58.6191	144	N	0.0692062	Promoter (<=1kb)	19	55171199	55179390	8192	2	6861	ENST00000590851.5	260	ENSG00000129990	SYT5	synaptotagmin 5	chr19	55178776	55179130	355	55178920	49	64.1699	24.5682	58.6191
4692	IMR32_ND1_macs3_SPMR_peak_5220	chr6	73520098	73521426	1329	*	615	.	24.1507	67.1413	61.5481	1119	N	0.0181721	Promoter (<=1kb)	6	73515750	73521018	5269	2	1915	ENST00000316292.13	0	ENSG00000156508	EEF1A1	eukaryotic translation elongation factor 1 alpha 1	chr6	73520098	73521426	1329	73521217	54.88	67.1413	24.1507	61.5481
734	IMR32_ND1_macs3_SPMR_peak_1659	chr12	132687243	132687635	393	*	569	.	24.0866	62.4859	56.9685	248	N	0.0612891	Promoter (<=1kb)	12	132623762	132687342	63581	2	5426	ENST00000320574.10	0	ENSG00000177084	POLE	DNA polymerase epsilon, catalytic subunit	chr12	132687243	132687635	393	132687491	48.02	62.4859	24.0866	56.9685
4036	IMR32_ND1_macs3_SPMR_peak_4630	chr4	26320548	26320929	382	*	569	.	24.0866	62.4859	56.9685	165	N	0.0630539	Promoter (<=1kb)	4	26320563	26431007	110445	1	3516	ENST00000361572.10	0	ENSG00000168214	RBPJ	recombination signal binding protein for immunoglobulin kappa J region	chr4	26320548	26320929	382	26320713	48.02	62.4859	24.0866	56.9685
5288	IMR32_ND1_macs3_SPMR_peak_5758	chr8	28401748	28402140	393	*	569	.	24.0866	62.4859	56.9685	126	N	0.0612891	Intron (ENST00000521548.5/55893, intron 7 of 15)	8	28345590	28386460	40871	2	55893	ENST00000344423.10	-15288	ENSG00000186918	ZNF395	zinc finger protein 395	chr8	28401748	28402140	393	28401874	48.02	62.4859	24.0866	56.9685
3609	IMR32_ND1_macs3_SPMR_peak_4246	chr22	39529157	39529510	354	*	756	.	23.8554	81.4129	75.6224	169	N	0.0673881	Promoter (2-3kb)	22	39529097	39532093	2997	2	91582	ENST00000488602.1	2583	ENSG00000187051	RPS19BP1	ribosomal protein S19 binding protein 1	chr22	39529157	39529510	354	39529326	70.57	81.4129	23.8554	75.6224
2068	IMR32_ND1_macs3_SPMR_peak_286	chr1	151281731	151282460	730	*	599	.	23.7272	65.5193	59.9508	360	N	0.032503	Promoter (<=1kb)	1	151279678	151282000	2323	2	100507670	ENST00000661167.2	0	ENSG00000232671	ZNF687-AS1	ZNF687 antisense RNA 1	chr1	151281731	151282460	730	151282091	53.9	65.5193	23.7272	59.9508
1511	IMR32_ND1_macs3_SPMR_peak_2358	chr17	2400994	2401300	307	*	553	.	23.6051	60.8106	55.3251	151	N	0.0768896	Promoter (<=1kb)	17	2384073	2401060	16988	2	4335	ENST00000174618.5	0	ENSG00000070444	MNT	MAX network transcriptional repressor	chr17	2400994	2401300	307	2401145	47.04	60.8106	23.6051	55.3251
5048	IMR32_ND1_macs3_SPMR_peak_5541	chr7	44495047	44495307	261	*	553	.	23.6051	60.8106	55.3251	129	N	0.090441	Distal Intergenic	7	44379119	44490658	111540	2	23386	ENST00000355451.8	-4389	ENSG00000015676	NUDCD3	NudC domain containing 3	chr7	44495047	44495307	261	44495176	47.04	60.8106	23.6051	55.3251
703	IMR32_ND1_macs3_SPMR_peak_1630	chr12	124917156	124917507	352	*	622	.	23.5142	67.8626	62.2561	182	N	0.0668017	Promoter (<=1kb)	12	124913587	124917368	3782	2	7316	ENST00000542416.1	0	ENSG00000150991	UBC	ubiquitin C	chr12	124917156	124917507	352	124917338	56.84	67.8626	23.5142	62.2561
2813	IMR32_ND1_macs3_SPMR_peak_353	chr1	161274912	161275189	278	*	583	.	23.3036	63.9053	58.3679	133	N	0.0838259	Intron (ENST00000504449.2/654790, intron 1 of 2)	1	161258745	161285450	26706	1	654790	ENST00000504449.2	16167	ENSG00000248485	PCP4L1	Purkinje cell protein 4 like 1	chr1	161274912	161275189	278	161275045	52.92	63.9053	23.3036	58.3679
4816	IMR32_ND1_macs3_SPMR_peak_5332	chr6	139374560	139374900	341	*	555	.	23.2042	61.0844	55.595	144	N	0.0680475	Promoter (<=1kb)	6	139371807	139374648	2842	2	10370	ENST00000367651.4	0	ENSG00000164442	CITED2	Cbp/p300 interacting transactivator with Glu/Asp rich carboxy-terminal domain 2	chr6	139374560	139374900	341	139374704	49.98	61.0844	23.2042	55.595
1512	IMR32_ND1_macs3_SPMR_peak_2359	chr17	2401460	2401860	401	*	536	.	23.1235	59.1442	53.6884	214	N	0.0576646	Promoter (<=1kb)	17	2387909	2401104	13196	2	4335	ENST00000575394.1	-356	ENSG00000070444	MNT	MAX network transcriptional repressor	chr17	2401460	2401860	401	2401674	46.06	59.1442	23.1235	53.6884
2897	IMR32_ND1_macs3_SPMR_peak_3605	chr2	65435678	65436002	325	*	582	.	22.7236	63.8063	58.2724	160	N	0.0699188	Promoter (<=1kb)	2	65436711	66072621	635911	1	105369168	ENST00000606978.5	-709	NA	LINC02934	long intergenic non-protein coding RNA 2934	chr2	65435678	65436002	325	65435838	53.9	63.8063	22.7236	58.2724
3501	IMR32_ND1_macs3_SPMR_peak_4149	chr21	41878924	41879500	577	*	520	.	22.642	57.487	52.0659	142	N	0.0392409	Promoter (<=1kb)	21	41798225	41879344	81120	2	63977	ENST00000398548.6	0	ENSG00000141956	PRDM15	PR/SET domain 15	chr21	41878924	41879500	577	41879066	45.08	57.487	22.642	52.0659
6168	IMR32_ND1_macs3_SPMR_peak_985	chr11	61496176	61496534	359	*	520	.	22.642	57.487	52.0659	130	N	0.0630696	Promoter (<=1kb)	11	61496440	61500076	3637	1	105369329	ENST00000534856.1	0	ENSG00000255931	LOC105369329	uncharacterized LOC105369329	chr11	61496176	61496534	359	61496306	45.08	57.487	22.642	52.0659
5018	IMR32_ND1_macs3_SPMR_peak_5514	chr7	30028173	30028463	291	*	542	.	22.4613	59.7183	54.2569	166	N	0.0771866	Promoter (<=1kb)	7	30028361	30118345	89985	1	84725	ENST00000622102.4	0	ENSG00000106086	PLEKHA8	pleckstrin homology domain containing A8	chr7	30028173	30028463	291	30028339	48.02	59.7183	22.4613	54.2569
4200	IMR32_ND1_macs3_SPMR_peak_4779	chr5	11904332	11904726	395	*	680	.	22.2219	73.7233	68.0321	216	N	0.056258	Promoter (<=1kb)	5	10971836	11904446	932611	2	1501	ENST00000304623.13	0	ENSG00000169862	CTNND2	catenin delta 2	chr5	11904332	11904726	395	11904548	65.67	73.7233	22.2219	68.0321
5073	IMR32_ND1_macs3_SPMR_peak_5564	chr7	66930372	66930632	261	*	504	.	22.1605	55.8391	50.4515	118	N	0.0849061	Promoter (<=1kb)	7	66930615	66945234	14620	1	55069	ENST00000424964.6	0	ENSG00000106609	TMEM248	transmembrane protein 248	chr7	66930372	66930632	261	66930490	44.1	55.8391	22.1605	50.4515
5856	IMR32_ND1_macs3_SPMR_peak_703	chr10	44978794	44979044	251	*	504	.	22.1605	55.8391	50.4515	126	N	0.0882888	Promoter (<=1kb)	10	44976128	44978809	2682	2	11067	ENST00000298295.4	0	ENSG00000165507	DEPP1	DEPP autophagy regulator 1	chr10	44978794	44979044	251	44978920	44.1	55.8391	22.1605	50.4515
24	IMR32_ND1_macs3_SPMR_peak_1019	chr11	65027332	65027953	622	*	536	.	22.033	59.1126	53.6662	455	N	0.0354228	Promoter (<=1kb)	11	65027439	65040572	13134	1	29907	ENST00000377244.8	0	ENSG00000110025	SNX15	sorting nexin 15	chr11	65027332	65027953	622	65027787	49.98	59.1126	22.033	53.6662
434	IMR32_ND1_macs3_SPMR_peak_1389	chr12	56630266	56630521	256	*	541	.	21.8856	59.5882	54.1278	128	N	0.0854906	Promoter (<=1kb)	12	56595596	56630326	34731	2	11176	ENST00000549884.6	0	ENSG00000076108	BAZ2A	bromodomain adjacent to zinc finger domain 2A	chr12	56630266	56630521	256	56630394	49	59.5882	21.8856	54.1278
1712	IMR32_ND1_macs3_SPMR_peak_2539	chr17	48011883	48012623	741	*	697	.	21.7206	75.4871	69.7733	485	N	0.0293126	Promoter (<=1kb)	17	48011334	48012247	914	1	124904017	ENST00000691491.1	549	ENSG00000289599	LOC124904017	uncharacterized LOC124904017	chr17	48011883	48012623	741	48012368	68.61	75.4871	21.7206	69.7733
198	IMR32_ND1_macs3_SPMR_peak_1176	chr11	127106229	127106576	348	*	504	.	21.6947	55.8795	50.4907	183	N	0.0623411	Promoter (2-3kb)	11	127109454	127139719	30266	1	105369562	ENST00000642327.1	-2878	NA	LOC105369562	uncharacterized LOC105369562	chr11	127106229	127106576	348	127106412	45.08	55.8795	21.6947	50.4907
3089	IMR32_ND1_macs3_SPMR_peak_3779	chr2	121755401	121755747	347	*	488	.	21.6789	54.2007	48.843	189	N	0.0624752	Promoter (<=1kb)	2	121755545	121767853	12309	1	7247	ENST00000536142.5	0	ENSG00000211460	TSN	translin	chr2	121755401	121755747	347	121755590	43.12	54.2007	21.6789	48.843
4043	IMR32_ND1_macs3_SPMR_peak_4637	chr4	41214473	41214771	299	*	488	.	21.6789	54.2007	48.843	122	N	0.0725047	Promoter (<=1kb)	4	40810027	41214542	404516	2	323	ENST00000508593.6	0	ENSG00000163697	APBB2	amyloid beta precursor protein binding family B member 2	chr4	41214473	41214771	299	41214595	43.12	54.2007	21.6789	48.843
5298	IMR32_ND1_macs3_SPMR_peak_5767	chr8	33473035	33473316	282	*	488	.	21.6789	54.2007	48.843	140	N	0.0768755	Promoter (<=1kb)	8	33370824	33473146	102323	2	84750	ENST00000327671.10	0	ENSG00000172728	FUT10	fucosyltransferase 10	chr8	33473035	33473316	282	33473175	43.12	54.2007	21.6789	48.843
2760	IMR32_ND1_macs3_SPMR_peak_3482	chr2	17538821	17539181	361	*	529	.	21.6237	58.4193	52.9854	180	N	0.0598994	Promoter (<=1kb)	2	17539126	17655528	116403	1	7447	ENST00000404666.6	0	ENSG00000163032	VSNL1	visinin like 1	chr2	17538821	17539181	361	17539001	49.98	58.4193	21.6237	52.9854
2174	IMR32_ND1_macs3_SPMR_peak_2955	chr18	24397784	24398128	345	*	497	.	21.2564	55.1345	49.7628	213	N	0.0616128	Promoter (<=1kb)	18	24162052	24397824	235773	2	114876	ENST00000319481.8	0	ENSG00000141447	OSBPL1A	oxysterol binding protein like 1A	chr18	24397784	24398128	345	24397997	45.08	55.1345	21.2564	49.7628
1917	IMR32_ND1_macs3_SPMR_peak_2723	chr17	72775889	72776275	387	*	670	.	21.2056	72.6891	67.014	185	N	0.0547948	Intron (ENST00000255559.8/201266, intron 6 of 9)	17	72818836	72818972	137	2	124904115	ENST00000516465.1	42697	ENSG00000252274	LOC124904115	small Cajal body-specific RNA 24	chr17	72775889	72776275	387	72776074	66.65	72.6891	21.2056	67.014
2303	IMR32_ND1_macs3_SPMR_peak_3070	chr19	4581704	4581993	290	*	472	.	21.1974	52.5721	47.2423	133	N	0.0730945	Promoter (<=1kb)	19	4542593	4581776	39184	2	10501	ENST00000676793.1	0	ENSG00000167680	SEMA6B	semaphorin 6B	chr19	4581704	4581993	290	4581837	42.14	52.5721	21.1974	47.2423
6055	IMR32_ND1_macs3_SPMR_peak_883	chr11	3165255	3165532	278	*	469	.	21.0334	52.2947	46.9762	143	N	0.0756597	Promoter (<=1kb)	11	3087107	3165310	78204	2	114879	ENST00000263650.12	0	ENSG00000021762	OSBPL5	oxysterol binding protein like 5	chr11	3165255	3165532	278	3165398	42.14	52.2947	21.0334	46.9762
6112	IMR32_ND1_macs3_SPMR_peak_934	chr11	35618161	35618481	321	*	484	.	20.9454	53.7786	48.4339	159	N	0.0652505	Promoter (<=1kb)	11	35618460	35620865	2406	1	24147	ENST00000317811.6	0	ENSG00000179431	FJX1	four-jointed box kinase 1	chr11	35618161	35618481	321	35618320	44.1	53.7786	20.9454	48.4339
2057	IMR32_ND1_macs3_SPMR_peak_285	chr1	151281247	151281663	417	*	514	.	20.7253	56.8869	51.4814	137	N	0.049701	Promoter (<=1kb)	1	151281618	151286705	5088	1	57592	ENST00000443959.1	0	ENSG00000143373	ZNF687	zinc finger protein 687	chr1	151281247	151281663	417	151281384	49.98	56.8869	20.7253	51.4814
4817	IMR32_ND1_macs3_SPMR_peak_5333	chr6	139375153	139375633	481	*	514	.	20.7253	56.8869	51.4814	267	N	0.0430879	Promoter (<=1kb)	6	139371807	139374648	2842	2	10370	ENST00000367651.4	-505	ENSG00000164442	CITED2	Cbp/p300 interacting transactivator with Glu/Asp rich carboxy-terminal domain 2	chr6	139375153	139375633	481	139375420	49.98	56.8869	20.7253	51.4814
3062	IMR32_ND1_macs3_SPMR_peak_3754	chr2	96857869	96858285	417	*	456	.	20.7159	50.9535	45.6509	186	N	0.0496784	Promoter (<=1kb)	2	96836611	96858014	21404	2	200539	ENST00000443120.5	0	ENSG00000163126	ANKRD23	ankyrin repeat domain 23	chr2	96857869	96858285	417	96858055	41.16	50.9535	20.7159	45.6509
4456	IMR32_ND1_macs3_SPMR_peak_5008	chr5	176810104	176810594	491	*	456	.	20.7159	50.9535	45.6509	336	N	0.0421912	Promoter (<=1kb)	5	176810519	176880898	70380	1	90249	ENST00000509580.2	0	ENSG00000113763	UNC5A	unc-5 netrin receptor A	chr5	176810104	176810594	491	176810440	41.16	50.9535	20.7159	45.6509
4471	IMR32_ND1_macs3_SPMR_peak_5021	chr5	179806792	179807109	318	*	456	.	20.7159	50.9535	45.6509	170	N	0.0651443	Promoter (<=1kb)	5	179797610	179806866	9257	2	11282	ENST00000292591.12	0	ENSG00000161013	MGAT4B	alpha-1,3-mannosyl-glycoprotein 4-beta-N-acetylglucosaminyltransferase B	chr5	179806792	179807109	318	179806962	41.16	50.9535	20.7159	45.6509
1711	IMR32_ND1_macs3_SPMR_peak_2538	chr17	48003046	48004104	1059	*	790	.	20.5868	84.84	79.005	685	N	0.0194398	Distal Intergenic	17	48011327	48012247	921	1	124904017	ENST00000688651.2	-7223	ENSG00000289599	LOC124904017	uncharacterized LOC124904017	chr17	48003046	48004104	1059	48003731	81.35	84.84	20.5868	79.005
270	IMR32_ND1_macs3_SPMR_peak_1240	chr12	14200701	14200942	242	*	453	.	20.5556	50.6827	45.3908	99	N	0.0849405	Distal Intergenic	12	14357296	14365503	8208	2	124902884	ENST00000509114.2	164561	NA	LOC124902884	uncharacterized LOC124902884	chr12	14200701	14200942	242	14200800	41.16	50.6827	20.5556	45.3908
2279	IMR32_ND1_macs3_SPMR_peak_3049	chr19	2983940	2984302	363	*	466	.	20.3523	51.953	46.6374	207	N	0.0560669	Promoter (<=1kb)	19	2984148	2989760	5613	1	79816	ENST00000478073.6	0	ENSG00000104953	TLE6	TLE family member 6, subcortical maternal complex member	chr19	2983940	2984302	363	2984147	43.12	51.953	20.3523	46.6374
2373	IMR32_ND1_macs3_SPMR_peak_3133	chr19	12890745	12891209	465	*	466	.	20.3523	51.953	46.6374	254	N	0.0437684	Promoter (<=1kb)	19	12891160	12895995	4836	1	2639	ENST00000589039.5	0	ENSG00000105607	GCDH	glutaryl-CoA dehydrogenase	chr19	12890745	12891209	465	12890999	43.12	51.953	20.3523	46.6374
5628	IMR32_ND1_macs3_SPMR_peak_6063	chr9	121651367	121651686	320	*	466	.	20.3523	51.953	46.6374	210	N	0.0636009	Promoter (<=1kb)	9	121651634	121785530	133897	1	153090	ENST00000408936.8	0	ENSG00000136848	DAB2IP	DAB2 interacting protein	chr9	121651367	121651686	320	121651577	43.12	51.953	20.3523	46.6374
1435	IMR32_ND1_macs3_SPMR_peak_229	chr1	109483786	109484348	563	*	591	.	20.2617	64.7125	59.1554	419	N	0.0359888	Promoter (<=1kb)	1	109483905	109492734	8830	1	127002	ENST00000459635.2	0	ENSG00000162650	ATXN7L2	ataxin 7 like 2	chr1	109483786	109484348	563	109484205	59.79	64.7125	20.2617	59.1554
1668	IMR32_ND1_macs3_SPMR_peak_25	chr1	26695462	26695836	375	*	440	.	20.2343	49.3451	44.0758	172	N	0.0539581	Promoter (<=1kb)	1	26696015	26782104	86090	1	8289	ENST00000324856.13	-179	ENSG00000117713	ARID1A	AT-rich interaction domain 1A	chr1	26695462	26695836	375	26695634	40.18	49.3451	20.2343	44.0758
2189	IMR32_ND1_macs3_SPMR_peak_2969	chr18	36129308	36129951	644	*	440	.	20.2343	49.3451	44.0758	142	N	0.0314197	Promoter (<=1kb)	18	36108531	36129340	20810	2	25800	ENST00000269187.10	0	ENSG00000141424	SLC39A6	solute carrier family 39 member 6	chr18	36129308	36129951	644	36129450	40.18	49.3451	20.2343	44.0758
2690	IMR32_ND1_macs3_SPMR_peak_3419	chr2	11482605	11482961	357	*	509	.	19.9403	56.3815	50.9839	166	N	0.0558552	Promoter (<=1kb)	2	11482341	11562544	80204	1	9687	ENST00000628795.2	264	ENSG00000196208	GREB1	growth regulating estrogen receptor binding 1	chr2	11482605	11482961	357	11482771	50.96	56.3815	19.9403	50.9839
3924	IMR32_ND1_macs3_SPMR_peak_453	chr1	200669758	200670204	447	*	577	.	19.935	63.2351	57.7088	227	N	0.0445973	Promoter (<=1kb)	1	200623896	200669907	46012	2	83479	ENST00000447706.6	0	ENSG00000118197	DDX59	DEAD-box helicase 59	chr1	200669758	200670204	447	200669985	58.81	63.2351	19.935	57.7088
4142	IMR32_ND1_macs3_SPMR_peak_4726	chr4	140154018	140154452	435	*	450	.	19.9002	50.3767	45.0874	234	N	0.0457476	Promoter (<=1kb)	4	139716753	140154184	437432	2	55534	ENST00000509479.6	0	ENSG00000196782	MAML3	mastermind like transcriptional coactivator 3	chr4	140154018	140154452	435	140154252	42.14	50.3767	19.9002	45.0874
1001	IMR32_ND1_macs3_SPMR_peak_19	chr1	21937375	21937695	321	*	425	.	19.7528	47.7471	42.5092	135	N	0.0615352	Promoter (<=1kb)	1	21822244	21937310	115067	2	3339	ENST00000374695.8	-65	ENSG00000142798	HSPG2	heparan sulfate proteoglycan 2	chr1	21937375	21937695	321	21937510	39.2	47.7471	19.7528	42.5092
1362	IMR32_ND1_macs3_SPMR_peak_2223	chr16	2911742	2912009	268	*	425	.	19.7528	47.7471	42.5092	125	N	0.0737045	Promoter (<=1kb)	16	2911931	2951208	39278	1	84256	ENST00000253928.14	0	ENSG00000059122	FLYWCH1	FLYWCH-type zinc finger 1	chr16	2911742	2912009	268	2911867	39.2	47.7471	19.7528	42.5092
4845	IMR32_ND1_macs3_SPMR_peak_5359	chr6	150503015	150503272	258	*	425	.	19.7528	47.7471	42.5092	120	N	0.0765612	Distal Intergenic	6	150599883	150733821	133939	1	57480	ENST00000367326.1	-96611	ENSG00000120278	PLEKHG1	pleckstrin homology and RhoGEF domain containing G1	chr6	150503015	150503272	258	150503135	39.2	47.7471	19.7528	42.5092
5353	IMR32_ND1_macs3_SPMR_peak_5816	chr8	86342255	86342606	352	*	425	.	19.7528	47.7471	42.5092	198	N	0.0561159	Promoter (<=1kb)	8	86342547	86468503	125957	1	11059	ENST00000517970.6	0	ENSG00000123124	WWP1	WW domain containing E3 ubiquitin protein ligase 1	chr8	86342255	86342606	352	86342453	39.2	47.7471	19.7528	42.5092
1922	IMR32_ND1_macs3_SPMR_peak_2728	chr17	73155370	73155745	376	*	649	.	19.7087	70.61	64.9657	207	N	0.0524168	Distal Intergenic	17	73164977	73196593	31617	1	6752	ENST00000580671.1	-9232	ENSG00000180616	SSTR2	somatostatin receptor 2	chr17	73155370	73155745	376	73155577	67.63	70.61	19.7087	64.9657
4921	IMR32_ND1_macs3_SPMR_peak_5427	chr7	982308	982580	273	*	446	.	19.6357	49.9279	44.6501	128	N	0.0719256	Promoter (<=1kb)	7	983181	989640	6460	1	54905	ENST00000308919.12	-601	ENSG00000073067	CYP2W1	cytochrome P450 family 2 subfamily W member 1	chr7	982308	982580	273	982436	42.14	49.9279	19.6357	44.6501
443	IMR32_ND1_macs3_SPMR_peak_1397	chr12	57462285	57462876	592	*	520	.	19.5947	57.4702	52.0576	198	N	0.0330992	Promoter (<=1kb)	12	57457596	57462818	5223	2	124902947	ENST00000656936.1	0	ENSG00000287200	LOC124902947	uncharacterized LOC124902947	chr12	57462285	57462876	592	57462483	52.92	57.4702	19.5947	52.0576
383	IMR32_ND1_macs3_SPMR_peak_1342	chr12	52096454	52096796	343	*	444	.	19.5061	49.7078	44.4343	144	N	0.0568691	Promoter (2-3kb)	12	52093569	52108250	14682	1	26628	ENST00000546981.1	2885	ENSG00000290965	OR7E47P	olfactory receptor family 7 subfamily E member 47 pseudogene	chr12	52096454	52096796	343	52096598	42.14	49.7078	19.5061	44.4343
1184	IMR32_ND1_macs3_SPMR_peak_2063	chr15	70111203	70111911	709	*	548	.	19.2816	60.3024	54.8327	293	N	0.0271955	Distal Intergenic	15	70047790	70098176	50387	2	7090	ENST00000558939.5	-13027	ENSG00000140332	TLE3	TLE family member 3, transcriptional corepressor	chr15	70111203	70111911	709	70111496	56.84	60.3024	19.2816	54.8327
121	IMR32_ND1_macs3_SPMR_peak_1106	chr11	94768022	94768446	425	*	409	.	19.2713	46.1598	40.9555	256	N	0.0453442	Promoter (<=1kb)	11	94768342	94876748	108407	1	154810	ENST00000317829.12	0	ENSG00000166025	AMOTL1	angiomotin like 1	chr11	94768022	94768446	425	94768278	38.22	46.1598	19.2713	40.9555
224	IMR32_ND1_macs3_SPMR_peak_12	chr1	10796588	10796896	309	*	409	.	19.2713	46.1598	40.9555	171	N	0.0623667	Promoter (<=1kb)	1	10636604	10796646	160043	2	54897	ENST00000377022.8	0	ENSG00000130940	CASZ1	castor zinc finger 1	chr1	10796588	10796896	309	10796759	38.22	46.1598	19.2713	40.9555
3999	IMR32_ND1_macs3_SPMR_peak_4598	chr4	6221877	6222132	256	*	409	.	19.2713	46.1598	40.9555	114	N	0.0752785	Promoter (<=1kb)	4	6222219	6234827	12609	1	285484	ENST00000636374.1	-87	NA	JAKMIP1-DT	JAKMIP1 divergent transcript	chr4	6221877	6222132	256	6221991	38.22	46.1598	19.2713	40.9555
5096	IMR32_ND1_macs3_SPMR_peak_5585	chr7	71808135	71808520	386	*	409	.	19.2713	46.1598	40.9555	214	N	0.0499256	Promoter (1-2kb)	7	71779492	71810495	31004	2	83698	ENST00000405452.3	1975	ENSG00000183166	CALN1	calneuron 1	chr7	71808135	71808520	386	71808349	38.22	46.1598	19.2713	40.9555
5161	IMR32_ND1_macs3_SPMR_peak_5643	chr7	101815810	101816176	367	*	409	.	19.2713	46.1598	40.9555	121	N	0.0525104	Promoter (<=1kb)	7	101815904	102283958	468055	1	1523	ENST00000437600.9	0	ENSG00000257923	CUX1	cut like homeobox 1	chr7	101815810	101816176	367	101815931	38.22	46.1598	19.2713	40.9555
5349	IMR32_ND1_macs3_SPMR_peak_5812	chr8	80893675	80894108	434	*	409	.	19.2713	46.1598	40.9555	161	N	0.0444039	Exon (ENST00000666058.1/ENST00000666058.1, exon 1 of 4)	8	80628451	80874781	246331	2	619279	ENST00000327835.7	-18894	ENSG00000164684	ZNF704	zinc finger protein 704	chr8	80893675	80894108	434	80893836	38.22	46.1598	19.2713	40.9555
2535	IMR32_ND1_macs3_SPMR_peak_328	chr1	156421595	156421987	393	*	469	.	19.1317	52.3088	46.9891	217	N	0.0486812	Promoter (<=1kb)	1	156404252	156421770	17519	2	10485	ENST00000703098.1	0	ENSG00000125462	MIR9-1HG	MIR9-1 host gene	chr1	156421595	156421987	393	156421812	46.06	52.3088	19.1317	46.9891
2896	IMR32_ND1_macs3_SPMR_peak_3604	chr2	65432645	65432984	340	*	444	.	19.0682	49.7642	44.489	131	N	0.0560829	Promoter (<=1kb)	2	65334629	65432637	98009	2	200734	ENST00000440972.1	-8	ENSG00000198369	SPRED2	sprouty related EVH1 domain containing 2	chr2	65432645	65432984	340	65432776	43.12	49.7642	19.0682	44.489
3513	IMR32_ND1_macs3_SPMR_peak_416	chr1	181128683	181128995	313	*	491	.	18.8824	54.5164	49.1547	132	N	0.0603272	Distal Intergenic	1	181088700	181092900	4201	1	51278	ENST00000367577.7	39983	ENSG00000162783	IER5	immediate early response 5	chr1	181128683	181128995	313	181128815	50.96	54.5164	18.8824	49.1547
4952	IMR32_ND1_macs3_SPMR_peak_5455	chr7	4641784	4642268	485	*	418	.	18.869	47.0393	41.823	108	N	0.0389052	Exon (ENST00000667321.1/ENST00000667321.1, exon 1 of 1)	7	4682295	4771442	89148	1	221937	ENST00000328914.5	-40027	ENSG00000164916	FOXK1	forkhead box K1	chr7	4641784	4642268	485	4641892	40.18	47.0393	18.869	41.823
2522	IMR32_ND1_macs3_SPMR_peak_3268	chr19	40542268	40542667	400	*	394	.	18.7897	44.5835	39.4163	181	N	0.0469743	Intron (ENST00000595535.5/57731, intron 20 of 26)	19	40530766	40534856	4091	1	57731	ENST00000593932.1	11502	ENSG00000160460	SPTBN4	spectrin beta, non-erythrocytic 4	chr19	40542268	40542667	400	40542449	37.24	44.5835	18.7897	39.4163
4137	IMR32_ND1_macs3_SPMR_peak_4721	chr4	139734898	139735326	429	*	394	.	18.7897	44.5835	39.4163	254	N	0.0437988	Intron (ENST00000616265.4/4258, intron 5 of 5)	4	139763053	139769599	6547	1	124900781	ENST00000688177.1	-27727	NA	LOC124900781	uncharacterized LOC124900781	chr4	139734898	139735326	429	139735152	37.24	44.5835	18.7897	39.4163
2326	IMR32_ND1_macs3_SPMR_peak_3091	chr19	7198005	7198328	324	*	378	.	18.3082	43.0185	37.8878	165	N	0.0565068	Intron (ENST00000341500.9/3643, intron 2 of 20)	19	7159423	7167978	8556	2	3643	ENST00000600492.1	-30027	ENSG00000171105	INSR	insulin receptor	chr19	7198005	7198328	324	7198170	36.26	43.0185	18.3082	37.8878
624	IMR32_ND1_macs3_SPMR_peak_156	chr1	74343263	74343567	305	*	385	.	18.2545	43.684	38.5411	167	N	0.0598508	Intron (ENST00000557284.7/100526835, intron 11 of 26)	1	74336127	74346174	10048	1	100526835	ENST00000530184.1	7136	ENSG00000259030	FPGT-TNNI3K	FPGT-TNNI3K readthrough	chr1	74343263	74343567	305	74343430	37.24	43.684	18.2545	38.5411
2263	IMR32_ND1_macs3_SPMR_peak_3034	chr19	1855352	1855647	296	*	415	.	18.2211	46.7239	41.5127	139	N	0.0615578	Intron (ENST00000541015.5/83855, intron 1 of 2)	19	1815248	1848483	33236	2	57455	ENST00000170168.9	-6869	ENSG00000079313	REXO1	RNA exonuclease 1 homolog	chr19	1855352	1855647	296	1855491	41.16	46.7239	18.2211	41.5127
3581	IMR32_ND1_macs3_SPMR_peak_4220	chr22	32880977	32881517	541	*	376	.	18.1665	42.7807	37.6633	110	N	0.0335795	Intron (ENST00000358763.7/8224, intron 4 of 13)	22	32629606	32869100	239495	2	8224	ENST00000462268.1	-11877	ENSG00000185666	SYN3	synapsin III	chr22	32880977	32881517	541	32881087	36.26	42.7807	18.1665	37.6633
1961	IMR32_ND1_macs3_SPMR_peak_2763	chr17	74453921	74454403	483	*	745	.	17.9057	80.2999	74.525	268	N	0.0370718	Distal Intergenic	17	74443085	74450580	7496	1	55890	ENST00000482723.1	10836	ENSG00000170412	GPRC5C	G protein-coupled receptor class C group 5 member C	chr17	74453921	74454403	483	74454189	83.31	80.2999	17.9057	74.525
1982	IMR32_ND1_macs3_SPMR_peak_2782	chr17	75516270	75516671	402	*	637	.	17.8915	69.3385	63.7087	230	N	0.0445062	Promoter (<=1kb)	17	75516526	75517475	950	1	283989	ENST00000583454.1	0	ENSG00000182173	TSEN54	tRNA splicing endonuclease subunit 54	chr17	75516270	75516671	402	75516500	70.57	69.3385	17.8915	63.7087
4584	IMR32_ND1_macs3_SPMR_peak_5123	chr6	35490110	35490605	496	*	409	.	17.8826	46.1443	40.9495	197	N	0.0360536	Intron (ENST00000402886.9/7005, intron 1 of 10)	6	35473597	35496950	23354	2	7005	ENST00000402886.9	6345	ENSG00000007866	TEAD3	TEA domain transcription factor 3	chr6	35490110	35490605	496	35490307	41.16	46.1443	17.8826	40.9495
113	IMR32_ND1_macs3_SPMR_peak_11	chr1	10679552	10679969	418	*	363	.	17.8266	41.4651	36.3709	223	N	0.0426474	Intron (ENST00000377022.8/54897, intron 4 of 20)	1	10660737	10693912	33176	2	54897	ENST00000478728.2	13943	ENSG00000130940	CASZ1	castor zinc finger 1	chr1	10679552	10679969	418	10679775	35.28	41.4651	17.8266	36.3709
4292	IMR32_ND1_macs3_SPMR_peak_4861	chr5	96935810	96936136	327	*	363	.	17.8266	41.4651	36.3709	191	N	0.0545156	Promoter (<=1kb)	5	96935619	96935821	203	2	124901030	ENST00000702626.1	0	NA	LOC124901030	uncharacterized LOC124901030	chr5	96935810	96936136	327	96936001	35.28	41.4651	17.8266	36.3709
1223	IMR32_ND1_macs3_SPMR_peak_2099	chr15	75451610	75452234	625	*	431	.	17.8065	48.3795	43.1327	329	N	0.0284904	Promoter (<=1kb)	15	75369379	75451690	82312	2	25942	ENST00000394947.8	0	ENSG00000169375	SIN3A	SIN3 transcription regulator family member A	chr15	75451610	75452234	625	75451939	44.1	48.3795	17.8065	43.1327
3435	IMR32_ND1_macs3_SPMR_peak_409	chr1	180926498	180926975	478	*	411	.	17.5381	46.3334	41.1265	206	N	0.0366906	Promoter (1-2kb)	1	180928147	180946102	17956	1	57710	ENST00000367587.1	-1172	ENSG00000135835	KIAA1614	KIAA1614	chr1	180926498	180926975	478	180926704	42.14	46.3334	17.5381	41.1265
2986	IMR32_ND1_macs3_SPMR_peak_3686	chr2	72917306	72917577	272	*	426	.	17.5038	47.8475	42.6079	123	N	0.0643522	Promoter (<=1kb)	2	72917519	72934891	17373	1	2016	ENST00000258106.11	0	ENSG00000135638	EMX1	empty spiracles homeobox 1	chr2	72917306	72917577	272	72917429	44.1	47.8475	17.5038	42.6079
1311	IMR32_ND1_macs3_SPMR_peak_2178	chr15	97960385	97960846	462	*	387	.	17.4843	43.9123	38.766	162	N	0.0378448	Promoter (<=1kb)	15	97960703	97973833	13131	1	91947	ENST00000268042.7	0	ENSG00000140450	ARRDC4	arrestin domain containing 4	chr15	97960385	97960846	462	97960547	39.2	43.9123	17.4843	38.766
229	IMR32_ND1_macs3_SPMR_peak_1203	chr12	3104971	3105393	423	*	441	.	17.4725	49.3785	44.1091	268	N	0.0413061	Intron (ENST00000537971.5/10867, intron 1 of 7)	12	3077428	3084210	6783	1	10867	ENST00000539631.1	27543	ENSG00000011105	TSPAN9	tetraspanin 9	chr12	3104971	3105393	423	3105239	46.06	49.3785	17.4725	44.1091
1733	IMR32_ND1_macs3_SPMR_peak_2558	chr17	49707853	49708510	658	*	521	.	17.4049	57.5475	52.1228	429	N	0.0264512	Promoter (<=1kb)	17	49700934	49707951	7018	2	10237	ENST00000649906.1	0	ENSG00000121073	SLC35B1	solute carrier family 35 member B1	chr17	49707853	49708510	658	49708282	57.82	57.5475	17.4049	52.1228
620	IMR32_ND1_macs3_SPMR_peak_1556	chr12	116737964	116738361	398	*	385	.	17.374	43.7244	38.5806	220	N	0.0436533	Promoter (<=1kb)	12	116710171	116738069	27899	2	79794	ENST00000261318.5	0	ENSG00000111412	SPRING1	SREBF pathway regulator in golgi 1	chr12	116737964	116738361	398	116738184	39.2	43.7244	17.374	38.5806
2344	IMR32_ND1_macs3_SPMR_peak_3107	chr19	10502686	10503068	383	*	348	.	17.3451	39.9235	34.8631	195	N	0.0452875	Promoter (<=1kb)	19	10486126	10502896	16771	2	9817	ENST00000393623.6	0	ENSG00000079999	KEAP1	kelch like ECH associated protein 1	chr19	10502686	10503068	383	10502881	34.3	39.9235	17.3451	34.8631
2444	IMR32_ND1_macs3_SPMR_peak_3198	chr19	18419236	18419501	266	*	348	.	17.3451	39.9235	34.8631	127	N	0.0652071	Promoter (<=1kb)	19	18419336	18434562	15227	1	170463	ENST00000348495.10	0	ENSG00000130511	SSBP4	single stranded DNA binding protein 4	chr19	18419236	18419501	266	18419363	34.3	39.9235	17.3451	34.8631
3294	IMR32_ND1_macs3_SPMR_peak_3963	chr20	10433942	10434698	757	*	348	.	17.3451	39.9235	34.8631	335	N	0.0229129	Promoter (<=1kb)	20	10401009	10434222	33214	2	8195	ENST00000347364.7	0	ENSG00000125863	MKKS	MKKS centrosomal shuttling protein	chr20	10433942	10434698	757	10434277	34.3	39.9235	17.3451	34.8631
3415	IMR32_ND1_macs3_SPMR_peak_4071	chr20	49936102	49936507	406	*	348	.	17.3451	39.9235	34.8631	136	N	0.0427219	Promoter (<=1kb)	20	49936336	49952152	15817	1	55905	ENST00000623528.3	0	ENSG00000124226	RNF114	ring finger protein 114	chr20	49936102	49936507	406	49936238	34.3	39.9235	17.3451	34.8631
2562	IMR32_ND1_macs3_SPMR_peak_3303	chr19	45646062	45646400	339	*	463	.	17.3215	51.6897	46.3781	181	N	0.0510959	Promoter (<=1kb)	19	45609400	45645602	36203	2	24139	ENST00000587152.6	-460	ENSG00000125746	EML2	EMAP like 2	chr19	45646062	45646400	339	45646243	50.96	51.6897	17.3215	46.3781
2085	IMR32_ND1_macs3_SPMR_peak_2875	chr17	80485887	80486190	304	*	406	.	17.2313	45.8	40.6113	144	N	0.0566819	Distal Intergenic	17	80473414	80477843	4430	2	4884	ENST00000575212.1	-8044	ENSG00000171246	NPTX1	neuronal pentraxin 1	chr17	80485887	80486190	304	80486031	42.14	45.8	17.2313	40.6113
3292	IMR32_ND1_macs3_SPMR_peak_3961	chr20	9838868	9839224	357	*	346	.	17.2109	39.6989	34.6497	145	N	0.0482098	Promoter (<=1kb)	20	9537370	9839076	301707	2	57144	ENST00000353224.10	0	ENSG00000101349	PAK5	p21 (RAC1) activated kinase 5	chr20	9838868	9839224	357	9839013	34.3	39.6989	17.2109	34.6497
6001	IMR32_ND1_macs3_SPMR_peak_834	chr10	104300719	104301130	412	*	360	.	17.1878	41.1371	36.055	214	N	0.041718	3' UTR	10	104295275	104299411	4137	1	119391	ENST00000498052.1	5444	ENSG00000065621	GSTO2	glutathione S-transferase omega 2	chr10	104300719	104301130	412	104300933	36.26	41.1371	17.1878	36.055
4290	IMR32_ND1_macs3_SPMR_peak_486	chr1	205352392	205352657	266	*	443	.	17.1844	49.6532	44.38	126	N	0.064603	Intron (ENST00000367155.8/55220, intron 1 of 5)	1	205337315	205356578	19264	2	55220	ENST00000460687.5	3921	ENSG00000162873	KLHDC8A	kelch domain containing 8A	chr1	205352392	205352657	266	205352518	47.04	49.6532	17.1844	44.38
1738	IMR32_ND1_macs3_SPMR_peak_2562	chr17	49788996	49789383	388	*	537	.	17.0246	59.2309	53.7745	186	N	0.0438778	Promoter (<=1kb)	17	49789312	49829232	39921	1	11143	ENST00000506533.6	0	ENSG00000136504	KAT7	lysine acetyltransferase 7	chr17	49788996	49789383	388	49789182	60.77	59.2309	17.0246	53.7745
1179	IMR32_ND1_macs3_SPMR_peak_2059	chr15	70033714	70034048	335	*	449	.	16.9948	50.2828	44.9962	174	N	0.0507307	Distal Intergenic	15	70049801	70051505	1705	2	7090	ENST00000559608.1	17457	ENSG00000140332	TLE3	TLE family member 3, transcriptional corepressor	chr15	70033714	70034048	335	70033888	49.98	50.2828	16.9948	44.9962
4277	IMR32_ND1_macs3_SPMR_peak_4848	chr5	81751295	81751611	317	*	449	.	16.9948	50.2828	44.9962	176	N	0.0536114	Promoter (<=1kb)	5	81419918	81751250	331333	2	23635	ENST00000514493.5	-45	ENSG00000145687	SSBP2	single stranded DNA binding protein 2	chr5	81751295	81751611	317	81751471	49.98	50.2828	16.9948	44.9962
3148	IMR32_ND1_macs3_SPMR_peak_3831	chr2	177263455	177263712	258	*	356	.	16.9594	40.7526	35.6765	118	N	0.0657341	Promoter (<=1kb)	2	177219319	177263650	44332	2	4780	ENST00000699297.1	0	ENSG00000116044	NFE2L2	NFE2 like bZIP transcription factor 2	chr2	177263455	177263712	258	177263573	36.26	40.7526	16.9594	35.6765
5379	IMR32_ND1_macs3_SPMR_peak_584	chr1	228486866	228487396	531	*	446	.	16.9165	49.9551	44.6771	335	N	0.0318578	Promoter (<=1kb)	1	228487382	228496188	8807	1	149603	ENST00000305943.9	0	ENSG00000168159	RNF187	ring finger protein 187	chr1	228486866	228487396	531	228487201	48.02	49.9551	16.9165	44.6771
42	IMR32_ND1_macs3_SPMR_peak_1035	chr11	66312937	66313554	618	*	333	.	16.8636	38.3941	33.3709	180	N	0.0272874	Exon (ENST00000534065.1/ENST00000534065.1, exon 1 of 2)	11	66314494	66317044	2551	2	57124	ENST00000311330.4	3490	ENSG00000174807	CD248	CD248 molecule	chr11	66312937	66313554	618	66313117	33.32	38.3941	16.8636	33.3709
981	IMR32_ND1_macs3_SPMR_peak_1881	chr14	89417163	89417471	309	*	333	.	16.8636	38.3941	33.3709	126	N	0.0545748	Promoter (<=1kb)	14	89156177	89417233	261057	2	1112	ENST00000557258.6	0	ENSG00000053254	FOXN3	forkhead box N3	chr14	89417163	89417471	309	89417289	33.32	38.3941	16.8636	33.3709
1557	IMR32_ND1_macs3_SPMR_peak_24	chr1	26692861	26693362	502	*	333	.	16.8636	38.3941	33.3709	358	N	0.0335928	Promoter (<=1kb)	1	26693236	26781177	87942	1	8289	ENST00000430799.7	0	ENSG00000117713	ARID1A	AT-rich interaction domain 1A	chr1	26692861	26693362	502	26693219	33.32	38.3941	16.8636	33.3709
2526	IMR32_ND1_macs3_SPMR_peak_3271	chr19	40691146	40691601	456	*	333	.	16.8636	38.3941	33.3709	280	N	0.0369816	Promoter (<=1kb)	19	40680987	40690972	9986	2	9253	ENST00000595741.5	-174	ENSG00000105245	NUMBL	NUMB like endocytic adaptor protein	chr19	40691146	40691601	456	40691426	33.32	38.3941	16.8636	33.3709
3297	IMR32_ND1_macs3_SPMR_peak_3966	chr20	16573283	16573610	328	*	333	.	16.8636	38.3941	33.3709	191	N	0.0514134	Promoter (<=1kb)	20	16272104	16573434	301331	2	55614	ENST00000636835.1	0	ENSG00000089177	KIF16B	kinesin family member 16B	chr20	16573283	16573610	328	16573474	33.32	38.3941	16.8636	33.3709
3517	IMR32_ND1_macs3_SPMR_peak_4163	chr22	17369219	17369607	389	*	333	.	16.8636	38.3941	33.3709	188	N	0.0433512	Promoter (<=1kb)	22	17369460	17558151	188692	1	27443	ENST00000262608.13	0	ENSG00000099954	CECR2	CECR2 histone acetyl-lysine reader	chr22	17369219	17369607	389	17369407	33.32	38.3941	16.8636	33.3709
3865	IMR32_ND1_macs3_SPMR_peak_4477	chr3	129577404	129577843	440	*	333	.	16.8636	38.3941	33.3709	200	N	0.0383264	Promoter (<=1kb)	3	129574336	129578548	4213	2	23129	ENST00000505505.1	705	ENSG00000004399	PLXND1	plexin D1	chr3	129577404	129577843	440	129577604	33.32	38.3941	16.8636	33.3709
4083	IMR32_ND1_macs3_SPMR_peak_4673	chr4	79211545	79211780	236	*	333	.	16.8636	38.3941	33.3709	132	N	0.0714559	Promoter (<=1kb)	4	79211646	79308655	97010	1	100505875	ENST00000692734.2	0	ENSG00000249307	LINC01088	long intergenic non-protein coding RNA 1088	chr4	79211545	79211780	236	79211677	33.32	38.3941	16.8636	33.3709
4284	IMR32_ND1_macs3_SPMR_peak_4854	chr5	91200729	91200966	238	*	333	.	16.8636	38.3941	33.3709	123	N	0.0708555	Promoter (2-3kb)	5	91054834	91203446	148613	2	107986432	ENST00000650017.1	2480	NA	LOC107986432	uncharacterized LOC107986432	chr5	91200729	91200966	238	91200852	33.32	38.3941	16.8636	33.3709
6166	IMR32_ND1_macs3_SPMR_peak_983	chr11	60924245	60924597	353	*	333	.	16.8636	38.3941	33.3709	170	N	0.0477722	Promoter (<=1kb)	11	60924460	60937159	12700	1	54972	ENST00000453848.7	0	ENSG00000006118	TMEM132A	transmembrane protein 132A	chr11	60924245	60924597	353	60924415	33.32	38.3941	16.8636	33.3709
2696	IMR32_ND1_macs3_SPMR_peak_3424	chr2	13616483	13616985	503	*	340	.	16.8511	39.0969	34.0603	383	N	0.0335012	Distal Intergenic	2	13723048	13758152	35105	1	105373438	ENST00000420828.1	-106063	NA	LOC105373438	uncharacterized LOC105373438	chr2	13616483	13616985	503	13616866	34.3	39.0969	16.8511	34.0603
4164	IMR32_ND1_macs3_SPMR_peak_4746	chr4	170026339	170026624	286	*	369	.	16.8442	42.0596	36.9522	153	N	0.0588958	Promoter (<=1kb)	4	169986602	170026395	39794	2	9848	ENST00000361618.4	0	ENSG00000198948	MFAP3L	microfibril associated protein 3 like	chr4	170026339	170026624	286	170026492	38.22	42.0596	16.8442	36.9522
1204	IMR32_ND1_macs3_SPMR_peak_2081	chr15	73951085	73951485	401	*	429	.	16.8338	48.2259	42.9823	183	N	0.0419796	Intron (ENST00000566011.5/4016, intron 7 of 7)	15	73947828	73952136	4309	1	4016	ENST00000567675.1	3257	ENSG00000129038	LOXL1	lysyl oxidase like 1	chr15	73951085	73951485	401	73951268	46.06	48.2259	16.8338	42.9823
2096	IMR32_ND1_macs3_SPMR_peak_2885	chr17	81238966	81239426	461	*	484	.	16.752	53.8337	48.4874	136	N	0.0363384	Promoter (<=1kb)	17	81228277	81239041	10765	2	146705	ENST00000573295.5	0	ENSG00000167302	TEPSIN	TEPSIN adaptor related protein complex 4 accessory protein	chr17	81238966	81239426	461	81239102	54.88	53.8337	16.752	48.4874
1818	IMR32_ND1_macs3_SPMR_peak_2634	chr17	57849983	57850375	393	*	445	.	16.7491	49.829	44.5525	207	N	0.0426186	Promoter (<=1kb)	17	57834781	57850044	15264	2	51649	ENST00000313608.13	0	ENSG00000181610	MRPS23	mitochondrial ribosomal protein S23	chr17	57849983	57850375	393	57850190	49.98	49.829	16.7491	44.5525
1214	IMR32_ND1_macs3_SPMR_peak_2090	chr15	74723978	74724333	356	*	379	.	16.5449	43.0644	37.9328	213	N	0.0464744	Promoter (1-2kb)	15	74720156	74725370	5215	2	1543	ENST00000567032.5	1037	ENSG00000140465	CYP1A1	cytochrome P450 family 1 subfamily A member 1	chr15	74723978	74724333	356	74724191	40.18	43.0644	16.5449	37.9328
2968	IMR32_ND1_macs3_SPMR_peak_367	chr1	166153995	166154335	341	*	364	.	16.5332	41.5287	36.434	145	N	0.0484845	Promoter (<=1kb)	1	166154743	166154798	56	2	100126349	ENST00000401133.1	463	ENSG00000215952	MIR921	microRNA 921	chr1	166153995	166154335	341	166154140	38.22	41.5287	16.5332	36.434
644	IMR32_ND1_macs3_SPMR_peak_1578	chr12	120686670	120687148	479	*	356	.	16.5269	40.7677	35.6909	340	N	0.0345029	Promoter (<=1kb)	12	120687149	120701859	14711	1	9761	ENST00000228506.8	-1	ENSG00000110917	MLEC	malectin	chr12	120686670	120687148	479	120687010	37.24	40.7677	16.5269	35.6909
4844	IMR32_ND1_macs3_SPMR_peak_5358	chr6	150502672	150502898	227	*	356	.	16.5269	40.7677	35.6909	136	N	0.0728057	Distal Intergenic	6	150599883	150733821	133939	1	57480	ENST00000367326.1	-96985	ENSG00000120278	PLEKHG1	pleckstrin homology and RhoGEF domain containing G1	chr6	150502672	150502898	227	150502808	37.24	40.7677	16.5269	35.6909
1930	IMR32_ND1_macs3_SPMR_peak_2735	chr17	73343239	73343774	536	*	456	.	16.5214	50.9925	45.6896	145	N	0.0308235	Intron (ENST00000392650.8/54549, intron 44 of 44)	17	73338443	73369213	30771	2	54549	ENST00000410094.5	25439	ENSG00000069188	SDK2	sidekick cell adhesion molecule 2	chr17	73343239	73343774	536	73343384	51.94	50.9925	16.5214	45.6896
1524	IMR32_ND1_macs3_SPMR_peak_237	chr1	111735937	111736309	373	*	347	.	16.414	39.8324	34.782	160	N	0.0440054	Promoter (2-3kb)	1	111727344	111739253	11910	2	55924	ENST00000527621.1	2944	ENSG00000197852	INKA2	inka box actin regulator 2	chr1	111735937	111736309	373	111736097	36.26	39.8324	16.414	34.782
110	IMR32_ND1_macs3_SPMR_peak_1097	chr11	79119646	79120091	446	*	318	.	16.382	36.8773	31.8935	141	N	0.0367309	Intron (ENST00000278550.12/26011, intron 4 of 33)	11	79067903	79076393	8491	2	26011	ENST00000533038.1	-43253	ENSG00000149256	TENM4	teneurin transmembrane protein 4	chr11	79119646	79120091	446	79119787	32.34	36.8773	16.382	31.8935
1489	IMR32_ND1_macs3_SPMR_peak_2338	chr16	78099384	78099724	341	*	318	.	16.382	36.8773	31.8935	173	N	0.0480411	Promoter (<=1kb)	16	78099400	78574858	475459	1	51741	ENST00000627394.3	0	ENSG00000186153	WWOX	WW domain containing oxidoreductase	chr16	78099384	78099724	341	78099557	32.34	36.8773	16.382	31.8935
3483	IMR32_ND1_macs3_SPMR_peak_4132	chr21	35926084	35926315	232	*	318	.	16.382	36.8773	31.8935	124	N	0.0706121	Intron (ENST00000475045.6/101928269, intron 5 of 12)	21	35887195	35887807	613	1	54036	ENST00000440405.2	38889	NA	PPP1R2P2	protein phosphatase 1 regulatory inhibitor subunit 2 pseudogene 2	chr21	35926084	35926315	232	35926208	32.34	36.8773	16.382	31.8935
5539	IMR32_ND1_macs3_SPMR_peak_5984	chr9	86354243	86354638	396	*	318	.	16.382	36.8773	31.8935	188	N	0.0413687	Promoter (<=1kb)	9	86287733	86354410	66678	2	79670	ENST00000277141.10	0	ENSG00000083223	TUT7	terminal uridylyl transferase 7	chr9	86354243	86354638	396	86354431	32.34	36.8773	16.382	31.8935
5928	IMR32_ND1_macs3_SPMR_peak_769	chr10	79067304	79067570	267	*	318	.	16.382	36.8773	31.8935	141	N	0.0613558	Promoter (<=1kb)	10	79043438	79067485	24048	2	283050	ENST00000440151.3	0	ENSG00000224596	ZMIZ1-AS1	ZMIZ1 antisense RNA 1	chr10	79067304	79067570	267	79067445	32.34	36.8773	16.382	31.8935
2957	IMR32_ND1_macs3_SPMR_peak_366	chr1	166062720	166063023	304	*	383	.	16.3628	43.5097	38.3683	176	N	0.053825	Intron (ENST00000435676.2/149297, intron 2 of 2)	1	166081183	166087483	6301	1	105371586	ENST00000366136.2	-18160	NA	FAM78B-AS1	FAM78B antisense RNA 1	chr1	166062720	166063023	304	166062896	41.16	43.5097	16.3628	38.3683
4190	IMR32_ND1_macs3_SPMR_peak_477	chr1	204446501	204446740	240	*	368	.	16.3428	41.9559	36.8516	124	N	0.068095	Intron (ENST00000367187.7/5287, intron 16 of 33)	1	204449176	204450130	955	2	5287	ENST00000479079.1	3390	ENSG00000133056	PIK3C2B	phosphatidylinositol-4-phosphate 3-kinase catalytic subunit type 2 beta	chr1	204446501	204446740	240	204446625	39.2	41.9559	16.3428	36.8516
4976	IMR32_ND1_macs3_SPMR_peak_5477	chr7	7061039	7061492	454	*	368	.	16.3428	41.9559	36.8516	125	N	0.0359974	Intron (ENST00000701933.1/112267992, intron 1 of 5)	7	7066964	7067045	82	2	100500886	ENST00000580847.1	5553	ENSG00000266287	MIR3683	microRNA 3683	chr7	7061039	7061492	454	7061164	39.2	41.9559	16.3428	36.8516
4863	IMR32_ND1_macs3_SPMR_peak_5375	chr6	156687099	156687749	651	*	331	.	16.2837	38.1467	33.1376	434	N	0.0250134	Distal Intergenic	6	156776020	157210779	434760	1	57492	ENST00000346085.10	-88271	ENSG00000049618	ARID1B	AT-rich interaction domain 1B	chr6	156687099	156687749	651	156687533	34.3	38.1467	16.2837	33.1376
5671	IMR32_ND1_macs3_SPMR_peak_6101	chr9	130421689	130422082	394	*	331	.	16.2837	38.1467	33.1376	262	N	0.0413292	Intron (ENST00000683500.2/256158, intron 86 of 97)	9	130425716	130431438	5723	1	256158	ENST00000428715.2	-3634	ENSG00000148357	HMCN2	hemicentin 2	chr9	130421689	130422082	394	130421951	34.3	38.1467	16.2837	33.1376
2000	IMR32_ND1_macs3_SPMR_peak_2799	chr17	76264910	76265332	423	*	499	.	16.2797	55.2886	49.916	216	N	0.0384863	Promoter (<=1kb)	17	76265348	76271298	5951	1	283991	ENST00000327490.8	-16	ENSG00000185262	UBALD2	UBA like domain containing 2	chr17	76264910	76265332	423	76265126	57.82	55.2886	16.2797	49.916
5410	IMR32_ND1_macs3_SPMR_peak_5868	chr8	126558162	126558621	460	*	543	.	16.1764	59.85	54.3862	263	N	0.0351661	Promoter (<=1kb)	8	126552443	126558478	6036	2	157638	ENST00000304916.4	0	ENSG00000168672	LRATD2	LRAT domain containing 2	chr8	126558162	126558621	460	126558425	63.71	59.85	16.1764	54.3862
2724	IMR32_ND1_macs3_SPMR_peak_345	chr1	160031900	160032228	329	*	365	.	16.1511	41.6242	36.5285	192	N	0.0490915	Promoter (<=1kb)	1	160024953	160031990	7038	2	93183	ENST00000368090.5	0	ENSG00000143315	PIGM	phosphatidylinositol glycan anchor biosynthesis class M	chr1	160031900	160032228	329	160032092	39.2	41.6242	16.1511	36.5285
689	IMR32_ND1_macs3_SPMR_peak_1618	chr12	124568632	124568980	349	*	357	.	16.136	40.8476	35.7697	201	N	0.046235	Promoter (1-2kb)	12	124324415	124567612	243198	2	9612	ENST00000405201.6	-1020	ENSG00000196498	NCOR2	nuclear receptor corepressor 2	chr12	124568632	124568980	349	124568833	38.22	40.8476	16.136	35.7697
1166	IMR32_ND1_macs3_SPMR_peak_2047	chr15	68658246	68658512	267	*	392	.	16.0333	44.4528	39.2955	143	N	0.0600498	Intron (ENST00000261861.10/10391, intron 2 of 11)	15	68631988	68726077	94090	1	10391	ENST00000543950.3	26258	ENSG00000103647	CORO2B	coronin 2B	chr15	68658246	68658512	267	68658389	43.12	44.4528	16.0333	39.2955
1274	IMR32_ND1_macs3_SPMR_peak_2144	chr15	84980271	84980626	356	*	339	.	15.9027	38.9653	33.9324	167	N	0.0446705	Promoter (<=1kb)	15	84980440	85139145	158706	1	5151	ENST00000310298.8	0	ENSG00000073417	PDE8A	phosphodiesterase 8A	chr15	84980271	84980626	356	84980438	36.26	38.9653	15.9027	33.9324
120	IMR32_ND1_macs3_SPMR_peak_1105	chr11	93613633	93614183	551	*	304	.	15.9005	35.3735	30.4284	347	N	0.0288575	Distal Intergenic	11	93661682	93730358	68677	1	85459	ENST00000325212.11	-47499	ENSG00000166004	CEP295	centrosomal protein 295	chr11	93613633	93614183	551	93613980	31.36	35.3735	15.9005	30.4284
778	IMR32_ND1_macs3_SPMR_peak_1699	chr13	41453453	41453852	400	*	304	.	15.9005	35.3735	30.4284	119	N	0.0397513	Distal Intergenic	13	41457550	41470871	13322	1	28984	ENST00000379359.4	-3698	ENSG00000102760	RGCC	regulator of cell cycle	chr13	41453453	41453852	400	41453572	31.36	35.3735	15.9005	30.4284
1628	IMR32_ND1_macs3_SPMR_peak_2463	chr17	42194434	42194641	208	*	304	.	15.9005	35.3735	30.4284	106	N	0.0764447	Promoter (<=1kb)	17	42188799	42194459	5661	2	84514	ENST00000593209.5	0	ENSG00000167925	GHDC	GH3 domain containing	chr17	42194434	42194641	208	42194540	31.36	35.3735	15.9005	30.4284
2211	IMR32_ND1_macs3_SPMR_peak_2989	chr18	51622635	51623056	422	*	304	.	15.9005	35.3735	30.4284	203	N	0.0376789	Intron (ENST00000635680.1/100287225, intron 6 of 7)	18	51560821	51643939	83119	1	100287225	ENST00000635103.1	61814	ENSG00000227115	LINC01630	long intergenic non-protein coding RNA 1630	chr18	51622635	51623056	422	51622838	31.36	35.3735	15.9005	30.4284
2286	IMR32_ND1_macs3_SPMR_peak_3055	chr19	3387888	3388190	303	*	304	.	15.9005	35.3735	30.4284	158	N	0.0524769	Intron (ENST00000641145.1/4782, intron 2 of 10)	19	3366583	3469217	102635	1	4782	ENST00000443272.3	21305	ENSG00000141905	NFIC	nuclear factor I C	chr19	3387888	3388190	303	3388046	31.36	35.3735	15.9005	30.4284
3322	IMR32_ND1_macs3_SPMR_peak_3989	chr20	31572992	31573369	378	*	304	.	15.9005	35.3735	30.4284	233	N	0.0420648	Promoter (<=1kb)	20	31567707	31573263	5557	2	100874042	ENST00000412178.1	0	ENSG00000230613	HM13-AS1	HM13 antisense RNA 1	chr20	31572992	31573369	378	31573225	31.36	35.3735	15.9005	30.4284
3595	IMR32_ND1_macs3_SPMR_peak_4233	chr22	37608492	37608929	438	*	304	.	15.9005	35.3735	30.4284	302	N	0.0363025	Promoter (<=1kb)	22	37608725	37632711	23987	1	26088	ENST00000381756.9	0	ENSG00000100083	GGA1	golgi associated, gamma adaptin ear containing, ARF binding protein 1	chr22	37608492	37608929	438	37608794	31.36	35.3735	15.9005	30.4284
733	IMR32_ND1_macs3_SPMR_peak_1658	chr12	132559788	132560066	279	*	316	.	15.8316	36.6696	31.6992	137	N	0.0567441	Promoter (<=1kb)	12	132560047	132570104	10058	1	57666	ENST00000539264.5	0	ENSG00000112787	FBRSL1	fibrosin like 1	chr12	132559788	132560066	279	132559925	33.32	36.6696	15.8316	31.6992
5017	IMR32_ND1_macs3_SPMR_peak_5513	chr7	30026647	30026939	293	*	316	.	15.8316	36.6696	31.6992	104	N	0.0540328	Promoter (<=1kb)	7	30010587	30026702	16116	2	55033	ENST00000222803.10	0	ENSG00000106080	FKBP14	FKBP prolyl isomerase 14	chr7	30026647	30026939	293	30026751	33.32	36.6696	15.8316	31.6992
1312	IMR32_ND1_macs3_SPMR_peak_2179	chr15	98648185	98648646	462	*	322	.	15.7532	37.256	32.2665	258	N	0.0340978	Promoter (<=1kb)	15	98648539	98964530	315992	1	3480	ENST00000649865.1	0	ENSG00000140443	IGF1R	insulin like growth factor 1 receptor	chr15	98648185	98648646	462	98648443	34.3	37.256	15.7532	32.2665
2978	IMR32_ND1_macs3_SPMR_peak_3679	chr2	71044975	71045356	382	*	315	.	15.7257	36.4924	31.5253	183	N	0.0411668	Intron (ENST00000434990.1/ENST00000434990.1, intron 1 of 3)	2	71024127	71029893	5767	1	79315	ENST00000642062.1	20848	ENSG00000290930	OR7E91P	olfactory receptor family 7 subfamily E member 91 pseudogene	chr2	71044975	71045356	382	71045158	33.32	36.4924	15.7257	31.5253
1830	IMR32_ND1_macs3_SPMR_peak_2645	chr17	58352146	58352538	393	*	385	.	15.619	43.7037	38.5606	161	N	0.039743	Promoter (<=1kb)	17	58345175	58352167	6993	2	6827	ENST00000581166.5	0	ENSG00000213246	SUPT4H1	SPT4 homolog, DSIF elongation factor subunit	chr17	58352146	58352538	393	58352307	43.12	43.7037	15.619	38.5606
4726	IMR32_ND1_macs3_SPMR_peak_5251	chr6	96694411	96694640	230	*	326	.	15.5815	37.6895	32.691	123	N	0.0677457	Distal Intergenic	6	96563128	96618626	55499	1	9457	ENST00000450218.6	131283	ENSG00000112214	FHL5	four and a half LIM domains 5	chr6	96694411	96694640	230	96694534	35.28	37.6895	15.5815	32.691
5513	IMR32_ND1_macs3_SPMR_peak_5960	chr9	38414382	38414899	518	*	298	.	15.556	34.8002	29.8788	312	N	0.0300309	Intron (ENST00000377694.2/347252, intron 1 of 4)	9	38406528	38424454	17927	2	347252	ENST00000377694.2	9555	ENSG00000137142	IGFBPL1	insulin like growth factor binding protein like 1	chr9	38414382	38414899	518	38414694	31.36	34.8002	15.556	29.8788
1183	IMR32_ND1_macs3_SPMR_peak_2062	chr15	70101503	70101880	378	*	405	.	15.4612	45.6889	40.5028	237	N	0.0409026	Distal Intergenic	15	70047790	70098176	50387	2	7090	ENST00000558939.5	-3327	ENSG00000140332	TLE3	TLE family member 3, transcriptional corepressor	chr15	70101503	70101880	378	70101740	46.06	45.6889	15.4612	40.5028
1702	IMR32_ND1_macs3_SPMR_peak_253	chr1	115969554	115969824	271	*	339	.	15.4543	38.9326	33.9009	141	N	0.0570269	Distal Intergenic	1	115976513	116070054	93542	1	55356	ENST00000369503.9	-6689	ENSG00000163393	SLC22A15	solute carrier family 22 member 15	chr1	115969554	115969824	271	115969695	37.24	38.9326	15.4543	33.9009
1263	IMR32_ND1_macs3_SPMR_peak_2134	chr15	81710258	81710652	395	*	289	.	15.419	33.883	28.9776	239	N	0.0390354	Intron (ENST00000559211.1/124903541, intron 2 of 3)	15	81661263	81689304	28042	1	105370921	ENST00000665567.1	48995	NA	LOC105370921	uncharacterized LOC105370921	chr15	81710258	81710652	395	81710497	30.38	33.883	15.419	28.9776
1346	IMR32_ND1_macs3_SPMR_peak_2209	chr16	2150742	2151055	314	*	289	.	15.419	33.883	28.9776	170	N	0.0491051	Promoter (<=1kb)	16	2151576	2153376	1801	1	25837	ENST00000567145.2	-521	ENSG00000167964	RAB26	RAB26, member RAS oncogene family	chr16	2150742	2151055	314	2150912	30.38	33.883	15.419	28.9776
1519	IMR32_ND1_macs3_SPMR_peak_2365	chr17	3723723	3723973	251	*	289	.	15.419	33.883	28.9776	128	N	0.0614303	Promoter (<=1kb)	17	3714628	3723837	9210	2	3682	ENST00000572179.5	0	ENSG00000083457	ITGAE	integrin subunit alpha E	chr17	3723723	3723973	251	3723851	30.38	33.883	15.419	28.9776
5241	IMR32_ND1_macs3_SPMR_peak_5715	chr7	158524315	158524608	294	*	289	.	15.419	33.883	28.9776	125	N	0.0524456	Intron (ENST00000389413.7/5799, intron 1 of 21)	7	158532718	158532813	96	2	693180	ENST00000384905.1	8205	ENSG00000207637	MIR595	microRNA 595	chr7	158524315	158524608	294	158524440	30.38	33.883	15.419	28.9776
5315	IMR32_ND1_macs3_SPMR_peak_5782	chr8	42051952	42052280	329	*	289	.	15.419	33.883	28.9776	141	N	0.0468663	Promoter (<=1kb)	8	41929479	42051987	122509	2	7994	ENST00000265713.8	0	ENSG00000083168	KAT6A	lysine acetyltransferase 6A	chr8	42051952	42052280	329	42052093	30.38	33.883	15.419	28.9776
5418	IMR32_ND1_macs3_SPMR_peak_5875	chr8	135901089	135901388	300	*	289	.	15.419	33.883	28.9776	98	N	0.0513967	Intron (ENST00000648045.1/ENST00000648045.1, intron 2 of 2)	8	135969366	136166980	197615	1	107986979	ENST00000650054.1	-67978	NA	LOC107986979	uncharacterized LOC107986979	chr8	135901089	135901388	300	135901187	30.38	33.883	15.419	28.9776
5656	IMR32_ND1_macs3_SPMR_peak_6089	chr9	129080776	129081205	430	*	289	.	15.419	33.883	28.9776	248	N	0.0358581	Promoter (<=1kb)	9	129081111	129090435	9325	1	57171	ENST00000406974.7	0	ENSG00000167130	DOLPP1	dolichyldiphosphatase 1	chr9	129080776	129081205	430	129081024	30.38	33.883	15.419	28.9776
5744	IMR32_ND1_macs3_SPMR_peak_6168	chrX	71254098	71254488	391	*	289	.	15.419	33.883	28.9776	143	N	0.0394348	Promoter (<=1kb)	23	71239624	71254140	14517	2	9203	ENST00000314425.9	0	ENSG00000147130	ZMYM3	zinc finger MYM-type containing 3	chrX	71254098	71254488	391	71254241	30.38	33.883	15.419	28.9776
5753	IMR32_ND1_macs3_SPMR_peak_6176	chrX	130166085	130166360	276	*	289	.	15.419	33.883	28.9776	138	N	0.0558659	Promoter (<=1kb)	23	130127453	130165879	38427	2	9131	ENST00000676229.1	-206	ENSG00000156709	AIFM1	apoptosis inducing factor mitochondria associated 1	chrX	130166085	130166360	276	130166223	30.38	33.883	15.419	28.9776
5866	IMR32_ND1_macs3_SPMR_peak_712	chr10	50624482	50624764	283	*	289	.	15.419	33.883	28.9776	177	N	0.0544841	Promoter (<=1kb)	10	50624943	50641451	16509	1	104355295	ENST00000443374.7	-179	NA	SGMS1-AS1	SGMS1 antisense RNA 1	chr10	50624482	50624764	283	50624659	30.38	33.883	15.419	28.9776
4042	IMR32_ND1_macs3_SPMR_peak_4636	chr4	40749810	40750040	231	*	289	.	15.4093	33.867	28.9715	130	N	0.0667069	Promoter (<=1kb)	4	40749925	40809985	60061	1	79730	ENST00000316607.5	0	ENSG00000179299	NSUN7	NOP2/Sun RNA methyltransferase family member 7	chr4	40749810	40750040	231	40749940	30.38	33.867	15.4093	28.9715
85	IMR32_ND1_macs3_SPMR_peak_1074	chr11	72411773	72412211	439	*	302	.	15.3795	35.2052	30.2717	145	N	0.035033	Exon (ENST00000544959.1/ENST00000544959.1, exon 2 of 2)	11	72294346	72430421	136076	2	81570	ENST00000642288.1	18210	ENSG00000162129	CLPB	caseinolytic mitochondrial matrix peptidase chaperone subunit B	chr11	72411773	72412211	439	72411918	32.34	35.2052	15.3795	30.2717
4291	IMR32_ND1_macs3_SPMR_peak_4860	chr5	96935102	96935400	299	*	395	.	15.3613	44.7429	39.5711	139	N	0.0513756	Promoter (<=1kb)	5	96871915	96934955	63041	2	51752	ENST00000669694.1	-147	ENSG00000164307	ERAP1	endoplasmic reticulum aminopeptidase 1	chr5	96935102	96935400	299	96935241	45.08	44.7429	15.3613	39.5711
4667	IMR32_ND1_macs3_SPMR_peak_5199	chr6	53794737	53795069	333	*	312	.	15.1606	36.2561	31.2952	164	N	0.0455273	Promoter (<=1kb)	6	53739266	53794904	55639	2	124901333	ENST00000657329.1	0	ENSG00000227885	LOC124901333	uncharacterized LOC124901333	chr6	53794737	53795069	333	53794901	34.3	36.2561	15.1606	31.2952
2099	IMR32_ND1_macs3_SPMR_peak_2888	chr17	81393963	81394350	388	*	420	.	15.1216	47.3143	42.093	208	N	0.0389732	Promoter (1-2kb)	17	81395457	81466331	70875	1	57597	ENST00000675386.2	-1107	ENSG00000266074	BAHCC1	BAH domain and coiled-coil containing 1	chr17	81393963	81394350	388	81394171	49	47.3143	15.1216	42.093
1921	IMR32_ND1_macs3_SPMR_peak_2727	chr17	73118710	73119482	773	*	414	.	15.085	46.6688	41.4589	635	N	0.0195149	Distal Intergenic	17	73084835	73092712	7878	2	201266	ENST00000579018.5	-25998	ENSG00000133195	SLC39A11	solute carrier family 39 member 11	chr17	73118710	73119482	773	73119345	49.98	46.6688	15.085	41.4589
665	IMR32_ND1_macs3_SPMR_peak_1597	chr12	122752670	122752946	277	*	317	.	15.0166	36.7282	31.7547	118	N	0.0542116	Promoter (<=1kb)	12	122752824	122770070	17247	1	8562	ENST00000455982.2	0	ENSG00000139726	DENR	density regulated re-initiation and release factor	chr12	122752670	122752946	277	122752788	35.28	36.7282	15.0166	31.7547
3047	IMR32_ND1_macs3_SPMR_peak_3740	chr2	85772220	85772746	527	*	418	.	14.9893	47.0536	41.8371	219	N	0.0284427	Exon (ENST00000463422.5/84913, exon 3 of 3)	2	85781034	85788039	7006	1	84913	ENST00000489682.1	-8288	ENSG00000168874	ATOH8	atonal bHLH transcription factor 8	chr2	85772220	85772746	527	85772439	49	47.0536	14.9893	41.8371
4776	IMR32_ND1_macs3_SPMR_peak_5297	chr6	113564760	113565075	316	*	296	.	14.9761	34.5305	29.6133	166	N	0.0473927	Distal Intergenic	6	113531118	113543793	12676	1	124901380	ENST00000415883.1	33642	NA	LOC124901380	uncharacterized LOC124901380	chr6	113564760	113565075	316	113564926	32.34	34.5305	14.9761	29.6133
1669	IMR32_ND1_macs3_SPMR_peak_250	chr1	115828622	115828993	372	*	352	.	14.9649	40.2819	35.2163	235	N	0.0402282	Distal Intergenic	1	115838052	115840741	2690	2	4808	ENST00000429731.1	11748	ENSG00000177551	NHLH2	nescient helix-loop-helix 2	chr1	115828622	115828993	372	115828857	40.18	40.2819	14.9649	35.2163
2126	IMR32_ND1_macs3_SPMR_peak_2911	chr17	82098015	82098614	600	*	381	.	14.9608	43.243	38.108	313	N	0.0249347	Promoter (<=1kb)	17	82078338	82098236	19899	2	2194	ENST00000306749.4	0	ENSG00000169710	FASN	fatty acid synthase	chr17	82098015	82098614	600	82098328	44.1	43.243	14.9608	38.108
2551	IMR32_ND1_macs3_SPMR_peak_3294	chr19	44890730	44891326	597	*	275	.	14.9374	32.4062	27.5436	447	N	0.0250208	Promoter (<=1kb)	19	44891220	44903688	12469	1	10452	ENST00000405636.6	0	ENSG00000130204	TOMM40	translocase of outer mitochondrial membrane 40	chr19	44890730	44891326	597	44891177	29.4	32.4062	14.9374	27.5436
3586	IMR32_ND1_macs3_SPMR_peak_4225	chr22	35525361	35525728	368	*	275	.	14.9374	32.4062	27.5436	139	N	0.0405908	Distal Intergenic	22	35540831	35553999	13169	1	23551	ENST00000216127.5	-15103	ENSG00000100302	RASD2	RASD family member 2	chr22	35525361	35525728	368	35525500	29.4	32.4062	14.9374	27.5436
3809	IMR32_ND1_macs3_SPMR_peak_4426	chr3	84337337	84337634	298	*	275	.	14.9374	32.4062	27.5436	167	N	0.0501255	Distal Intergenic	3	84638405	84695625	57221	2	440970	ENST00000653196.1	357991	ENSG00000242641	LINC00971	long intergenic non-protein coding RNA 971	chr3	84337337	84337634	298	84337504	29.4	32.4062	14.9374	27.5436
4474	IMR32_ND1_macs3_SPMR_peak_5024	chr5	180494176	180494438	263	*	275	.	14.9374	32.4062	27.5436	122	N	0.0567962	Promoter (<=1kb)	5	180494379	180578358	83980	1	57472	ENST00000261951.9	0	ENSG00000113300	CNOT6	CCR4-NOT transcription complex subunit 6	chr5	180494176	180494438	263	180494298	29.4	32.4062	14.9374	27.5436
5102	IMR32_ND1_macs3_SPMR_peak_5590	chr7	73667684	73668084	401	*	275	.	14.9374	32.4062	27.5436	178	N	0.0372504	Promoter (<=1kb)	7	73667831	73672110	4280	1	155382	ENST00000324941.5	0	ENSG00000176428	VPS37D	VPS37D subunit of ESCRT-I	chr7	73667684	73668084	401	73667862	29.4	32.4062	14.9374	27.5436
5930	IMR32_ND1_macs3_SPMR_peak_770	chr10	79068781	79069028	248	*	275	.	14.9374	32.4062	27.5436	125	N	0.0602315	Promoter (<=1kb)	10	79068966	79316519	247554	1	57178	ENST00000334512.10	0	ENSG00000108175	ZMIZ1	zinc finger MIZ-type containing 1	chr10	79068781	79069028	248	79068906	29.4	32.4062	14.9374	27.5436
6183	IMR32_ND1_macs3_SPMR_peak_999	chr11	63917098	63917422	325	*	275	.	14.9281	32.3908	27.5383	102	N	0.0459326	Promoter (<=1kb)	11	63911230	63917164	5935	2	283248	ENST00000301459.5	0	ENSG00000167771	RCOR2	REST corepressor 2	chr11	63917098	63917422	325	63917200	29.4	32.3908	14.9281	27.5383
3535	IMR32_ND1_macs3_SPMR_peak_418	chr1	182633698	182634067	370	*	365	.	14.8874	41.6196	36.5241	225	N	0.0402362	Distal Intergenic	1	182615254	182616629	1376	1	284648	ENST00000566297.1	18444	ENSG00000261504	LINC01686	long intergenic non-protein coding RNA 1686	chr1	182633698	182634067	370	182633923	42.14	41.6196	14.8874	36.5241
5316	IMR32_ND1_macs3_SPMR_peak_5783	chr8	42152671	42153073	403	*	281	.	14.8761	32.9814	28.1048	140	N	0.0369134	Promoter (<=1kb)	8	42152946	42171182	18237	1	10947	ENST00000518421.5	0	ENSG00000070718	AP3M2	adaptor related protein complex 3 subunit mu 2	chr8	42152671	42153073	403	42152811	30.38	32.9814	14.8761	28.1048
1673	IMR32_ND1_macs3_SPMR_peak_2503	chr17	44324743	44324994	252	*	415	.	14.8592	46.7963	41.5843	136	N	0.0589651	Promoter (<=1kb)	17	44319625	44324870	5246	2	51629	ENST00000225308.12	0	ENSG00000013306	SLC25A39	solute carrier family 25 member 39	chr17	44324743	44324994	252	44324879	49	46.7963	14.8592	41.5843
1195	IMR32_ND1_macs3_SPMR_peak_2073	chr15	72231160	72231640	481	*	300	.	14.8327	34.992	30.0637	362	N	0.0308372	Promoter (<=1kb)	15	72199029	72231190	32162	2	5315	ENST00000335181.10	0	ENSG00000067225	PKM	pyruvate kinase M1/2	chr15	72231160	72231640	481	72231522	33.32	34.992	14.8327	30.0637
3113	IMR32_ND1_macs3_SPMR_peak_380	chr1	168691582	168691931	350	*	313	.	14.7492	36.2704	31.3081	182	N	0.0421406	Distal Intergenic	1	168695468	168729206	33739	2	1805	ENST00000367817.4	37275	ENSG00000143196	DPT	dermatopontin	chr1	168691582	168691931	350	168691764	35.28	36.2704	14.7492	31.3081
2093	IMR32_ND1_macs3_SPMR_peak_2882	chr17	81034632	81035290	659	*	413	.	14.7314	46.5423	41.3332	235	N	0.0223542	Promoter (<=1kb)	17	81035122	81109238	74117	1	10458	ENST00000321280.11	0	ENSG00000175866	BAIAP2	BAR/IMD domain containing adaptor protein 2	chr17	81034632	81035290	659	81034867	49	46.5423	14.7314	41.3332
1579	IMR32_ND1_macs3_SPMR_peak_2419	chr17	19387260	19387779	520	*	369	.	14.7079	42.0281	36.9211	174	N	0.0282844	Promoter (<=1kb)	17	19384415	19387190	2776	2	4239	ENST00000571210.1	-70	ENSG00000166482	MFAP4	microfibril associated protein 4	chr17	19387260	19387779	520	19387434	43.12	42.0281	14.7079	36.9211
4784	IMR32_ND1_macs3_SPMR_peak_5303	chr6	116571091	116571530	440	*	369	.	14.7079	42.0281	36.9211	262	N	0.033427	Promoter (<=1kb)	6	116571409	116590298	18890	1	51389	ENST00000368590.9	0	ENSG00000111832	RWDD1	RWD domain containing 1	chr6	116571091	116571530	440	116571353	43.12	42.0281	14.7079	36.9211
1989	IMR32_ND1_macs3_SPMR_peak_2789	chr17	75827352	75827856	505	*	466	.	14.7062	51.9784	46.6621	291	N	0.0291212	Promoter (2-3kb)	17	75827225	75830147	2923	2	201294	ENST00000589670.5	2291	ENSG00000092929	UNC13D	unc-13 homolog D	chr17	75827352	75827856	505	75827643	57.82	51.9784	14.7062	46.6621
2111	IMR32_ND1_macs3_SPMR_peak_2899	chr17	81860418	81861107	690	*	466	.	14.7062	51.9784	46.6621	418	N	0.0213133	Promoter (<=1kb)	17	81843159	81860508	17350	2	5034	ENST00000680083.1	0	ENSG00000185624	P4HB	prolyl 4-hydroxylase subunit beta	chr17	81860418	81861107	690	81860836	57.82	51.9784	14.7062	46.6621
4676	IMR32_ND1_macs3_SPMR_peak_5206	chr6	63635853	63636385	533	*	297	.	14.6479	34.6797	29.7606	187	N	0.027482	Promoter (<=1kb)	6	63636111	63714454	78344	1	23469	ENST00000509876.5	0	ENSG00000118482	PHF3	PHD finger protein 3	chr6	63635853	63636385	533	63636040	33.32	34.6797	14.6479	29.7606
4165	IMR32_ND1_macs3_SPMR_peak_4747	chr4	170027258	170027517	260	*	289	.	14.5933	33.8884	28.9828	99	N	0.0561281	Promoter (<=1kb)	4	170004991	170027210	22220	2	9848	ENST00000393702.7	-48	ENSG00000198948	MFAP3L	microfibril associated protein 3 like	chr4	170027258	170027517	260	170027357	32.34	33.8884	14.5933	28.9828
4984	IMR32_ND1_macs3_SPMR_peak_5484	chr7	16645760	16646207	448	*	268	.	14.512	31.7012	26.8656	321	N	0.0323929	Promoter (<=1kb)	7	16646131	16704662	58532	1	28969	ENST00000415365.5	0	ENSG00000136261	BZW2	basic leucine zipper and W2 domains 2	chr7	16645760	16646207	448	16646081	29.4	31.7012	14.512	26.8656
6114	IMR32_ND1_macs3_SPMR_peak_936	chr11	36253222	36253618	397	*	288	.	14.5006	33.7326	28.8411	181	N	0.0365254	Distal Intergenic	11	36274473	36276416	1944	2	29099	ENST00000533643.1	22798	ENSG00000110442	COMMD9	COMM domain containing 9	chr11	36253222	36253618	397	36253403	32.34	33.7326	14.5006	28.8411
728	IMR32_ND1_macs3_SPMR_peak_1653	chr12	132430256	132430604	349	*	308	.	14.4912	35.8268	30.8739	209	N	0.0415221	Distal Intergenic	12	132489551	132585188	95638	1	57666	ENST00000434748.2	-58947	ENSG00000112787	FBRSL1	fibrosin like 1	chr12	132430256	132430604	349	132430465	35.28	35.8268	14.4912	30.8739
2555	IMR32_ND1_macs3_SPMR_peak_3298	chr19	45406255	45406639	385	*	274	.	14.4754	32.3154	27.4655	131	N	0.0375984	Promoter (<=1kb)	19	45379638	45406349	26712	2	10848	ENST00000418234.6	0	ENSG00000104881	PPP1R13L	protein phosphatase 1 regulatory subunit 13 like	chr19	45406255	45406639	385	45406386	30.38	32.3154	14.4754	27.4655
1770	IMR32_ND1_macs3_SPMR_peak_2591	chr17	50934929	50935429	501	*	453	.	14.4612	50.6917	45.3987	216	N	0.0288647	Exon (ENST00000501718.2/ENST00000501718.2, exon 2 of 2)	17	50966300	50975360	9061	2	9043	ENST00000506500.1	39931	ENSG00000008294	SPAG9	sperm associated antigen 9	chr17	50934929	50935429	501	50935145	56.84	50.6917	14.4612	45.3987
777	IMR32_ND1_macs3_SPMR_peak_1698	chr13	41426706	41427070	365	*	261	.	14.4559	30.9437	26.1244	229	N	0.0396052	Distal Intergenic	13	41442770	41443666	897	1	100506759	ENST00000421076.2	-15700	NA	OR7E37P	olfactory receptor family 7 subfamily E member 37 pseudogene	chr13	41426706	41427070	365	41426935	28.42	30.9437	14.4559	26.1244
864	IMR32_ND1_macs3_SPMR_peak_1776	chr14	21103766	21104153	388	*	261	.	14.4559	30.9437	26.1244	255	N	0.0372575	Promoter (<=1kb)	14	21093203	21103579	10377	2	51222	ENST00000555697.1	-187	ENSG00000165804	ZNF219	zinc finger protein 219	chr14	21103766	21104153	388	21104021	28.42	30.9437	14.4559	26.1244
1409	IMR32_ND1_macs3_SPMR_peak_2266	chr16	27945714	27946133	420	*	261	.	14.4559	30.9437	26.1244	193	N	0.0344188	Intron (ENST00000447459.7/146395, intron 2 of 6)	16	27790894	27888157	97264	2	146395	ENST00000380897.7	-57557	ENSG00000169181	GSG1L	GSG1 like	chr16	27945714	27946133	420	27945907	28.42	30.9437	14.4559	26.1244
1434	IMR32_ND1_macs3_SPMR_peak_2289	chr16	31073155	31073569	415	*	261	.	14.4559	30.9437	26.1244	211	N	0.0348335	Promoter (<=1kb)	16	31060848	31073502	12655	2	79759	ENST00000538906.5	0	ENSG00000167394	ZNF668	zinc finger protein 668	chr16	31073155	31073569	415	31073366	28.42	30.9437	14.4559	26.1244
1444	IMR32_ND1_macs3_SPMR_peak_2298	chr16	49472708	49473000	293	*	261	.	14.4559	30.9437	26.1244	125	N	0.0493375	Distal Intergenic	16	49466106	49469875	3770	1	101927228	ENST00000561523.1	6602	ENSG00000261623	LINC02179	long intergenic non-protein coding RNA 2179	chr16	49472708	49473000	293	49472833	28.42	30.9437	14.4559	26.1244
2400	IMR32_ND1_macs3_SPMR_peak_3158	chr19	14006219	14006713	495	*	261	.	14.4559	30.9437	26.1244	167	N	0.0292038	Promoter (<=1kb)	19	13961530	14006320	44791	2	5989	ENST00000254325.9	0	ENSG00000132005	RFX1	regulatory factor X1	chr19	14006219	14006713	495	14006386	28.42	30.9437	14.4559	26.1244
3080	IMR32_ND1_macs3_SPMR_peak_3770	chr2	113583928	113584163	236	*	261	.	14.4559	30.9437	26.1244	133	N	0.0612538	Promoter (<=1kb)	2	113583712	113599033	15322	1	375260	ENST00000702058.1	216	ENSG00000291134	WASH2P	WASP family homolog 2, pseudogene	chr2	113583928	113584163	236	113584061	28.42	30.9437	14.4559	26.1244
3583	IMR32_ND1_macs3_SPMR_peak_4222	chr22	33920979	33921369	391	*	261	.	14.4559	30.9437	26.1244	270	N	0.0369716	Promoter (<=1kb)	22	33272509	33920476	647968	2	9215	ENST00000397394.8	-503	ENSG00000133424	LARGE1	LARGE xylosyl- and glucuronyltransferase 1	chr22	33920979	33921369	391	33921249	28.42	30.9437	14.4559	26.1244
3773	IMR32_ND1_macs3_SPMR_peak_4394	chr3	58332729	58333043	315	*	261	.	14.4559	30.9437	26.1244	129	N	0.0458917	Promoter (<=1kb)	3	58332880	58425151	92272	1	54899	ENST00000302779.9	0	ENSG00000168297	PXK	PX domain containing serine/threonine kinase like	chr3	58332729	58333043	315	58332858	28.42	30.9437	14.4559	26.1244
5252	IMR32_ND1_macs3_SPMR_peak_5725	chr8	10404423	10404741	319	*	261	.	14.4559	30.9437	26.1244	116	N	0.0453163	Intron (ENST00000317173.9/4482, intron 5 of 5)	8	10474565	10481974	7410	1	101929191	ENST00000524047.5	-69824	ENSG00000253641	LINC03022	long intergenic non-protein coding RNA 3022	chr8	10404423	10404741	319	10404539	28.42	30.9437	14.4559	26.1244
5287	IMR32_ND1_macs3_SPMR_peak_5757	chr8	28386048	28386353	306	*	261	.	14.4559	30.9437	26.1244	178	N	0.0472415	Promoter (<=1kb)	8	28348559	28386073	37515	2	55893	ENST00000523095.5	0	ENSG00000186918	ZNF395	zinc finger protein 395	chr8	28386048	28386353	306	28386226	28.42	30.9437	14.4559	26.1244
5424	IMR32_ND1_macs3_SPMR_peak_5880	chr8	140457684	140457902	219	*	261	.	14.4559	30.9437	26.1244	131	N	0.0660087	Promoter (<=1kb)	8	139727725	140457744	730020	2	83696	ENST00000438773.4	0	ENSG00000167632	TRAPPC9	trafficking protein particle complex subunit 9	chr8	140457684	140457902	219	140457815	28.42	30.9437	14.4559	26.1244
5722	IMR32_ND1_macs3_SPMR_peak_6148	chr9	136849121	136849398	278	*	261	.	14.4559	30.9437	26.1244	132	N	0.0519996	Promoter (<=1kb)	9	136849409	136851024	1616	1	29085	ENST00000247665.12	-11	ENSG00000054148	PHPT1	phosphohistidine phosphatase 1	chr9	136849121	136849398	278	136849253	28.42	30.9437	14.4559	26.1244
6119	IMR32_ND1_macs3_SPMR_peak_940	chr11	43159284	43159690	407	*	261	.	14.4559	30.9437	26.1244	137	N	0.0355182	Intron (ENST00000533565.1/124902662, intron 1 of 2)	11	43120762	43269393	148632	2	124902662	ENST00000533565.1	109703	NA	LOC124902662	uncharacterized LOC124902662	chr11	43159284	43159690	407	43159421	28.42	30.9437	14.4559	26.1244
1064	IMR32_ND1_macs3_SPMR_peak_1956	chr15	40130321	40131008	688	*	261	.	14.4468	30.9287	26.1199	130	N	0.0209983	Distal Intergenic	15	40091734	40108892	17159	2	90427	ENST00000558774.5	-21429	ENSG00000104081	BMF	Bcl2 modifying factor	chr15	40130321	40131008	688	40130451	28.42	30.9287	14.4468	26.1199
2976	IMR32_ND1_macs3_SPMR_peak_3677	chr2	71020060	71020294	235	*	261	.	14.4468	30.9287	26.1199	115	N	0.0614757	Intron (ENST00000434990.1/ENST00000434990.1, intron 1 of 3)	2	71024127	71029893	5767	1	79315	ENST00000642062.1	-3833	ENSG00000290930	OR7E91P	olfactory receptor family 7 subfamily E member 91 pseudogene	chr2	71020060	71020294	235	71020175	28.42	30.9287	14.4468	26.1199
696	IMR32_ND1_macs3_SPMR_peak_1624	chr12	124674039	124674658	620	*	378	.	14.4464	43.0105	37.8878	399	N	0.0233006	Distal Intergenic	12	124742270	124743184	915	1	124903045	ENST00000701909.1	-67612	ENSG00000289940	LOC124903045	uncharacterized LOC124903045	chr12	124674039	124674658	620	124674438	45.08	43.0105	14.4464	37.8878
1252	IMR32_ND1_macs3_SPMR_peak_2124	chr15	78671489	78672246	758	*	378	.	14.4464	43.0105	37.8878	392	N	0.0190586	Intron (ENST00000569846.1/ENST00000569846.1, intron 2 of 3)	15	78629353	78660532	31180	2	1143	ENST00000559849.5	-10957	ENSG00000117971	CHRNB4	cholinergic receptor nicotinic beta 4 subunit	chr15	78671489	78672246	758	78671881	45.08	43.0105	14.4464	37.8878
1646	IMR32_ND1_macs3_SPMR_peak_248	chr1	114352933	114353167	235	*	300	.	14.4365	35.0246	30.0958	120	N	0.0614319	Distal Intergenic	1	114397608	114399609	2002	2	51592	ENST00000478032.1	46442	ENSG00000197323	TRIM33	tripartite motif containing 33	chr1	114352933	114353167	235	114353053	34.3	35.0246	14.4365	30.0958
823	IMR32_ND1_macs3_SPMR_peak_1739	chr13	77327103	77327351	249	*	267	.	14.4115	31.5347	26.7047	123	N	0.0578775	Promoter (<=1kb)	13	77044657	77327094	282438	2	23077	ENST00000683697.1	-9	ENSG00000005810	MYCBP2	MYC binding protein 2	chr13	77327103	77327351	249	77327226	29.4	31.5347	14.4115	26.7047
2128	IMR32_ND1_macs3_SPMR_peak_2913	chr17	82212743	82213007	265	*	356	.	14.3812	40.6853	35.6097	135	N	0.0542687	Promoter (<=1kb)	17	82101470	82212813	111344	2	284001	ENST00000389641.9	0	ENSG00000176155	CCDC57	coiled-coil domain containing 57	chr17	82212743	82213007	265	82212878	42.14	40.6853	14.3812	35.6097
5145	IMR32_ND1_macs3_SPMR_peak_5629	chr7	98826598	98827092	495	*	259	.	14.344	30.7587	25.9573	296	N	0.0289778	Distal Intergenic	7	98846501	98866946	20446	2	222865	ENST00000450876.5	39854	ENSG00000166448	TMEM130	transmembrane protein 130	chr7	98826598	98827092	495	98826894	28.42	30.7587	14.344	25.9573
1012	IMR32_ND1_macs3_SPMR_peak_1909	chr14	99604225	99604608	384	*	312	.	14.299	36.2049	31.2449	189	N	0.037237	Promoter (<=1kb)	14	99604517	99625740	21224	1	84439	ENST00000502101.3	0	ENSG00000182218	HHIPL1	HHIP like 1	chr14	99604225	99604608	384	99604414	36.26	36.2049	14.299	31.2449
1447	IMR32_ND1_macs3_SPMR_peak_230	chr1	109632717	109632944	228	*	312	.	14.299	36.2049	31.2449	105	N	0.0627149	Promoter (2-3kb)	1	109630638	109631500	863	1	271	ENST00000528958.1	2079	ENSG00000116337	AMPD2	adenosine monophosphate deaminase 2	chr1	109632717	109632944	228	109632822	36.26	36.2049	14.299	31.2449
4649	IMR32_ND1_macs3_SPMR_peak_5182	chr6	44246945	44247185	241	*	312	.	14.299	36.2049	31.2449	101	N	0.059332	Promoter (<=1kb)	6	44247087	44253883	6797	1	3326	ENST00000353801.7	0	ENSG00000096384	HSP90AB1	heat shock protein 90 alpha family class B member 1	chr6	44246945	44247185	241	44247046	36.26	36.2049	14.299	31.2449
1708	IMR32_ND1_macs3_SPMR_peak_2535	chr17	47895747	47896367	621	*	399	.	14.2829	45.0833	39.9079	372	N	0.0229998	Promoter (<=1kb)	17	47891219	47895844	4626	2	102724532	ENST00000691236.2	0	ENSG00000264920	SP2-DT	SP2 divergent transcript	chr17	47895747	47896367	621	47896119	49.98	45.0833	14.2829	39.9079
2290	IMR32_ND1_macs3_SPMR_peak_3059	chr19	3655817	3656370	554	*	441	.	14.2162	49.4125	44.1415	189	N	0.025661	Intron (ENST00000679885.1/23396, intron 6 of 18)	19	3644089	3649429	5341	2	23396	ENST00000592530.1	-6388	ENSG00000186111	PIP5K1C	phosphatidylinositol-4-phosphate 5-kinase type 1 gamma	chr19	3655817	3656370	554	3656006	55.86	49.4125	14.2162	44.1415
3750	IMR32_ND1_macs3_SPMR_peak_4373	chr3	50321382	50321917	536	*	263	.	14.2148	31.2086	26.3857	356	N	0.0265201	Promoter (<=1kb)	3	50317809	50321713	3905	2	8692	ENST00000395139.7	0	ENSG00000068001	HYAL2	hyaluronidase 2	chr3	50321382	50321917	536	50321738	29.4	31.2086	14.2148	26.3857
6051	IMR32_ND1_macs3_SPMR_peak_88	chr1	54273693	54274090	398	*	338	.	14.211	38.9185	33.8869	203	N	0.035706	Intron (ENST00000610401.6/23648, intron 5 of 17)	1	54239096	54257266	18171	2	23648	ENST00000420121.5	-16427	ENSG00000157216	SSBP3	single stranded DNA binding protein 3	chr1	54273693	54274090	398	54273896	40.18	38.9185	14.211	33.8869
1138	IMR32_ND1_macs3_SPMR_peak_2021	chr15	64162947	64163308	362	*	317	.	14.1978	36.74	31.7664	141	N	0.0392204	Promoter (<=1kb)	15	64155740	64163025	7286	2	5479	ENST00000681397.1	0	ENSG00000166794	PPIB	peptidylprolyl isomerase B	chr15	64162947	64163308	362	64163088	37.24	36.74	14.1978	31.7664
1895	IMR32_ND1_macs3_SPMR_peak_2703	chr17	65561405	65561830	426	*	352	.	14.1733	40.2975	35.2313	220	N	0.0332707	Promoter (<=1kb)	17	65528563	65561648	33086	2	8313	ENST00000307078.10	0	ENSG00000168646	AXIN2	axin 2	chr17	65561405	65561830	426	65561625	42.14	40.2975	14.1733	35.2313
741	IMR32_ND1_macs3_SPMR_peak_1665	chr12	132908485	132909094	610	*	262	.	14.1184	31.0487	26.2283	144	N	0.0231449	Promoter (<=1kb)	12	132869619	132909147	39529	2	55743	ENST00000540537.5	53	ENSG00000072609	CHFR	checkpoint with forkhead and ring finger domains	chr12	132908485	132909094	610	132908629	29.4	31.0487	14.1184	26.2283
1171	IMR32_ND1_macs3_SPMR_peak_2051	chr15	69074216	69074770	555	*	268	.	14.0957	31.6831	26.8482	369	N	0.0253977	Promoter (<=1kb)	15	69074419	69095820	21402	1	283673	ENST00000558922.2	0	ENSG00000212766	EWSAT1	Ewing sarcoma associated transcript 1	chr15	69074216	69074770	555	69074585	30.38	31.6831	14.0957	26.8482
408	IMR32_ND1_macs3_SPMR_peak_1365	chr12	54359018	54359487	470	*	301	.	14.0807	35.1165	30.1859	315	N	0.0299589	Exon (ENST00000701087.1/ENST00000701087.1, exon 1 of 1)	12	54362445	54364486	2042	2	53831	ENST00000267015.4	4999	ENSG00000139572	GPR84	G protein-coupled receptor 84	chr12	54359018	54359487	470	54359333	35.28	35.1165	14.0807	30.1859
4875	IMR32_ND1_macs3_SPMR_peak_5386	chr6	158769529	158769977	449	*	308	.	14.0626	35.791	30.8391	155	N	0.0313198	Exon (ENST00000337147.11/7430, exon 10 of 13)	6	158764661	158764753	93	2	100500851	ENST00000581555.1	-4776	ENSG00000265558	MIR3918	microRNA 3918	chr6	158769529	158769977	449	158769684	36.26	35.791	14.0626	30.8391
2110	IMR32_ND1_macs3_SPMR_peak_2898	chr17	81711968	81712575	608	*	343	.	14.0545	39.3523	34.3096	257	N	0.023116	Promoter (<=1kb)	17	81712236	81721016	8781	1	1468	ENST00000545862.5	0	ENSG00000183048	SLC25A10	solute carrier family 25 member 10	chr17	81711968	81712575	608	81712225	41.16	39.3523	14.0545	34.3096
4664	IMR32_ND1_macs3_SPMR_peak_5196	chr6	53547945	53548370	426	*	343	.	14.0545	39.3523	34.3096	127	N	0.0329918	Promoter (<=1kb)	6	53497384	53548206	50823	2	2729	ENST00000616923.5	0	ENSG00000001084	GCLC	glutamate-cysteine ligase catalytic subunit	chr6	53547945	53548370	426	53548072	41.16	39.3523	14.0545	34.3096
4979	IMR32_ND1_macs3_SPMR_peak_548	chr1	221274337	221274773	437	*	343	.	14.0545	39.3523	34.3096	297	N	0.0321613	Distal Intergenic	1	221332161	221335958	3798	2	400804	ENST00000434398.2	61185	ENSG00000234754	LINC02817	long intergenic non-protein coding RNA 2817	chr1	221274337	221274773	437	221274634	41.16	39.3523	14.0545	34.3096
103	IMR32_ND1_macs3_SPMR_peak_1090	chr11	77994624	77995169	546	*	260	.	14.0233	30.891	26.0831	401	N	0.0256837	Promoter (<=1kb)	11	77874418	77994667	120250	2	92105	ENST00000695303.1	0	ENSG00000149262	INTS4	integrator complex subunit 4	chr11	77994624	77995169	546	77995025	29.4	30.891	14.0233	26.0831
573	IMR32_ND1_macs3_SPMR_peak_1513	chr12	109052437	109052667	231	*	260	.	14.0233	30.891	26.0831	118	N	0.0607069	Promoter (<=1kb)	12	109052576	109088023	35448	1	84749	ENST00000257548.10	0	ENSG00000135093	USP30	ubiquitin specific peptidase 30	chr12	109052437	109052667	231	109052555	29.4	30.891	14.0233	26.0831
3427	IMR32_ND1_macs3_SPMR_peak_4082	chr20	51156442	51156762	321	*	260	.	14.0233	30.891	26.0831	123	N	0.0436863	Distal Intergenic	20	51009565	51023107	13543	2	3755	ENST00000439216.5	-133335	ENSG00000026559	KCNG1	potassium voltage-gated channel modifier subfamily G member 1	chr20	51156442	51156762	321	51156565	29.4	30.891	14.0233	26.0831
3323	IMR32_ND1_macs3_SPMR_peak_399	chr1	179025620	179026301	682	*	266	.	14.0038	31.5299	26.7	142	N	0.0205334	Promoter (<=1kb)	1	179025804	179050316	24513	1	9917	ENST00000440702.5	0	ENSG00000116199	FAM20B	FAM20B glycosaminoglycan xylosylkinase	chr1	179025620	179026301	682	179025762	30.38	31.5299	14.0038	26.7
376	IMR32_ND1_macs3_SPMR_peak_1336	chr12	51537280	51537517	238	*	273	.	13.9856	32.1782	27.3325	119	N	0.058763	Distal Intergenic	12	51501828	51509196	7369	1	9498	ENST00000546875.1	35452	ENSG00000050438	SLC4A8	solute carrier family 4 member 8	chr12	51537280	51537517	238	51537399	31.36	32.1782	13.9856	27.3325
5191	IMR32_ND1_macs3_SPMR_peak_5670	chr7	130154422	130154975	554	*	273	.	13.9856	32.1782	27.3325	286	N	0.0252448	Distal Intergenic	7	130141738	130142615	878	1	100128325	ENST00000470348.1	12684	ENSG00000229196	LINC03008	long intergenic non-protein coding RNA 3008	chr7	130154422	130154975	554	130154708	31.36	32.1782	13.9856	27.3325
1538	IMR32_ND1_macs3_SPMR_peak_2382	chr17	7705010	7705275	266	*	247	.	13.9743	29.4958	24.7221	133	N	0.052535	Promoter (<=1kb)	17	7705202	7711372	6171	1	1949	ENST00000226091.3	0	ENSG00000108947	EFNB3	ephrin B3	chr17	7705010	7705275	266	7705143	27.44	29.4958	13.9743	24.7221
2621	IMR32_ND1_macs3_SPMR_peak_3357	chr19	52269359	52269595	237	*	247	.	13.9743	29.4958	24.7221	112	N	0.0589633	Promoter (<=1kb)	19	52269587	52290445	20859	1	90321	ENST00000593703.1	0	ENSG00000196214	ZNF766	zinc finger protein 766	chr19	52269359	52269595	237	52269471	27.44	29.4958	13.9743	24.7221
3215	IMR32_ND1_macs3_SPMR_peak_3892	chr2	219279141	219279559	419	*	247	.	13.9743	29.4958	24.7221	279	N	0.0333516	Promoter (<=1kb)	2	219279342	219284696	5355	1	3300	ENST00000425450.5	0	ENSG00000135924	DNAJB2	DnaJ heat shock protein family (Hsp40) member B2	chr2	219279141	219279559	419	219279420	27.44	29.4958	13.9743	24.7221
3248	IMR32_ND1_macs3_SPMR_peak_3921	chr2	235669343	235669627	285	*	247	.	13.9743	29.4958	24.7221	117	N	0.0490326	Promoter (<=1kb)	2	235669604	236126554	456951	1	116987	ENST00000409538.5	0	ENSG00000157985	AGAP1	ArfGAP with GTPase domain, ankyrin repeat and PH domain 1	chr2	235669343	235669627	285	235669460	27.44	29.4958	13.9743	24.7221
3253	IMR32_ND1_macs3_SPMR_peak_3926	chr2	238239921	238240288	368	*	247	.	13.9743	29.4958	24.7221	171	N	0.0379736	Promoter (<=1kb)	2	238238267	238240038	1772	2	55502	ENST00000272937.10	0	ENSG00000144485	HES6	hes family bHLH transcription factor 6	chr2	238239921	238240288	368	238240092	27.44	29.4958	13.9743	24.7221
3302	IMR32_ND1_macs3_SPMR_peak_3970	chr20	17682222	17682468	247	*	247	.	13.9743	29.4958	24.7221	113	N	0.0565761	Promoter (<=1kb)	20	17613678	17682283	68606	2	6238	ENST00000377807.6	0	ENSG00000125844	RRBP1	ribosome binding protein 1	chr20	17682222	17682468	247	17682335	27.44	29.4958	13.9743	24.7221
3328	IMR32_ND1_macs3_SPMR_peak_3994	chr20	31723418	31723758	341	*	247	.	13.9743	29.4958	24.7221	197	N	0.0409804	Promoter (<=1kb)	20	31664463	31723529	59067	2	598	ENST00000676582.1	0	ENSG00000171552	BCL2L1	BCL2 like 1	chr20	31723418	31723758	341	31723615	27.44	29.4958	13.9743	24.7221
3355	IMR32_ND1_macs3_SPMR_peak_4017	chr20	35742208	35742705	498	*	247	.	13.9743	29.4958	24.7221	263	N	0.0280608	Promoter (<=1kb)	20	35701347	35742236	40890	2	9584	ENST00000639702.1	0	ENSG00000131051	RBM39	RNA binding motif protein 39	chr20	35742208	35742705	498	35742471	27.44	29.4958	13.9743	24.7221
3407	IMR32_ND1_macs3_SPMR_peak_4064	chr20	48682756	48682964	209	*	247	.	13.9743	29.4958	24.7221	97	N	0.0668627	Intron (ENST00000371941.4/57580, intron 10 of 39)	20	48624252	48657127	32876	2	57580	ENST00000482556.5	-25629	ENSG00000124126	PREX1	phosphatidylinositol-3,4,5-trisphosphate dependent Rac exchange factor 1	chr20	48682756	48682964	209	48682853	27.44	29.4958	13.9743	24.7221
3996	IMR32_ND1_macs3_SPMR_peak_4595	chr4	4170732	4171054	323	*	247	.	13.9743	29.4958	24.7221	143	N	0.0432641	Distal Intergenic	4	4188726	4226929	38204	2	133060	ENST00000296358.5	55875	ENSG00000163982	OTOP1	otopetrin 1	chr4	4170732	4171054	323	4170875	27.44	29.4958	13.9743	24.7221
4020	IMR32_ND1_macs3_SPMR_peak_4616	chr4	9759889	9760447	559	*	247	.	13.9743	29.4958	24.7221	420	N	0.0249987	Distal Intergenic	4	9781634	9784009	2376	1	1816	ENST00000304374.4	-21187	ENSG00000169676	DRD5	dopamine receptor D5	chr4	9759889	9760447	559	9760309	27.44	29.4958	13.9743	24.7221
5329	IMR32_ND1_macs3_SPMR_peak_5795	chr8	65145202	65145676	475	*	247	.	13.9743	29.4958	24.7221	229	N	0.0294196	Distal Intergenic	8	65161145	65180341	19197	2	552859	ENST00000627569.1	34665	ENSG00000280725	LINC00251	long intergenic non-protein coding RNA 251	chr8	65145202	65145676	475	65145431	27.44	29.4958	13.9743	24.7221
5797	IMR32_ND1_macs3_SPMR_peak_650	chr10	2970447	2970736	290	*	247	.	13.9743	29.4958	24.7221	145	N	0.0481872	Distal Intergenic	10	3042535	3047083	4549	2	124902532	ENST00000658425.1	76347	ENSG00000287560	LOC124902532	uncharacterized LOC124902532	chr10	2970447	2970736	290	2970592	27.44	29.4958	13.9743	24.7221
5865	IMR32_ND1_macs3_SPMR_peak_711	chr10	50623884	50624140	257	*	247	.	13.9743	29.4958	24.7221	124	N	0.0543747	Promoter (<=1kb)	10	50305586	50623977	318392	2	259230	ENST00000429490.5	0	ENSG00000198964	SGMS1	sphingomyelin synthase 1	chr10	50623884	50624140	257	50624008	27.44	29.4958	13.9743	24.7221
3697	IMR32_ND1_macs3_SPMR_peak_4325	chr3	17402016	17402267	252	*	247	.	13.9656	29.4814	24.7192	102	N	0.055419	Intron (ENST00000253692.11/9779, intron 8 of 21)	3	17184577	17406720	222144	2	9779	ENST00000429924.6	4453	ENSG00000131374	TBC1D5	TBC1 domain family member 5	chr3	17402016	17402267	252	17402118	27.44	29.4814	13.9656	24.7192
1338	IMR32_ND1_macs3_SPMR_peak_2201	chr16	1538951	1539193	243	*	286	.	13.9524	33.4977	28.6125	134	N	0.0574173	Intron (ENST00000253934.9/79652, intron 2 of 3)	16	1533666	1555568	21903	1	79652	ENST00000566264.2	5285	ENSG00000131634	TMEM204	transmembrane protein 204	chr16	1538951	1539193	243	1539085	33.32	33.4977	13.9524	28.6125
4533	IMR32_ND1_macs3_SPMR_peak_5078	chr6	16339022	16339254	233	*	286	.	13.9524	33.4977	28.6125	120	N	0.0598815	Intron (ENST00000244769.8/6310, intron 7 of 8)	6	16289945	16295121	5177	1	2766	ENST00000540478.1	49077	ENSG00000137198	GMPR	guanosine monophosphate reductase	chr6	16339022	16339254	233	16339142	33.32	33.4977	13.9524	28.6125
5185	IMR32_ND1_macs3_SPMR_peak_5665	chr7	128833099	128833431	333	*	259	.	13.9295	30.7353	25.9344	178	N	0.0418303	Promoter (2-3kb)	7	128830426	128859274	28849	1	2318	ENST00000346177.6	2673	ENSG00000128591	FLNC	filamin C	chr7	128833099	128833431	333	128833277	29.4	30.7353	13.9295	25.9344
1741	IMR32_ND1_macs3_SPMR_peak_2565	chr17	50094931	50095433	503	*	529	.	13.9212	58.4028	52.9696	309	N	0.0276763	Promoter (<=1kb)	17	50095285	50108719	13435	1	5164	ENST00000503614.5	0	ENSG00000005882	PDK2	pyruvate dehydrogenase kinase 2	chr17	50094931	50095433	503	50095240	68.61	58.4028	13.9212	52.9696
1458	IMR32_ND1_macs3_SPMR_peak_231	chr1	110171332	110171788	457	*	278	.	13.8836	32.6905	27.8224	324	N	0.0303799	Promoter (<=1kb)	1	110166807	110172489	5683	2	105378897	ENST00000443008.1	701	ENSG00000227091	SLC6A17-AS1	SLC6A17 antisense RNA 1	chr1	110171332	110171788	457	110171656	32.34	32.6905	13.8836	27.8224
3805	IMR32_ND1_macs3_SPMR_peak_4422	chr3	79019373	79019700	328	*	245	.	13.8662	29.3175	24.5617	88	N	0.042275	Promoter (<=1kb)	3	78597246	79019459	422214	2	6091	ENST00000436010.6	0	ENSG00000169855	ROBO1	roundabout guidance receptor 1	chr3	79019373	79019700	328	79019461	27.44	29.3175	13.8662	24.5617
2094	IMR32_ND1_macs3_SPMR_peak_2883	chr17	81076127	81076615	489	*	346	.	13.8414	39.6732	34.6246	143	N	0.0283055	Exon (ENST00000570913.5/10458, exon 4 of 4)	17	81082989	81086464	3476	1	10458	ENST00000574688.5	-6374	ENSG00000175866	BAIAP2	BAR/IMD domain containing adaptor protein 2	chr17	81076127	81076615	489	81076270	42.14	39.6732	13.8414	34.6246
2021	IMR32_ND1_macs3_SPMR_peak_2817	chr17	77421176	77421474	299	*	394	.	13.7829	44.6202	39.4516	142	N	0.0460967	Promoter (1-2kb)	17	77419802	77488826	69025	1	10801	ENST00000591020.5	1374	ENSG00000184640	SEPTIN9	septin 9	chr17	77421176	77421474	299	77421318	49	44.6202	13.7829	39.4516
1654	IMR32_ND1_macs3_SPMR_peak_2487	chr17	44038777	44039082	306	*	424	.	13.7444	47.6493	42.4201	145	N	0.0449163	Promoter (1-2kb)	17	44036063	44040340	4278	2	124801	ENST00000590563.1	1258	ENSG00000161654	LSM12	LSM12 homolog	chr17	44038777	44039082	306	44038922	54.88	47.6493	13.7444	42.4201
146	IMR32_ND1_macs3_SPMR_peak_1129	chr11	112961090	112961435	346	*	330	.	13.7278	38.0296	33.0225	121	N	0.0396757	Promoter (<=1kb)	11	112961247	113265195	303949	1	4684	ENST00000621518.4	0	ENSG00000149294	NCAM1	neural cell adhesion molecule 1	chr11	112961090	112961435	346	112961211	40.18	38.0296	13.7278	33.0225
3872	IMR32_ND1_macs3_SPMR_peak_4483	chr3	134406603	134406913	311	*	330	.	13.7278	38.0296	33.0225	138	N	0.0441408	Distal Intergenic	3	134437605	134438211	607	1	100616281	ENST00000511263.1	-30692	NA	MIR4788	microRNA 4788	chr3	134406603	134406913	311	134406741	40.18	38.0296	13.7278	33.0225
256	IMR32_ND1_macs3_SPMR_peak_1228	chr12	7189484	7189816	333	*	416	.	13.7262	46.8773	41.6629	183	N	0.0412198	Promoter (<=1kb)	12	7189584	7211483	21900	1	5830	ENST00000266563.9	0	ENSG00000139197	PEX5	peroxisomal biogenesis factor 5	chr12	7189484	7189816	333	7189667	53.9	46.8773	13.7262	41.6629
2083	IMR32_ND1_macs3_SPMR_peak_2873	chr17	80445304	80446047	744	*	357	.	13.7002	40.8398	35.762	170	N	0.0184142	Distal Intergenic	17	80425504	80430343	4840	1	284131	ENST00000519331.1	19800	ENSG00000173818	ENDOV	endonuclease V	chr17	80445304	80446047	744	80445474	44.1	40.8398	13.7002	35.762
4168	IMR32_ND1_macs3_SPMR_peak_475	chr1	204359652	204360097	446	*	300	.	13.6126	34.9967	30.0682	266	N	0.0305215	Promoter (<=1kb)	1	204218853	204359929	141077	2	22874	ENST00000272203.8	0	ENSG00000143850	PLEKHA6	pleckstrin homology domain containing A6	chr1	204359652	204360097	446	204359918	36.26	34.9967	13.6126	30.0682
659	IMR32_ND1_macs3_SPMR_peak_1591	chr12	122023815	122024193	379	*	247	.	13.5712	29.4807	24.7188	145	N	0.0358079	Promoter (1-2kb)	12	122021978	122044371	22394	1	605	ENST00000432926.2	1837	ENSG00000110987	BCL7A	BAF chromatin remodeling complex subunit BCL7A	chr12	122023815	122024193	379	122023960	28.42	29.4807	13.5712	24.7188
4549	IMR32_ND1_macs3_SPMR_peak_5092	chr6	21586989	21587515	527	*	247	.	13.5712	29.4807	24.7188	107	N	0.0257518	Intron (ENST00000637901.1/107986579, intron 1 of 2)	6	21593751	21598619	4869	1	6659	ENST00000244745.4	-6236	ENSG00000124766	SOX4	SRY-box transcription factor 4	chr6	21586989	21587515	527	21587096	28.42	29.4807	13.5712	24.7188
964	IMR32_ND1_macs3_SPMR_peak_1866	chr14	76920509	76920872	364	*	259	.	13.5621	30.791	25.9863	275	N	0.0372585	Distal Intergenic	14	76927974	76948727	20754	2	124903349	ENST00000688632.1	27855	NA	LOC124903349	uncharacterized LOC124903349	chr14	76920509	76920872	364	76920784	30.38	30.791	13.5621	25.9863
2803	IMR32_ND1_macs3_SPMR_peak_3520	chr2	28894330	28894708	379	*	259	.	13.5621	30.791	25.9863	236	N	0.0357839	Promoter (<=1kb)	2	28894667	28948219	53553	1	23160	ENST00000407426.8	0	ENSG00000163811	WDR43	WD repeat domain 43	chr2	28894330	28894708	379	28894566	30.38	30.791	13.5621	25.9863
811	IMR32_ND1_macs3_SPMR_peak_1728	chr13	61944421	61944889	469	*	272	.	13.554	32.1301	27.2866	277	N	0.0288998	Distal Intergenic	13	62003525	62029548	26024	2	100874143	ENST00000432697.2	84659	ENSG00000229578	LINC00358	long intergenic non-protein coding RNA 358	chr13	61944421	61944889	469	61944698	32.34	32.1301	13.554	27.2866
4423	IMR32_ND1_macs3_SPMR_peak_498	chr1	208102071	208102311	241	*	279	.	13.5503	32.8081	27.9377	128	N	0.0562253	Intron (ENST00000367033.4/5362, intron 5 of 31)	1	208038907	208040264	1358	2	5362	ENST00000463510.1	-61807	ENSG00000076356	PLXNA2	plexin A2	chr1	208102071	208102311	241	208102199	33.32	32.8081	13.5503	27.9377
176	IMR32_ND1_macs3_SPMR_peak_1156	chr11	119975647	119975952	306	*	299	.	13.5404	34.8684	29.9445	133	N	0.0442497	Exon (ENST00000688726.1/ENST00000688726.1, exon 1 of 1)	11	119987952	119994703	6752	2	105369528	ENST00000534055.2	18751	ENSG00000254863	LINC02744	long intergenic non-protein coding RNA 2744	chr11	119975647	119975952	306	119975780	36.26	34.8684	13.5404	29.9445
59	IMR32_ND1_macs3_SPMR_peak_1050	chr11	68396600	68396903	304	*	233	.	13.4928	28.0632	23.3392	125	N	0.0443842	Intron (ENST00000294304.12/4041, intron 7 of 22)	11	68403977	68406547	2571	1	4041	ENST00000528890.1	-7074	ENSG00000162337	LRP5	LDL receptor related protein 5	chr11	68396600	68396903	304	68396725	26.46	28.0632	13.4928	23.3392
1584	IMR32_ND1_macs3_SPMR_peak_2423	chr17	28041492	28041759	268	*	233	.	13.4928	28.0632	23.3392	145	N	0.0503463	Promoter (<=1kb)	17	28041737	28048324	6588	1	102724517	ENST00000583517.1	0	NA	LOC102724517	uncharacterized LOC102724517	chr17	28041492	28041759	268	28041637	26.46	28.0632	13.4928	23.3392
1609	IMR32_ND1_macs3_SPMR_peak_2446	chr17	34616059	34616539	481	*	233	.	13.4928	28.0632	23.3392	188	N	0.0280516	Intron (ENST00000321639.7/124842, intron 1 of 9)	17	34635793	34637506	1714	1	124842	ENST00000577271.1	-19254	ENSG00000181291	TMEM132E	transmembrane protein 132E	chr17	34616059	34616539	481	34616247	26.46	28.0632	13.4928	23.3392
2176	IMR32_ND1_macs3_SPMR_peak_2957	chr18	25352055	25352334	280	*	233	.	13.4928	28.0632	23.3392	173	N	0.0481886	Promoter (<=1kb)	18	25061924	25352166	290243	2	25925	ENST00000361524.8	0	ENSG00000198795	ZNF521	zinc finger protein 521	chr18	25352055	25352334	280	25352228	26.46	28.0632	13.4928	23.3392
2377	IMR32_ND1_macs3_SPMR_peak_3137	chr19	12938161	12938654	494	*	233	.	13.4928	28.0632	23.3392	334	N	0.0273134	Promoter (<=1kb)	19	12938578	12940147	1570	1	811	ENST00000587486.6	0	ENSG00000179218	CALR	calreticulin	chr19	12938161	12938654	494	12938495	26.46	28.0632	13.4928	23.3392
2977	IMR32_ND1_macs3_SPMR_peak_3678	chr2	71042392	71042818	427	*	233	.	13.4928	28.0632	23.3392	88	N	0.0315991	Intron (ENST00000434990.1/ENST00000434990.1, intron 1 of 3)	2	71024127	71029893	5767	1	79315	ENST00000642062.1	18265	ENSG00000290930	OR7E91P	olfactory receptor family 7 subfamily E member 91 pseudogene	chr2	71042392	71042818	427	71042480	26.46	28.0632	13.4928	23.3392
3628	IMR32_ND1_macs3_SPMR_peak_4263	chr22	42322198	42322459	262	*	233	.	13.4928	28.0632	23.3392	116	N	0.0514992	Intron (ENST00000515426.1/6942, intron 1 of 1)	22	42211513	42318239	106727	2	6942	ENST00000675876.1	-3959	ENSG00000100207	TCF20	transcription factor 20	chr22	42322198	42322459	262	42322314	26.46	28.0632	13.4928	23.3392
3666	IMR32_ND1_macs3_SPMR_peak_4298	chr3	2098707	2098978	272	*	233	.	13.4928	28.0632	23.3392	87	N	0.0496059	Promoter (<=1kb)	3	2098813	2745687	646875	1	152330	ENST00000422330.5	0	ENSG00000144619	CNTN4	contactin 4	chr3	2098707	2098978	272	2098794	26.46	28.0632	13.4928	23.3392
3672	IMR32_ND1_macs3_SPMR_peak_4302	chr3	9201329	9201547	219	*	233	.	13.4928	28.0632	23.3392	121	N	0.061611	Intron (ENST00000383836.8/9901, intron 1 of 21)	3	9192535	9194453	1919	1	101927416	ENST00000450920.1	8794	ENSG00000228723	SRGAP3-AS2	SRGAP3 antisense RNA 2	chr3	9201329	9201547	219	9201450	26.46	28.0632	13.4928	23.3392
3704	IMR32_ND1_macs3_SPMR_peak_4331	chr3	26109256	26109557	302	*	233	.	13.4928	28.0632	23.3392	188	N	0.0446781	Distal Intergenic	3	25858533	25873748	15216	2	285326	ENST00000451284.6	-235508	ENSG00000230891	LINC00692	long intergenic non-protein coding RNA 692	chr3	26109256	26109557	302	26109444	26.46	28.0632	13.4928	23.3392
3900	IMR32_ND1_macs3_SPMR_peak_4508	chr3	151085452	151085737	286	*	233	.	13.4928	28.0632	23.3392	108	N	0.0471776	Promoter (<=1kb)	3	151085664	151436653	350990	1	116931	ENST00000687756.1	0	ENSG00000144893	MED12L	mediator complex subunit 12L	chr3	151085452	151085737	286	151085560	26.46	28.0632	13.4928	23.3392
3989	IMR32_ND1_macs3_SPMR_peak_4589	chr4	3400609	3400907	299	*	233	.	13.4928	28.0632	23.3392	80	N	0.0451264	Intron (ENST00000336727.8/6002, intron 4 of 17)	4	3407355	3414224	6870	1	6002	ENST00000643191.1	-6448	ENSG00000159788	RGS12	regulator of G protein signaling 12	chr4	3400609	3400907	299	3400689	26.46	28.0632	13.4928	23.3392
4022	IMR32_ND1_macs3_SPMR_peak_4618	chr4	10866690	10866986	297	*	233	.	13.4928	28.0632	23.3392	152	N	0.0454303	Distal Intergenic	4	10737558	10749586	12029	1	102723525	ENST00000635390.2	129132	ENSG00000283083	LINC02498	long intergenic non-protein coding RNA 2498	chr4	10866690	10866986	297	10866842	26.46	28.0632	13.4928	23.3392
4476	IMR32_ND1_macs3_SPMR_peak_5026	chr5	180776395	180776641	247	*	233	.	13.4928	28.0632	23.3392	120	N	0.0546267	Distal Intergenic	5	180795430	180802767	7338	2	4245	ENST00000505682.1	26126	ENSG00000131446	MGAT1	alpha-1,3-mannosyl-glycoprotein 2-beta-N-acetylglucosaminyltransferase	chr5	180776395	180776641	247	180776515	26.46	28.0632	13.4928	23.3392
5072	IMR32_ND1_macs3_SPMR_peak_5563	chr7	66664559	66664811	253	*	233	.	13.4928	28.0632	23.3392	133	N	0.0533312	Intron (ENST00000503687.2/27342, intron 3 of 12)	7	66654586	66669855	15270	1	100996437	ENST00000428557.1	9973	ENSG00000226824	LOC100996437	uncharacterized LOC100996437	chr7	66664559	66664811	253	66664692	26.46	28.0632	13.4928	23.3392
5264	IMR32_ND1_macs3_SPMR_peak_5736	chr8	15457743	15457990	248	*	233	.	13.4928	28.0632	23.3392	103	N	0.0544065	Intron (ENST00000503191.5/7991, intron 1 of 5)	8	15417215	15673836	256622	1	7991	ENST00000503191.5	40528	ENSG00000104723	TUSC3	tumor suppressor candidate 3	chr8	15457743	15457990	248	15457846	26.46	28.0632	13.4928	23.3392
5623	IMR32_ND1_macs3_SPMR_peak_6059	chr9	117919479	117919853	375	*	233	.	13.4928	28.0632	23.3392	181	N	0.0359808	Intron (ENST00000697636.1/105376247, intron 2 of 5)	9	117840322	117897256	56935	2	105376243	ENST00000449730.1	-22223	NA	LOC105376243	uncharacterized LOC105376243	chr9	117919479	117919853	375	117919660	26.46	28.0632	13.4928	23.3392
3387	IMR32_ND1_macs3_SPMR_peak_4046	chr20	45971760	45972313	554	*	233	.	13.4844	28.0493	23.3392	98	N	0.0243401	Promoter (<=1kb)	20	45948660	45972203	23544	2	63925	ENST00000322927.3	0	ENSG00000198026	ZNF335	zinc finger protein 335	chr20	45971760	45972313	554	45971858	26.46	28.0493	13.4844	23.3392
827	IMR32_ND1_macs3_SPMR_peak_1742	chr13	77697487	77697797	311	*	239	.	13.4824	28.6845	23.9461	178	N	0.0433518	Promoter (<=1kb)	13	77697687	77764229	66543	1	122060	ENST00000418532.6	0	ENSG00000139737	SLAIN1	SLAIN motif family member 1	chr13	77697487	77697797	311	77697665	27.44	28.6845	13.4824	23.9461
6106	IMR32_ND1_macs3_SPMR_peak_929	chr11	33802643	33803036	394	*	404	.	13.4811	45.6216	40.4368	213	N	0.034216	Promoter (1-2kb)	11	33804768	33805641	874	1	105376619	ENST00000534666.1	-1732	NA	LINC02722	long intergenic non-protein coding RNA 2722	chr11	33802643	33803036	394	33802856	52.92	45.6216	13.4811	40.4368
1199	IMR32_ND1_macs3_SPMR_peak_2077	chr15	73051732	73052286	555	*	278	.	13.4726	32.6743	27.8064	399	N	0.024275	Promoter (<=1kb)	15	73051710	73305205	253496	1	4756	ENST00000339362.9	22	ENSG00000067141	NEO1	neogenin 1	chr15	73051732	73052286	555	73052131	33.32	32.6743	13.4726	27.8064
2049	IMR32_ND1_macs3_SPMR_peak_2842	chr17	78934048	78934528	481	*	332	.	13.4639	38.2457	33.2359	348	N	0.0279915	Distal Intergenic	17	78852977	78925387	72411	2	7077	ENST00000262768.11	-8661	ENSG00000035862	TIMP2	TIMP metallopeptidase inhibitor 2	chr17	78934048	78934528	481	78934396	41.16	38.2457	13.4639	33.2359
1658	IMR32_ND1_macs3_SPMR_peak_2490	chr17	44111117	44111414	298	*	403	.	13.4556	45.5666	40.3845	121	N	0.045153	Promoter (<=1kb)	17	44093781	44111341	17561	2	10014	ENST00000591714.5	0	ENSG00000108840	HDAC5	histone deacetylase 5	chr17	44111117	44111414	298	44111238	52.92	45.5666	13.4556	40.3845
202	IMR32_ND1_macs3_SPMR_peak_118	chr1	60052717	60053051	335	*	338	.	13.402	38.836	33.8072	164	N	0.040006	Intron (ENST00000450089.6/127795, intron 3 of 7)	1	59990394	60073736	83343	2	127795	ENST00000450089.6	20685	ENSG00000162598	C1orf87	chromosome 1 open reading frame 87	chr1	60052717	60053051	335	60052881	42.14	38.836	13.402	33.8072
442	IMR32_ND1_macs3_SPMR_peak_1396	chr12	57459606	57459863	258	*	317	.	13.4011	36.7173	31.7441	137	N	0.0519422	Promoter (<=1kb)	12	57459785	57472268	12484	1	2735	ENST00000228682.7	0	ENSG00000111087	GLI1	GLI family zinc finger 1	chr12	57459606	57459863	258	57459743	39.2	36.7173	13.4011	31.7441
2261	IMR32_ND1_macs3_SPMR_peak_3032	chr19	1667700	1667991	292	*	317	.	13.4011	36.7173	31.7441	141	N	0.0458942	Distal Intergenic	19	1609292	1652615	43324	2	6929	ENST00000588136.7	-15085	ENSG00000071564	TCF3	transcription factor 3	chr19	1667700	1667991	292	1667841	39.2	36.7173	13.4011	31.7441
5778	IMR32_ND1_macs3_SPMR_peak_633	chr1	244048053	244048760	708	*	270	.	13.395	31.8586	27.0205	205	N	0.0189195	Promoter (<=1kb)	1	244048547	244055501	6955	1	10472	ENST00000696615.1	0	ENSG00000179456	ZBTB18	zinc finger and BTB domain containing 18	chr1	244048053	244048760	708	244048258	32.34	31.8586	13.395	27.0205
4662	IMR32_ND1_macs3_SPMR_peak_5194	chr6	53359316	53359888	573	*	250	.	13.392	29.841	25.0606	203	N	0.0233717	Distal Intergenic	6	53267398	53349179	81782	2	60481	ENST00000542638.5	-10137	ENSG00000012660	ELOVL5	ELOVL fatty acid elongase 5	chr6	53359316	53359888	573	53359519	29.4	29.841	13.392	25.0606
5686	IMR32_ND1_macs3_SPMR_peak_6115	chr9	132546303	132546886	584	*	237	.	13.3897	28.5316	23.7974	156	N	0.0229276	Intron (ENST00000393216.3/389799, intron 5 of 5)	9	132582606	132590252	7647	1	56751	ENST00000263610.7	-35720	ENSG00000125492	BARHL1	BarH like homeobox 1	chr9	132546303	132546886	584	132546459	27.44	28.5316	13.3897	23.7974
6020	IMR32_ND1_macs3_SPMR_peak_851	chr10	119029341	119029617	277	*	231	.	13.3884	27.8914	23.1843	144	N	0.0483336	Promoter (<=1kb)	10	118784563	119029544	244982	2	124902512	ENST00000663084.1	0	NA	LOC124902512	uncharacterized LOC124902512	chr10	119029341	119029617	277	119029485	26.46	27.8914	13.3884	23.1843
688	IMR32_ND1_macs3_SPMR_peak_1617	chr12	124567636	124568109	474	*	262	.	13.3136	31.0438	26.2238	105	N	0.0280878	Promoter (<=1kb)	12	124324415	124567612	243198	2	9612	ENST00000405201.6	-24	ENSG00000196498	NCOR2	nuclear receptor corepressor 2	chr12	124567636	124568109	474	124567741	31.36	31.0438	13.3136	26.2238
1448	IMR32_ND1_macs3_SPMR_peak_2300	chr16	49524544	49524888	345	*	230	.	13.2938	27.7358	23.0376	214	N	0.0385328	Intron (ENST00000561648.5/23090, intron 7 of 8)	16	49517762	49518601	840	2	1596	ENST00000569937.2	-5943	ENSG00000260089	ADAM3B	ADAM metallopeptidase domain 3B (pseudogene)	chr16	49524544	49524888	345	49524758	26.46	27.7358	13.2938	23.0376
2593	IMR32_ND1_macs3_SPMR_peak_3331	chr19	48654625	48654988	364	*	230	.	13.2938	27.7358	23.0376	121	N	0.0365214	Intron (ENST00000474419.5/653677, intron 1 of 3)	19	48637946	48646187	8242	2	770	ENST00000084798.9	-8438	ENSG00000063180	CA11	carbonic anhydrase 11	chr19	48654625	48654988	364	48654746	26.46	27.7358	13.2938	23.0376
4238	IMR32_ND1_macs3_SPMR_peak_4812	chr5	59127751	59127994	244	*	230	.	13.2938	27.7358	23.0376	80	N	0.0544828	Intron (ENST00000340635.11/5144, intron 5 of 14)	5	59174350	59215935	41586	2	5144	ENST00000515324.1	87941	ENSG00000113448	PDE4D	phosphodiesterase 4D	chr5	59127751	59127994	244	59127831	26.46	27.7358	13.2938	23.0376
5295	IMR32_ND1_macs3_SPMR_peak_5764	chr8	30156209	30156429	221	*	230	.	13.2938	27.7358	23.0376	92	N	0.0601529	Promoter (<=1kb)	8	30156319	30183461	27143	1	10671	ENST00000522141.5	0	ENSG00000104671	DCTN6	dynactin subunit 6	chr8	30156209	30156429	221	30156301	26.46	27.7358	13.2938	23.0376
1674	IMR32_ND1_macs3_SPMR_peak_2504	chr17	44326834	44327110	277	*	385	.	13.2562	43.6992	38.5562	124	N	0.0478563	Promoter (1-2kb)	17	44325409	44327553	2145	1	124904009	ENST00000691598.2	1425	ENSG00000288961	LOC124904009	uncharacterized LOC124904009	chr17	44326834	44327110	277	44326958	50.96	43.6992	13.2562	38.5562
1045	IMR32_ND1_macs3_SPMR_peak_1939	chr15	20357983	20358592	610	*	392	.	13.2361	44.374	39.2179	345	N	0.0216985	Intron (ENST00000556397.1/ENST00000556397.1, intron 1 of 1)	15	20301481	20331583	30103	1	124903442	ENST00000656782.1	56502	NA	LOC124903442	uncharacterized LOC124903442	chr15	20357983	20358592	610	20358328	51.94	44.374	13.2361	39.2179
4925	IMR32_ND1_macs3_SPMR_peak_5430	chr7	1459596	1459913	318	*	241	.	13.2153	28.8907	24.148	91	N	0.0415575	Promoter (<=1kb)	7	1459912	1464707	4796	1	107986756	ENST00000445345.2	0	ENSG00000225981	MICALL2-DT	MICALL2 divergent transcript	chr7	1459596	1459913	318	1459687	28.42	28.8907	13.2153	24.148
1869	IMR32_ND1_macs3_SPMR_peak_2680	chr17	62750701	62751089	389	*	313	.	13.2074	36.3579	31.3935	218	N	0.0339522	Exon (ENST00000660412.1/105371855, exon 2 of 3)	17	62701314	62744514	43201	2	162333	ENST00000580520.5	-6187	ENSG00000173838	MARCHF10	membrane associated ring-CH-type finger 10	chr17	62750701	62751089	389	62750919	39.2	36.3579	13.2074	31.3935
1698	IMR32_ND1_macs3_SPMR_peak_2526	chr17	47067383	47067702	320	*	326	.	13.1572	37.6624	32.6657	201	N	0.0411163	Promoter (<=1kb)	17	46983417	47067483	84067	2	101927060	ENST00000656035.1	0	NA	LOC101927060	uncharacterized LOC101927060	chr17	47067383	47067702	320	47067584	41.16	37.6624	13.1572	32.6657
1151	IMR32_ND1_macs3_SPMR_peak_2033	chr15	65792088	65792506	419	*	259	.	13.1556	30.7753	25.972	285	N	0.0313976	Promoter (<=1kb)	15	65659123	65792293	133171	2	10260	ENST00000443035.8	0	ENSG00000174485	DENND4A	DENN domain containing 4A	chr15	65792088	65792506	419	65792373	31.36	30.7753	13.1556	25.972
1156	IMR32_ND1_macs3_SPMR_peak_2038	chr15	67254592	67254880	289	*	259	.	13.1556	30.7753	25.972	135	N	0.0455211	Promoter (<=1kb)	15	67254786	67501804	247019	1	64799	ENST00000335894.9	0	ENSG00000103599	IQCH	IQ motif containing H	chr15	67254592	67254880	289	67254727	31.36	30.7753	13.1556	25.972
1203	IMR32_ND1_macs3_SPMR_peak_2080	chr15	73926301	73926541	241	*	259	.	13.1556	30.7753	25.972	134	N	0.0545876	Promoter (<=1kb)	15	73908196	73926331	18136	2	100287616	ENST00000568229.5	0	ENSG00000261801	LOXL1-AS1	LOXL1 antisense RNA 1	chr15	73926301	73926541	241	73926435	31.36	30.7753	13.1556	25.972
2423	IMR32_ND1_macs3_SPMR_peak_3179	chr19	17305366	17305660	295	*	259	.	13.1556	30.7753	25.972	156	N	0.0445953	Promoter (<=1kb)	19	17305872	17306782	911	1	64981	ENST00000602206.1	-212	ENSG00000130312	MRPL34	mitochondrial ribosomal protein L34	chr19	17305366	17305660	295	17305522	31.36	30.7753	13.1556	25.972
2692	IMR32_ND1_macs3_SPMR_peak_3420	chr2	11744186	11744446	261	*	253	.	13.1473	30.0938	25.3092	138	N	0.0503728	Promoter (<=1kb)	2	11740997	11745301	4305	2	124907735	ENST00000431500.2	855	NA	LOC124907735	uncharacterized LOC124907735	chr2	11744186	11744446	261	11744324	30.38	30.0938	13.1473	25.3092
3055	IMR32_ND1_macs3_SPMR_peak_3748	chr2	88627460	88627810	351	*	253	.	13.1473	30.0938	25.3092	225	N	0.0374567	Promoter (<=1kb)	2	88627539	88631821	4283	1	101928403	ENST00000453008.3	0	ENSG00000234028	EIF2AK3-DT	EIF2AK3 divergent transcript	chr2	88627460	88627810	351	88627685	30.38	30.0938	13.1473	25.3092
3544	IMR32_ND1_macs3_SPMR_peak_4188	chr22	25493347	25493756	410	*	246	.	13.1385	29.4177	24.6593	144	N	0.0320451	Intron (ENST00000686640.2/1416, intron 4 of 4)	22	25455718	25511628	55911	1	1416	ENST00000354451.6	37629	ENSG00000291087	CRYBB2P1	crystallin beta B2 pseudogene 1	chr22	25493347	25493756	410	25493491	29.4	29.4177	13.1385	24.6593
4757	IMR32_ND1_macs3_SPMR_peak_528	chr1	212968549	212968813	265	*	246	.	13.1385	29.4177	24.6593	135	N	0.0495792	Promoter (1-2kb)	1	212966957	212972918	5962	1	79805	ENST00000366969.2	1592	ENSG00000143494	VASH2	vasohibin 2	chr1	212968549	212968813	265	212968684	29.4	29.4177	13.1385	24.6593
2163	IMR32_ND1_macs3_SPMR_peak_2945	chr18	11851161	11851499	339	*	233	.	13.1192	28.0852	23.3589	130	N	0.0386997	Promoter (<=1kb)	18	11851413	11854444	3032	1	57132	ENST00000526991.3	0	ENSG00000255112	CHMP1B	charged multivesicular body protein 1B	chr18	11851161	11851499	339	11851291	27.44	28.0852	13.1192	23.3589
2221	IMR32_ND1_macs3_SPMR_peak_2998	chr18	59049766	59050027	262	*	233	.	13.1192	28.0852	23.3589	141	N	0.0500733	Intron (ENST00000417918.1/390858, intron 9 of 17)	18	59053132	59057942	4811	1	390858	ENST00000587689.1	-3105	NA	OACYLP	O-acyltransferase like, pseudogene	chr18	59049766	59050027	262	59049907	27.44	28.0852	13.1192	23.3589
5710	IMR32_ND1_macs3_SPMR_peak_6137	chr9	134896084	134896516	433	*	232	.	13.0314	27.9402	23.2317	122	N	0.0300956	Distal Intergenic	9	134880812	134887520	6709	1	2220	ENST00000350339.3	15272	ENSG00000160339	FCN2	ficolin 2	chr9	134896084	134896516	433	134896206	27.44	27.9402	13.0314	23.2317
2127	IMR32_ND1_macs3_SPMR_peak_2912	chr17	82098712	82098972	261	*	310	.	13.0201	36.0081	31.0521	125	N	0.0498854	Promoter (<=1kb)	17	82093601	82098294	4694	2	2194	ENST00000635197.1	-418	ENSG00000169710	FASN	fatty acid synthase	chr17	82098712	82098972	261	82098837	39.2	36.0081	13.0201	31.0521
161	IMR32_ND1_macs3_SPMR_peak_1142	chr11	117379146	117379499	354	*	219	.	13.0113	26.6463	21.9752	131	N	0.0367551	Intron (ENST00000278935.8/22897, intron 11 of 32)	11	117382732	117391058	8327	1	22897	ENST00000529153.5	-3233	ENSG00000110274	CEP164	centrosomal protein 164	chr11	117379146	117379499	354	117379277	25.48	26.6463	13.0113	21.9752
1010	IMR32_ND1_macs3_SPMR_peak_1907	chr14	99274724	99274979	256	*	219	.	13.0113	26.6463	21.9752	119	N	0.0508254	Promoter (2-3kb)	14	99169287	99272197	102911	2	64919	ENST00000357195.8	-2527	ENSG00000127152	BCL11B	BCL11 transcription factor B	chr14	99274724	99274979	256	99274843	25.48	26.6463	13.0113	21.9752
1503	IMR32_ND1_macs3_SPMR_peak_2350	chr17	843332	843570	239	*	219	.	13.0113	26.6463	21.9752	111	N	0.0544406	Intron (ENST00000336868.8/64359, intron 1 of 7)	17	800481	826001	25521	2	64359	ENST00000571684.5	-17331	ENSG00000167693	NXN	nucleoredoxin	chr17	843332	843570	239	843443	25.48	26.6463	13.0113	21.9752
2297	IMR32_ND1_macs3_SPMR_peak_3065	chr19	4296390	4296772	383	*	219	.	13.0113	26.6463	21.9752	143	N	0.0339721	Intron (ENST00000595645.6/126259, intron 2 of 4)	19	4292599	4302385	9787	2	126259	ENST00000600114.5	5613	ENSG00000167664	TMIGD2	transmembrane and immunoglobulin domain containing 2	chr19	4296390	4296772	383	4296533	25.48	26.6463	13.0113	21.9752
2322	IMR32_ND1_macs3_SPMR_peak_3088	chr19	6460239	6460582	344	*	219	.	13.0113	26.6463	21.9752	137	N	0.0378235	Promoter (<=1kb)	19	6440064	6459792	19729	2	79085	ENST00000301454.9	-447	ENSG00000125648	SLC25A23	solute carrier family 25 member 23	chr19	6460239	6460582	344	6460376	25.48	26.6463	13.0113	21.9752
2343	IMR32_ND1_macs3_SPMR_peak_3106	chr19	10420131	10420415	285	*	219	.	13.0113	26.6463	21.9752	140	N	0.0456537	Promoter (<=1kb)	19	10393260	10420121	26862	2	11140	ENST00000593124.1	-10	ENSG00000105401	CDC37	cell division cycle 37, HSP90 cochaperone	chr19	10420131	10420415	285	10420271	25.48	26.6463	13.0113	21.9752
2499	IMR32_ND1_macs3_SPMR_peak_3247	chr19	38058087	38058274	188	*	219	.	13.0113	26.6463	21.9752	125	N	0.069209	Intron (ENST00000222345.11/23094, intron 2 of 21)	19	38087756	38088851	1096	1	23094	ENST00000595982.1	-29482	ENSG00000105738	SIPA1L3	signal induced proliferation associated 1 like 3	chr19	38058087	38058274	188	38058212	25.48	26.6463	13.0113	21.9752
3450	IMR32_ND1_macs3_SPMR_peak_4102	chr20	62407283	62407552	270	*	219	.	13.0113	26.6463	21.9752	141	N	0.04819	Promoter (<=1kb)	20	62388634	62407285	18652	2	81928	ENST00000279101.10	0	ENSG00000149679	CABLES2	Cdk5 and Abl enzyme substrate 2	chr20	62407283	62407552	270	62407424	25.48	26.6463	13.0113	21.9752
3475	IMR32_ND1_macs3_SPMR_peak_4125	chr21	32334952	32335168	217	*	219	.	13.0113	26.6463	21.9752	110	N	0.0599599	Promoter (<=1kb)	21	32334209	32335630	1422	2	9875	ENST00000492603.1	462	ENSG00000142207	URB1	URB1 ribosome biogenesis homolog	chr21	32334952	32335168	217	32335062	25.48	26.6463	13.0113	21.9752
3631	IMR32_ND1_macs3_SPMR_peak_4266	chr22	42347594	42347836	243	*	219	.	13.0113	26.6463	21.9752	115	N	0.0535444	Distal Intergenic	22	42214847	42343616	128770	2	6942	ENST00000515426.1	-3978	ENSG00000100207	TCF20	transcription factor 20	chr22	42347594	42347836	243	42347709	25.48	26.6463	13.0113	21.9752
3841	IMR32_ND1_macs3_SPMR_peak_4455	chr3	116046394	116046694	301	*	219	.	13.0113	26.6463	21.9752	144	N	0.0432269	Intron (ENST00000539563.5/4045, intron 1 of 5)	3	115841887	116051252	209366	2	4045	ENST00000498645.1	4558	ENSG00000185565	LSAMP	limbic system associated membrane protein	chr3	116046394	116046694	301	116046538	25.48	26.6463	13.0113	21.9752
4276	IMR32_ND1_macs3_SPMR_peak_4847	chr5	80109627	80109975	349	*	219	.	13.0113	26.6463	21.9752	189	N	0.0372817	Distal Intergenic	5	80066349	80083654	17306	2	101929215	ENST00000514042.1	-25973	ENSG00000249825	THBS4-AS1	THBS4 antisense RNA 1	chr5	80109627	80109975	349	80109816	25.48	26.6463	13.0113	21.9752
4353	IMR32_ND1_macs3_SPMR_peak_4916	chr5	138575325	138575922	598	*	219	.	13.0113	26.6463	21.9752	129	N	0.021758	Promoter (<=1kb)	5	138553756	138575340	21585	2	3313	ENST00000678794.1	0	ENSG00000113013	HSPA9	heat shock protein family A (Hsp70) member 9	chr5	138575325	138575922	598	138575454	25.48	26.6463	13.0113	21.9752
4395	IMR32_ND1_macs3_SPMR_peak_4954	chr5	150461181	150461514	334	*	219	.	13.0113	26.6463	21.9752	98	N	0.038956	Distal Intergenic	5	150442635	150449739	7105	2	6208	ENST00000407193.7	-11442	ENSG00000164587	RPS14	ribosomal protein S14	chr5	150461181	150461514	334	150461279	25.48	26.6463	13.0113	21.9752
4451	IMR32_ND1_macs3_SPMR_peak_5003	chr5	176698057	176698468	412	*	219	.	13.0113	26.6463	21.9752	215	N	0.0315808	Distal Intergenic	5	176743205	176743871	667	1	102577424	ENST00000512115.2	-44737	ENSG00000248859	LINC01574	long intergenic non-protein coding RNA 1574	chr5	176698057	176698468	412	176698272	25.48	26.6463	13.0113	21.9752
5116	IMR32_ND1_macs3_SPMR_peak_5602	chr7	75914992	75915221	230	*	219	.	13.0113	26.6463	21.9752	114	N	0.0565709	Promoter (<=1kb)	7	75915197	75915269	73	1	100616270	ENST00000582622.1	0	ENSG00000284334	MIR4651	microRNA 4651	chr7	75914992	75915221	230	75915106	25.48	26.6463	13.0113	21.9752
5556	IMR32_ND1_macs3_SPMR_peak_6	chr1	5992559	5992839	281	*	219	.	13.0113	26.6463	21.9752	138	N	0.0463036	Promoter (<=1kb)	1	5992639	6101188	108550	1	8514	ENST00000666163.1	0	ENSG00000069424	KCNAB2	potassium voltage-gated channel subfamily A regulatory beta subunit 2	chr1	5992559	5992839	281	5992697	25.48	26.6463	13.0113	21.9752
5661	IMR32_ND1_macs3_SPMR_peak_6093	chr9	129459206	129459502	297	*	219	.	13.0113	26.6463	21.9752	155	N	0.0438091	Distal Intergenic	9	129476946	129504274	27329	1	124900275	ENST00000653047.1	-17444	NA	LOC124900275	extensin-like	chr9	129459206	129459502	297	129459361	25.48	26.6463	13.0113	21.9752
2143	IMR32_ND1_macs3_SPMR_peak_2927	chr17	82698622	82699077	456	*	289	.	12.9891	33.8806	28.9776	245	N	0.0284849	Promoter (<=1kb)	17	82654973	82698698	43726	2	10966	ENST00000571995.6	0	ENSG00000141542	RAB40B	RAB40B, member RAS oncogene family	chr17	82698622	82699077	456	82698867	36.26	33.8806	12.9891	28.9776
1737	IMR32_ND1_macs3_SPMR_peak_2561	chr17	49783036	49783376	341	*	350	.	12.9631	40.086	35.024	141	N	0.038015	Intron (ENST00000513602.5/81558, intron 1 of 7)	17	49720404	49788575	68172	2	81558	ENST00000503720.1	5199	ENSG00000121104	FAM117A	family with sequence similarity 117 member A	chr17	49783036	49783376	341	49783177	45.08	40.086	12.9631	35.024
5902	IMR32_ND1_macs3_SPMR_peak_745	chr10	72272982	72273176	195	*	230	.	12.9448	27.7971	23.098	69	N	0.0663836	Promoter (<=1kb)	10	72273919	72275998	2080	1	54541	ENST00000491934.3	-743	ENSG00000168209	DDIT4	DNA damage inducible transcript 4	chr10	72272982	72273176	195	72273051	27.44	27.7971	12.9448	23.098
4779	IMR32_ND1_macs3_SPMR_peak_53	chr1	51236091	51236403	313	*	255	.	12.9254	30.3829	25.588	117	N	0.0412952	Promoter (<=1kb)	1	51236273	51273447	37175	1	26994	ENST00000242719.4	0	ENSG00000123091	RNF11	ring finger protein 11	chr1	51236091	51236403	313	51236208	31.36	30.3829	12.9254	25.588
345	IMR32_ND1_macs3_SPMR_peak_1308	chr12	48957430	48957700	271	*	301	.	12.8854	35.0658	30.1357	135	N	0.0475476	Promoter (<=1kb)	12	48935723	48957487	21765	2	377	ENST00000256682.9	0	ENSG00000134287	ARF3	ADP ribosylation factor 3	chr12	48957430	48957700	271	48957565	38.22	35.0658	12.8854	30.1357
1660	IMR32_ND1_macs3_SPMR_peak_2492	chr17	44141725	44141986	262	*	301	.	12.8854	35.0658	30.1357	121	N	0.0491809	Promoter (<=1kb)	17	44141906	44162476	20571	1	78995	ENST00000319977.8	0	ENSG00000125319	HROB	homologous recombination factor with OB-fold	chr17	44141725	44141986	262	44141846	38.22	35.0658	12.8854	30.1357
2092	IMR32_ND1_macs3_SPMR_peak_2881	chr17	80991716	80992049	334	*	301	.	12.8854	35.0658	30.1357	143	N	0.038579	Promoter (<=1kb)	17	80991841	81000133	8293	1	79643	ENST00000325167.9	0	ENSG00000176108	CHMP6	charged multivesicular body protein 6	chr17	80991716	80992049	334	80991859	38.22	35.0658	12.8854	30.1357
5423	IMR32_ND1_macs3_SPMR_peak_588	chr1	229028616	229028879	264	*	261	.	12.8667	30.9503	26.131	148	N	0.0487375	Intron (ENST00000632635.1/ENST00000632635.1, intron 3 of 3)	1	229089200	229094895	5696	2	105373158	ENST00000658958.1	66016	NA	LINC02815	long intergenic non-protein coding RNA 2815	chr1	229028616	229028879	264	229028764	32.34	30.9503	12.8667	26.131
1762	IMR32_ND1_macs3_SPMR_peak_2584	chr17	50830969	50831446	478	*	432	.	12.8613	48.5247	43.2759	170	N	0.0269065	Distal Intergenic	17	50834650	50841308	6659	1	124857	ENST00000426127.1	-3204	ENSG00000173714	WFIKKN2	WAP, follistatin/kazal, immunoglobulin, kunitz and netrin domain containing 2	chr17	50830969	50831446	478	50831139	58.81	48.5247	12.8613	43.2759
4770	IMR32_ND1_macs3_SPMR_peak_5291	chr6	111873284	111873729	446	*	254	.	12.8505	30.2548	25.4643	169	N	0.0288128	Promoter (<=1kb)	6	111873588	111877310	3723	1	102724646	ENST00000689338.1	0	ENSG00000289256	LOC102724646	uncharacterized LOC102724646	chr6	111873284	111873729	446	111873453	31.36	30.2548	12.8505	25.4643
478	IMR32_ND1_macs3_SPMR_peak_1428	chr12	72179928	72180123	196	*	247	.	12.8333	29.5631	24.7879	73	N	0.065476	Intron (ENST00000547348.5/121278, intron 3 of 3)	12	72253560	72272122	18563	2	283392	ENST00000661366.1	91999	NA	TRHDE-AS1	TRHDE antisense RNA 1	chr12	72179928	72180123	196	72180001	30.38	29.5631	12.8333	24.7879
4152	IMR32_ND1_macs3_SPMR_peak_4735	chr4	148550796	148551117	322	*	216	.	12.8193	26.3315	21.685	187	N	0.0398115	Intron (ENST00000661928.1/107986195, intron 2 of 3)	4	148445767	149024624	578858	1	107986195	ENST00000661928.1	105029	NA	LOC107986195	uncharacterized LOC107986195	chr4	148550796	148551117	322	148550983	25.48	26.3315	12.8193	21.685
4835	IMR32_ND1_macs3_SPMR_peak_535	chr1	217003445	217003697	253	*	234	.	12.7957	28.1931	23.4636	135	N	0.0505759	Intron (ENST00000361525.7/2104, intron 1 of 8)	1	216503254	216939673	436420	2	2104	ENST00000366938.6	-63772	ENSG00000196482	ESRRG	estrogen related receptor gamma	chr1	217003445	217003697	253	217003580	28.42	28.1931	12.7957	23.4636
226	IMR32_ND1_macs3_SPMR_peak_1200	chr12	2004361	2004694	334	*	253	.	12.7764	30.128	25.3406	211	N	0.0382527	Promoter (<=1kb)	12	1946053	2004457	58405	2	196513	ENST00000280665.11	0	ENSG00000151065	DCP1B	decapping mRNA 1B	chr12	2004361	2004694	334	2004572	31.36	30.128	12.7764	25.3406
1521	IMR32_ND1_macs3_SPMR_peak_2367	chr17	3879147	3879413	267	*	246	.	12.7572	29.4339	24.674	121	N	0.0477798	Exon (ENST00000573483.1/84254, exon 8 of 8)	17	3860315	3890743	30429	2	84254	ENST00000381769.6	11330	ENSG00000004660	CAMKK1	calcium/calmodulin dependent protein kinase kinase 1	chr17	3879147	3879413	267	3879268	30.38	29.4339	12.7572	24.674
2924	IMR32_ND1_macs3_SPMR_peak_363	chr1	165954955	165955294	340	*	246	.	12.7572	29.4339	24.674	186	N	0.0375212	Distal Intergenic	1	165907921	165907976	56	1	100500832	ENST00000636291.1	47034	ENSG00000283936	MIR3658	microRNA 3658	chr1	165954955	165955294	340	165955141	30.38	29.4339	12.7572	24.674
3447	IMR32_ND1_macs3_SPMR_peak_410	chr1	180927886	180928213	328	*	292	.	12.7477	34.1251	29.2122	123	N	0.0388649	Promoter (<=1kb)	1	180928147	180946102	17956	1	57710	ENST00000367587.1	0	ENSG00000135835	KIAA1614	KIAA1614	chr1	180927886	180928213	328	180928009	37.24	34.1251	12.7477	29.2122
3458	IMR32_ND1_macs3_SPMR_peak_411	chr1	180930643	180931182	540	*	292	.	12.7477	34.1251	29.2122	177	N	0.0236069	Promoter (2-3kb)	1	180928455	180945323	16869	1	57710	ENST00000483705.6	2188	ENSG00000135835	KIAA1614	KIAA1614	chr1	180930643	180931182	540	180930820	37.24	34.1251	12.7477	29.2122
4585	IMR32_ND1_macs3_SPMR_peak_5124	chr6	35534490	35534884	395	*	292	.	12.7477	34.1251	29.2122	108	N	0.0322727	Distal Intergenic	6	35539838	35545671	5834	1	101929309	ENST00000664260.1	-4954	NA	LOC101929309	uncharacterized LOC101929309	chr6	35534490	35534884	395	35534598	37.24	34.1251	12.7477	29.2122
1226	IMR32_ND1_macs3_SPMR_peak_2100	chr15	75453954	75454384	431	*	240	.	12.7367	28.7439	24.0042	173	N	0.0295515	Promoter (<=1kb)	15	75414252	75455026	40775	2	25942	ENST00000562776.5	642	ENSG00000169375	SIN3A	SIN3 transcription regulator family member A	chr15	75453954	75454384	431	75454127	29.4	28.7439	12.7367	24.0042
3545	IMR32_ND1_macs3_SPMR_peak_4189	chr22	25942621	25943438	818	*	215	.	12.7294	26.1839	21.5399	631	N	0.0155616	Intron (ENST00000536101.5/84700, intron 34 of 42)	22	25953535	25965071	11537	1	84700	ENST00000539544.1	-10097	ENSG00000133454	MYO18B	myosin XVIIIB	chr22	25942621	25943438	818	25943252	25.48	26.1839	12.7294	21.5399
705	IMR32_ND1_macs3_SPMR_peak_1632	chr12	125049586	125049930	345	*	233	.	12.715	28.0585	23.3392	133	N	0.0368551	Distal Intergenic	12	125065434	125107162	41729	1	65985	ENST00000418937.6	-15504	ENSG00000081760	AACS	acetoacetyl-CoA synthetase	chr12	125049586	125049930	345	125049719	28.42	28.0585	12.715	23.3392
5627	IMR32_ND1_macs3_SPMR_peak_6062	chr9	121650251	121650479	229	*	233	.	12.715	28.0585	23.3392	103	N	0.055524	Promoter (1-2kb)	9	121651634	121785530	133897	1	153090	ENST00000408936.8	-1155	ENSG00000136848	DAB2IP	DAB2 interacting protein	chr9	121650251	121650479	229	121650354	28.42	28.0585	12.715	23.3392
35	IMR32_ND1_macs3_SPMR_peak_1029	chr11	65833679	65833983	305	*	220	.	12.6671	26.7048	22.0315	191	N	0.0415315	Promoter (<=1kb)	11	65833834	65850760	16927	1	254122	ENST00000533298.5	0	ENSG00000172803	SNX32	sorting nexin 32	chr11	65833679	65833983	305	65833870	26.46	26.7048	12.6671	22.0315
1005	IMR32_ND1_macs3_SPMR_peak_1902	chr14	96001949	96002281	333	*	220	.	12.6671	26.7048	22.0315	144	N	0.0380393	Distal Intergenic	14	96039362	96086807	47446	1	56967	ENST00000553764.1	-37081	ENSG00000227051	C14orf132	chromosome 14 open reading frame 132	chr14	96001949	96002281	333	96002093	26.46	26.7048	12.6671	22.0315
1942	IMR32_ND1_macs3_SPMR_peak_2746	chr17	74011929	74012401	473	*	316	.	12.639	36.6621	31.693	145	N	0.0267209	Distal Intergenic	17	73926421	73949906	23486	2	105371888	ENST00000647802.1	-62023	NA	LOC105371888	uncharacterized LOC105371888	chr17	74011929	74012401	473	74012074	41.16	36.6621	12.639	31.693
2109	IMR32_ND1_macs3_SPMR_peak_2897	chr17	81683631	81684006	376	*	316	.	12.639	36.6621	31.693	183	N	0.0336144	Promoter (<=1kb)	17	81681187	81683781	2595	2	339231	ENST00000577142.1	0	ENSG00000214087	ARL16	ADP ribosylation factor like GTPase 16	chr17	81683631	81684006	376	81683814	41.16	36.6621	12.639	31.693
582	IMR32_ND1_macs3_SPMR_peak_1521	chr12	109999001	109999300	300	*	225	.	12.6097	27.2424	22.5548	185	N	0.0420323	Promoter (<=1kb)	12	109999186	110030700	31515	1	88455	ENST00000553025.5	0	ENSG00000076513	ANKRD13A	ankyrin repeat domain 13A	chr12	109999001	109999300	300	109999186	27.44	27.2424	12.6097	22.5548
4636	IMR32_ND1_macs3_SPMR_peak_5170	chr6	43077164	43077393	230	*	219	.	12.5824	26.5652	21.913	125	N	0.0547061	Promoter (<=1kb)	6	43076814	43161010	84197	1	5754	ENST00000481273.5	350	ENSG00000112655	PTK7	protein tyrosine kinase 7 (inactive)	chr6	43077164	43077393	230	43077289	26.46	26.5652	12.5824	21.913
4897	IMR32_ND1_macs3_SPMR_peak_5405	chr6	166005967	166006254	288	*	288	.	12.5635	33.7846	28.8898	164	N	0.0436233	Distal Intergenic	6	165918211	165988117	69907	2	90632	ENST00000693627.1	-17850	ENSG00000112541	LINC00473	long intergenic non-protein coding RNA 473	chr6	166005967	166006254	288	166006131	37.24	33.7846	12.5635	28.8898
1	IMR32_ND1_macs3_SPMR_peak_1	chr1	923750	923989	240	*	206	.	12.5297	25.2457	20.6305	138	N	0.0522071	Promoter (<=1kb)	1	923923	944574	20652	1	148398	ENST00000616016.5	0	ENSG00000187634	SAMD11	sterile alpha motif domain containing 11	chr1	923750	923989	240	923888	24.5	25.2457	12.5297	20.6305
44	IMR32_ND1_macs3_SPMR_peak_1037	chr11	66616156	66616634	479	*	206	.	12.5297	25.2457	20.6305	354	N	0.026158	Promoter (<=1kb)	11	66616626	66646469	29844	1	100526737	ENST00000412278.2	0	ENSG00000248643	RBM14-RBM4	RBM14-RBM4 readthrough	chr11	66616156	66616634	479	66616510	24.5	25.2457	12.5297	20.6305
53	IMR32_ND1_macs3_SPMR_peak_1045	chr11	67730882	67731186	305	*	206	.	12.5297	25.2457	20.6305	168	N	0.041081	Distal Intergenic	11	67662160	67681224	19065	2	222	ENST00000530069.6	-49658	ENSG00000132746	ALDH3B2	aldehyde dehydrogenase 3 family member B2	chr11	67730882	67731186	305	67731050	24.5	25.2457	12.5297	20.6305
168	IMR32_ND1_macs3_SPMR_peak_1149	chr11	118925877	118926097	221	*	206	.	12.5297	25.2457	20.6305	100	N	0.0566955	Promoter (<=1kb)	11	118896136	118925926	29791	2	283149	ENST00000683865.1	0	ENSG00000186174	BCL9L	BCL9 like	chr11	118925877	118926097	221	118925977	24.5	25.2457	12.5297	20.6305
747	IMR32_ND1_macs3_SPMR_peak_1670	chr13	19863534	19863850	317	*	206	.	12.5297	25.2457	20.6305	225	N	0.0395259	Promoter (<=1kb)	13	19823482	19863612	40131	2	9205	ENST00000535942.5	0	ENSG00000132950	ZMYM5	zinc finger MYM-type containing 5	chr13	19863534	19863850	317	19863759	24.5	25.2457	12.5297	20.6305
1030	IMR32_ND1_macs3_SPMR_peak_1925	chr14	103715404	103715801	398	*	206	.	12.5297	25.2457	20.6305	174	N	0.0314817	Promoter (<=1kb)	14	103697609	103715443	17835	2	7517	ENST00000554913.5	0	ENSG00000126215	XRCC3	X-ray repair cross complementing 3	chr14	103715404	103715801	398	103715578	24.5	25.2457	12.5297	20.6305
1334	IMR32_ND1_macs3_SPMR_peak_2199	chr16	1308907	1309709	803	*	206	.	12.5297	25.2457	20.6305	194	N	0.0156036	Promoter (<=1kb)	16	1309153	1327018	17866	1	7329	ENST00000325437.9	0	ENSG00000103275	UBE2I	ubiquitin conjugating enzyme E2 I	chr16	1308907	1309709	803	1309101	24.5	25.2457	12.5297	20.6305
1348	IMR32_ND1_macs3_SPMR_peak_2210	chr16	2214798	2215166	369	*	206	.	12.5297	25.2457	20.6305	181	N	0.0339558	Promoter (<=1kb)	16	2211593	2214840	3248	2	283871	ENST00000333503.8	0	ENSG00000184207	PGP	phosphoglycolate phosphatase	chr16	2214798	2215166	369	2214979	24.5	25.2457	12.5297	20.6305
1446	IMR32_ND1_macs3_SPMR_peak_23	chr1	26692183	26692609	427	*	206	.	12.5297	25.2457	20.6305	158	N	0.0293436	Promoter (<=1kb)	1	26693236	26781177	87942	1	8289	ENST00000430799.7	-627	ENSG00000117713	ARID1A	AT-rich interaction domain 1A	chr1	26692183	26692609	427	26692341	24.5	25.2457	12.5297	20.6305
2248	IMR32_ND1_macs3_SPMR_peak_3020	chr19	925561	926027	467	*	206	.	12.5297	25.2457	20.6305	151	N	0.0268302	Promoter (<=1kb)	19	925781	929498	3718	1	1820	ENST00000585895.1	0	ENSG00000116017	ARID3A	AT-rich interaction domain 3A	chr19	925561	926027	467	925712	24.5	25.2457	12.5297	20.6305
2260	IMR32_ND1_macs3_SPMR_peak_3031	chr19	1652690	1653253	564	*	206	.	12.5297	25.2457	20.6305	443	N	0.0222158	Promoter (<=1kb)	19	1609292	1652615	43324	2	6929	ENST00000588136.7	-75	ENSG00000071564	TCF3	transcription factor 3	chr19	1652690	1653253	564	1653133	24.5	25.2457	12.5297	20.6305
2289	IMR32_ND1_macs3_SPMR_peak_3058	chr19	3626734	3627118	385	*	206	.	12.5297	25.2457	20.6305	230	N	0.0325447	Promoter (<=1kb)	19	3610645	3626790	16146	2	58509	ENST00000429344.7	0	ENSG00000105298	CACTIN	cactin, spliceosome C complex subunit	chr19	3626734	3627118	385	3626964	24.5	25.2457	12.5297	20.6305
2295	IMR32_ND1_macs3_SPMR_peak_3063	chr19	4246849	4247067	219	*	206	.	12.5297	25.2457	20.6305	125	N	0.0572132	Promoter (<=1kb)	19	4247080	4269088	22009	1	55702	ENST00000262962.12	-13	ENSG00000105248	YJU2	YJU2 splicing factor homolog	chr19	4246849	4247067	219	4246974	24.5	25.2457	12.5297	20.6305
2430	IMR32_ND1_macs3_SPMR_peak_3185	chr19	17747433	17747758	326	*	206	.	12.5297	25.2457	20.6305	130	N	0.0384347	Promoter (<=1kb)	19	17747718	17788557	40840	1	23149	ENST00000594202.6	0	ENSG00000130475	FCHO1	FCH and mu domain containing endocytic adaptor 1	chr19	17747433	17747758	326	17747563	24.5	25.2457	12.5297	20.6305
2507	IMR32_ND1_macs3_SPMR_peak_3254	chr19	38402935	38403290	356	*	206	.	12.5297	25.2457	20.6305	116	N	0.0351958	Promoter (<=1kb)	19	38403093	38409084	5992	1	147965	ENST00000252530.10	0	ENSG00000130244	FAM98C	family with sequence similarity 98 member C	chr19	38402935	38403290	356	38403051	24.5	25.2457	12.5297	20.6305
2697	IMR32_ND1_macs3_SPMR_peak_3425	chr2	14114337	14114675	339	*	206	.	12.5297	25.2457	20.6305	204	N	0.0369608	Intron (ENST00000417751.5/100499171, intron 2 of 4)	2	14228874	14400958	172085	2	100499171	ENST00000418420.1	286283	ENSG00000230448	LINC00276	long intergenic non-protein coding RNA 276	chr2	14114337	14114675	339	14114541	24.5	25.2457	12.5297	20.6305
3081	IMR32_ND1_macs3_SPMR_peak_3771	chr2	113889658	113889986	329	*	206	.	12.5297	25.2457	20.6305	188	N	0.0380842	Promoter (<=1kb)	2	113890063	113931369	41307	1	10096	ENST00000443297.5	-77	ENSG00000115091	ACTR3	actin related protein 3	chr2	113889658	113889986	329	113889846	24.5	25.2457	12.5297	20.6305
3134	IMR32_ND1_macs3_SPMR_peak_3819	chr2	166695091	166695516	426	*	206	.	12.5297	25.2457	20.6305	251	N	0.0294124	Distal Intergenic	2	166477463	166611482	134020	2	107985958	ENST00000650747.1	-83609	NA	LOC107985958	uncharacterized LOC107985958	chr2	166695091	166695516	426	166695342	24.5	25.2457	12.5297	20.6305
3379	IMR32_ND1_macs3_SPMR_peak_4039	chr20	41618329	41618680	352	*	206	.	12.5297	25.2457	20.6305	118	N	0.0355957	Promoter (<=1kb)	20	41402083	41618377	216295	2	84181	ENST00000373233.8	0	ENSG00000124177	CHD6	chromodomain helicase DNA binding protein 6	chr20	41618329	41618680	352	41618447	24.5	25.2457	12.5297	20.6305
3451	IMR32_ND1_macs3_SPMR_peak_4103	chr20	62846246	62846486	241	*	206	.	12.5297	25.2457	20.6305	108	N	0.0519905	Intron (ENST00000335351.8/10732, intron 5 of 5)	20	62836922	62840658	3737	1	1299	ENST00000466532.1	9324	ENSG00000092758	COL9A3	collagen type IX alpha 3 chain	chr20	62846246	62846486	241	62846354	24.5	25.2457	12.5297	20.6305
3740	IMR32_ND1_macs3_SPMR_peak_4364	chr3	49133619	49133894	276	*	206	.	12.5297	25.2457	20.6305	110	N	0.0453975	Promoter (<=1kb)	3	49121114	49133118	12005	2	3913	ENST00000418109.5	-501	ENSG00000172037	LAMB2	laminin subunit beta 2	chr3	49133619	49133894	276	49133729	24.5	25.2457	12.5297	20.6305
3918	IMR32_ND1_macs3_SPMR_peak_4524	chr3	169765012	169765241	230	*	206	.	12.5297	25.2457	20.6305	90	N	0.054477	Promoter (<=1kb)	3	169764520	169765060	541	2	7012	ENST00000602385.1	0	ENSG00000277925	TERC	telomerase RNA component	chr3	169765012	169765241	230	169765102	24.5	25.2457	12.5297	20.6305
4032	IMR32_ND1_macs3_SPMR_peak_4627	chr4	25500760	25501325	566	*	206	.	12.5297	25.2457	20.6305	245	N	0.0221373	Distal Intergenic	4	25529177	25619447	90271	1	124900687	ENST00000671933.1	-27852	NA	LOC124900687	uncharacterized LOC124900687	chr4	25500760	25501325	566	25501005	24.5	25.2457	12.5297	20.6305
4064	IMR32_ND1_macs3_SPMR_peak_4656	chr4	52869246	52869546	301	*	206	.	12.5297	25.2457	20.6305	126	N	0.0416269	Distal Intergenic	4	52864146	52866799	2654	1	65997	ENST00000505041.1	5100	ENSG00000128045	RASL11B	RAS like family 11 member B	chr4	52869246	52869546	301	52869372	24.5	25.2457	12.5297	20.6305
4389	IMR32_ND1_macs3_SPMR_peak_4949	chr5	147673319	147673653	335	*	206	.	12.5297	25.2457	20.6305	93	N	0.0374021	Intron (ENST00000686563.1/153469, intron 5 of 6)	5	147648376	147661446	13071	2	9832	ENST00000507343.1	-11873	ENSG00000176049	JAKMIP2	janus kinase and microtubule interacting protein 2	chr5	147673319	147673653	335	147673412	24.5	25.2457	12.5297	20.6305
5670	IMR32_ND1_macs3_SPMR_peak_6100	chr9	130333399	130333718	320	*	206	.	12.5297	25.2457	20.6305	138	N	0.0391553	Intron (ENST00000683500.2/256158, intron 22 of 97)	9	130307519	130338606	31088	1	256158	ENST00000611173.1	25880	ENSG00000148357	HMCN2	hemicentin 2	chr9	130333399	130333718	320	130333537	24.5	25.2457	12.5297	20.6305
5837	IMR32_ND1_macs3_SPMR_peak_687	chr10	31133823	31134275	453	*	206	.	12.5297	25.2457	20.6305	208	N	0.0276594	Promoter (<=1kb)	10	31133864	31143842	9979	1	105376483	ENST00000701878.1	0	NA	LOC105376483	uncharacterized LOC105376483	chr10	31133823	31134275	453	31134031	24.5	25.2457	12.5297	20.6305
6073	IMR32_ND1_macs3_SPMR_peak_9	chr1	8703291	8703606	316	*	206	.	12.5297	25.2457	20.6305	199	N	0.0396509	Promoter (<=1kb)	1	8656193	8703219	47027	2	473	ENST00000468247.1	-72	ENSG00000142599	RERE	arginine-glutamic acid dipeptide repeats	chr1	8703291	8703606	316	8703490	24.5	25.2457	12.5297	20.6305
1254	IMR32_ND1_macs3_SPMR_peak_2126	chr15	78685252	78685738	487	*	255	.	12.5142	30.3383	25.5436	232	N	0.0256965	Intron (ENST00000569846.1/ENST00000569846.1, intron 2 of 3)	15	78686918	78708052	21135	2	105370913	ENST00000560868.1	22314	NA	LOC105370913	uncharacterized LOC105370913	chr15	78685252	78685738	487	78685484	32.34	30.3383	12.5142	25.5436
2121	IMR32_ND1_macs3_SPMR_peak_2907	chr17	82022801	82023417	617	*	368	.	12.5011	41.9036	36.8006	269	N	0.0202611	Promoter (<=1kb)	17	82018703	82022858	4156	2	201254	ENST00000584600.5	0	ENSG00000169689	CENPX	centromere protein X	chr17	82022801	82023417	617	82023070	49	41.9036	12.5011	36.8006
5985	IMR32_ND1_macs3_SPMR_peak_82	chr1	53739039	53739457	419	*	280	.	12.481	32.9558	28.0796	276	N	0.0297876	Promoter (<=1kb)	1	53506239	53739164	232926	2	148979	ENST00000628545.2	0	ENSG00000174332	GLIS1	GLIS family zinc finger 1	chr1	53739039	53739457	419	53739315	36.26	32.9558	12.481	28.0796
698	IMR32_ND1_macs3_SPMR_peak_1626	chr12	124745901	124746286	386	*	235	.	12.4325	28.231	23.5001	229	N	0.0322085	Distal Intergenic	12	124742270	124743184	915	1	124903045	ENST00000701909.1	3631	ENSG00000289940	LOC124903045	uncharacterized LOC124903045	chr12	124745901	124746286	386	124746130	29.4	28.231	12.4325	23.5001
1201	IMR32_ND1_macs3_SPMR_peak_2079	chr15	73924675	73924897	223	*	235	.	12.4325	28.231	23.5001	110	N	0.0557511	Promoter (1-2kb)	15	73925989	73951919	25931	1	4016	ENST00000566011.5	-1092	ENSG00000129038	LOXL1	lysyl oxidase like 1	chr15	73924675	73924897	223	73924785	29.4	28.231	12.4325	23.5001
1847	IMR32_ND1_macs3_SPMR_peak_2660	chr17	60135572	60135900	329	*	332	.	12.4321	38.3105	33.2985	185	N	0.0377875	Promoter (<=1kb)	17	60122642	60135668	13027	2	100996660	ENST00000656205.1	0	ENSG00000267248	LOC100996660	uncharacterized LOC100996660	chr17	60135572	60135900	329	60135757	44.1	38.3105	12.4321	33.2985
5894	IMR32_ND1_macs3_SPMR_peak_738	chr10	71212299	71212579	281	*	279	.	12.421	32.8458	27.9711	138	N	0.0442028	Promoter (<=1kb)	10	71212570	71302864	90295	1	219699	ENST00000335350.10	0	ENSG00000107731	UNC5B	unc-5 netrin receptor B	chr10	71212299	71212579	281	71212437	36.26	32.8458	12.421	27.9711
4908	IMR32_ND1_macs3_SPMR_peak_5415	chr6	167799320	167799593	274	*	247	.	12.4185	29.5122	24.7376	161	N	0.045323	Promoter (2-3kb)	6	167787233	167796872	9640	2	26238	ENST00000687268.1	-2448	ENSG00000146521	LINC01558	long intergenic non-protein coding RNA 1558	chr6	167799320	167799593	274	167799481	31.36	29.5122	12.4185	24.7376
2284	IMR32_ND1_macs3_SPMR_peak_3053	chr19	3270329	3270500	172	*	216	.	12.4163	26.2914	21.6459	94	N	0.0721878	Promoter (<=1kb)	19	3270614	3290347	19734	1	60680	ENST00000586050.5	-114	ENSG00000161082	CELF5	CUGBP Elav-like family member 5	chr19	3270329	3270500	172	3270423	26.46	26.2914	12.4163	21.6459
1924	IMR32_ND1_macs3_SPMR_peak_273	chr1	147599481	147600093	613	*	209	.	12.3818	25.6139	20.9823	279	N	0.0201987	Promoter (<=1kb)	1	147600196	147611693	11498	1	607	ENST00000497938.1	-103	ENSG00000116128	BCL9	BCL9 transcription coactivator	chr1	147599481	147600093	613	147599760	25.48	25.6139	12.3818	20.9823
332	IMR32_ND1_macs3_SPMR_peak_1297	chr12	45727456	45727753	298	*	233	.	12.3588	28.1062	23.3777	141	N	0.0414725	Promoter (<=1kb)	12	45718046	45727860	9815	2	400027	ENST00000609803.3	107	NA	LINC00938	long intergenic non-protein coding RNA 938	chr12	45727456	45727753	298	45727597	29.4	28.1062	12.3588	23.3777
438	IMR32_ND1_macs3_SPMR_peak_1392	chr12	57078750	57079012	263	*	233	.	12.3588	28.1062	23.3777	122	N	0.0469916	Promoter (<=1kb)	12	57055643	57078763	23121	2	23306	ENST00000379391.7	0	ENSG00000166881	NEMP1	nuclear envelope integral membrane protein 1	chr12	57078750	57079012	263	57078872	29.4	28.1062	12.3588	23.3777
497	IMR32_ND1_macs3_SPMR_peak_1445	chr12	78209777	78210092	316	*	233	.	12.3588	28.1062	23.3777	117	N	0.0391101	Intron (ENST00000397909.7/89795, intron 39 of 39)	12	78199159	78200562	1404	1	89795	ENST00000547884.1	10618	ENSG00000067798	NAV3	neuron navigator 3	chr12	78209777	78210092	316	78209894	29.4	28.1062	12.3588	23.3777
941	IMR32_ND1_macs3_SPMR_peak_1845	chr14	69711081	69711327	247	*	203	.	12.3449	24.9435	20.3473	123	N	0.0499794	3' UTR	14	69726900	69772004	45105	1	6430	ENST00000553521.5	-15573	ENSG00000100650	SRSF5	serine and arginine rich splicing factor 5	chr14	69711081	69711327	247	69711204	24.5	24.9435	12.3449	20.3473
1645	IMR32_ND1_macs3_SPMR_peak_2479	chr17	43468020	43468297	278	*	366	.	12.3372	41.7124	36.6137	143	N	0.0443784	Distal Intergenic	17	43483865	43492292	8428	1	1659	ENST00000592258.5	-15568	ENSG00000067596	DHX8	DEAH-box helicase 8	chr17	43468020	43468297	278	43468163	50.96	41.7124	12.3372	36.6137
2675	IMR32_ND1_macs3_SPMR_peak_3405	chr2	8681811	8682078	268	*	215	.	12.3348	26.1571	21.5136	129	N	0.0460254	Promoter (<=1kb)	2	8666663	8681864	15202	2	100506299	ENST00000455965.6	0	NA	ID2-AS1	ID2 antisense RNA 1	chr2	8681811	8682078	268	8681940	26.46	26.1571	12.3348	21.5136
328	IMR32_ND1_macs3_SPMR_peak_1293	chr12	42589568	42589972	405	*	227	.	12.3261	27.4082	22.7168	233	N	0.0304348	Promoter (<=1kb)	12	42456757	42589746	132990	2	144165	ENST00000345127.9	0	ENSG00000139174	PRICKLE1	prickle planar cell polarity protein 1	chr12	42589568	42589972	405	42589801	28.42	27.4082	12.3261	22.7168
4987	IMR32_ND1_macs3_SPMR_peak_5487	chr7	20136771	20136955	185	*	208	.	12.2979	25.4761	20.849	110	N	0.0664751	3' UTR	7	19919200	20140374	221175	2	101927668	ENST00000435968.5	3419	NA	LOC101927668	uncharacterized LOC101927668	chr7	20136771	20136955	185	20136881	25.48	25.4761	12.2979	20.849
632	IMR32_ND1_macs3_SPMR_peak_1567	chr12	119008751	119009245	495	*	290	.	12.2957	33.959	29.0508	141	N	0.0248398	Intron (ENST00000267260.5/84530, intron 1 of 12)	12	118981961	119004017	22057	1	84530	ENST00000651431.1	26790	ENSG00000139767	SRRM4	serine/arginine repetitive matrix 4	chr12	119008751	119009245	495	119008892	38.22	33.959	12.2957	29.0508
424	IMR32_ND1_macs3_SPMR_peak_138	chr1	65264587	65264845	259	*	220	.	12.2914	26.714	22.0388	128	N	0.0474571	Promoter (<=1kb)	1	65264694	65415869	151176	1	9829	ENST00000263441.11	0	ENSG00000116675	DNAJC6	DnaJ heat shock protein family (Hsp40) member C6	chr1	65264587	65264845	259	65264715	27.44	26.714	12.2914	22.0388
2531	IMR32_ND1_macs3_SPMR_peak_3276	chr19	41374039	41374291	253	*	220	.	12.2914	26.714	22.0388	129	N	0.0485826	Promoter (2-3kb)	19	41376533	41384083	7551	1	641649	ENST00000392002.7	-2242	ENSG00000142046	TMEM91	transmembrane protein 91	chr19	41374039	41374291	253	41374168	27.44	26.714	12.2914	22.0388
4592	IMR32_ND1_macs3_SPMR_peak_5130	chr6	36442798	36443101	304	*	213	.	12.2545	26.0245	21.3833	168	N	0.0403109	Promoter (<=1kb)	6	36443000	36491141	48142	1	222658	ENST00000373731.7	0	ENSG00000112078	KCTD20	potassium channel tetramerization domain containing 20	chr6	36442798	36443101	304	36442966	26.46	26.0245	12.2545	21.3833
6040	IMR32_ND1_macs3_SPMR_peak_87	chr1	54273011	54273262	252	*	276	.	12.2415	32.5147	27.6488	122	N	0.0485774	Intron (ENST00000610401.6/23648, intron 5 of 17)	1	54239096	54257266	18171	2	23648	ENST00000420121.5	-15745	ENSG00000157216	SSBP3	single stranded DNA binding protein 3	chr1	54273011	54273262	252	54273133	36.26	32.5147	12.2415	27.6488
2136	IMR32_ND1_macs3_SPMR_peak_2920	chr17	82458317	82458868	552	*	335	.	12.2109	38.536	33.5112	233	N	0.0221212	Promoter (<=1kb)	17	82453181	82458521	5341	2	105371941	ENST00000579095.2	0	NA	NARF-AS2	NARF antisense RNA 2	chr17	82458317	82458868	552	82458550	45.08	38.536	12.2109	33.5112
2679	IMR32_ND1_macs3_SPMR_peak_3409	chr2	9630967	9631359	393	*	224	.	12.1772	27.158	22.4714	97	N	0.0309852	Promoter (<=1kb)	2	9583967	9630997	47031	2	10971	ENST00000238081.8	0	ENSG00000134308	YWHAQ	tyrosine 3-monooxygenase/tryptophan 5-monooxygenase activation protein theta	chr2	9630967	9631359	393	9631064	28.42	27.158	12.1772	22.4714
5014	IMR32_ND1_macs3_SPMR_peak_5510	chr7	28958267	28958510	244	*	218	.	12.1383	26.459	21.8096	116	N	0.0497471	Promoter (<=1kb)	7	28953358	28958330	4973	2	9865	ENST00000539664.3	0	ENSG00000255690	TRIL	TLR4 interactor with leucine rich repeats	chr7	28958267	28958510	244	28958383	27.44	26.459	12.1383	21.8096
5173	IMR32_ND1_macs3_SPMR_peak_5654	chr7	111562427	111562653	227	*	206	.	12.1333	25.206	20.6051	139	N	0.0534507	Promoter (<=1kb)	7	110662644	111562492	899849	2	83943	ENST00000405709.7	0	ENSG00000184903	IMMP2L	inner mitochondrial membrane peptidase subunit 2	chr7	111562427	111562653	227	111562566	25.48	25.206	12.1333	20.6051
746	IMR32_ND1_macs3_SPMR_peak_167	chr1	81800334	81800667	334	*	267	.	12.0943	31.5779	26.7443	193	N	0.0362105	Promoter (<=1kb)	1	81800376	81987353	186978	1	23266	ENST00000674489.1	0	ENSG00000117114	ADGRL2	adhesion G protein-coupled receptor L2	chr1	81800334	81800667	334	81800527	35.28	31.5779	12.0943	26.7443
2658	IMR32_ND1_macs3_SPMR_peak_3390	chr2	5410000	5410208	209	*	267	.	12.0943	31.5779	26.7443	112	N	0.0578675	Distal Intergenic	2	5549780	5556031	6252	2	124905950	ENST00000425763.1	145823	NA	LOC124905950	uncharacterized LOC124905950	chr2	5410000	5410208	209	5410112	35.28	31.5779	12.0943	26.7443
3388	IMR32_ND1_macs3_SPMR_peak_4047	chr20	46021504	46022047	544	*	267	.	12.0943	31.5779	26.7443	122	N	0.0222322	Promoter (<=1kb)	20	46020619	46021727	1109	2	109729184	ENST00000419897.1	0	ENSG00000204044	SLC12A5-AS1	SLC12A5 and MMP9 antisense RNA 1	chr20	46021504	46022047	544	46021626	35.28	31.5779	12.0943	26.7443
3439	IMR32_ND1_macs3_SPMR_peak_4093	chr20	58604459	58604791	333	*	267	.	12.0943	31.5779	26.7443	192	N	0.0363192	Intron (ENST00000427140.5/149773, intron 6 of 6)	20	58634772	58635738	967	1	79160	ENST00000598340.2	-29981	ENSG00000268941	LINC01711	long intergenic non-protein coding RNA 1711	chr20	58604459	58604791	333	58604651	35.28	31.5779	12.0943	26.7443
4012	IMR32_ND1_macs3_SPMR_peak_4609	chr4	7894723	7895240	518	*	267	.	12.0943	31.5779	26.7443	191	N	0.0233481	Intron (ENST00000420658.6/60312, intron 1 of 17)	4	7758928	7872294	113367	2	60312	ENST00000382543.4	-22429	ENSG00000196526	AFAP1	actin filament associated protein 1	chr4	7894723	7895240	518	7894914	35.28	31.5779	12.0943	26.7443
4362	IMR32_ND1_macs3_SPMR_peak_4924	chr5	139637490	139637835	346	*	267	.	12.0943	31.5779	26.7443	118	N	0.0349546	Distal Intergenic	5	139647299	139680729	33431	1	51523	ENST00000502295.1	-9464	ENSG00000171604	CXXC5	CXXC finger protein 5	chr5	139637490	139637835	346	139637608	35.28	31.5779	12.0943	26.7443
1879	IMR32_ND1_macs3_SPMR_peak_269	chr1	145858714	145859136	423	*	229	.	12.0722	27.6197	22.923	209	N	0.0285395	Promoter (<=1kb)	1	145848522	145859045	10524	2	10401	ENST00000369298.5	0	ENSG00000131788	PIAS3	protein inhibitor of activated STAT 3	chr1	145858714	145859136	423	145858923	29.4	27.6197	12.0722	22.923
2002	IMR32_ND1_macs3_SPMR_peak_280	chr1	150629582	150629862	281	*	216	.	12.0631	26.3336	21.6871	128	N	0.0429292	Promoter (<=1kb)	1	150629814	150635726	5913	1	112268239	ENST00000702956.1	0	ENSG00000288880	LOC112268239	uncharacterized LOC112268239	chr1	150629582	150629862	281	150629710	27.44	26.3336	12.0631	21.6871
4397	IMR32_ND1_macs3_SPMR_peak_4956	chr5	150615366	150615579	214	*	204	.	12.0527	25.0736	20.4756	99	N	0.056321	Promoter (<=1kb)	5	150608428	150615354	6927	2	124901108	ENST00000517474.1	-12	NA	LOC124901108	uncharacterized LOC124901108	chr5	150615366	150615579	214	150615465	25.48	25.0736	12.0527	20.4756
1794	IMR32_ND1_macs3_SPMR_peak_2612	chr17	55496095	55496459	365	*	292	.	12.0514	34.1618	29.2481	183	N	0.0330175	Intron (ENST00000636752.2/101927367, intron 1 of 4)	17	55468066	55510938	42873	2	101927367	ENST00000577089.1	14479	ENSG00000261873	SMIM36	small integral membrane protein 36	chr17	55496095	55496459	365	55496278	39.2	34.1618	12.0514	29.2481
8	IMR32_ND1_macs3_SPMR_peak_1004	chr11	64185670	64186183	514	*	193	.	12.0482	23.8621	19.3008	371	N	0.0234401	Promoter (<=1kb)	11	64186171	64204543	18373	1	10963	ENST00000305218.9	0	ENSG00000168439	STIP1	stress induced phosphoprotein 1	chr11	64185670	64186183	514	64186041	23.52	23.8621	12.0482	19.3008
67	IMR32_ND1_macs3_SPMR_peak_1058	chr11	69947171	69947527	357	*	193	.	12.0482	23.8621	19.3008	97	N	0.0337485	Distal Intergenic	11	69985876	70015815	29940	1	55107	ENST00000534086.1	-38349	ENSG00000131620	ANO1	anoctamin 1	chr11	69947171	69947527	357	69947268	23.52	23.8621	12.0482	19.3008
156	IMR32_ND1_macs3_SPMR_peak_1138	chr11	116036050	116036382	333	*	193	.	12.0482	23.8621	19.3008	131	N	0.0361808	Distal Intergenic	11	115932857	115940210	7354	1	102724165	ENST00000539222.1	103193	NA	LINC02703	long intergenic non-protein coding RNA 2703	chr11	116036050	116036382	333	116036181	23.52	23.8621	12.0482	19.3008
253	IMR32_ND1_macs3_SPMR_peak_1225	chr12	6873270	6873810	541	*	193	.	12.0482	23.8621	19.3008	176	N	0.0222702	Promoter (<=1kb)	12	6873569	6907733	34165	1	10233	ENST00000433346.5	0	ENSG00000010626	LRRC23	leucine rich repeat containing 23	chr12	6873270	6873810	541	6873446	23.52	23.8621	12.0482	19.3008
843	IMR32_ND1_macs3_SPMR_peak_1757	chr13	99501199	99501400	202	*	193	.	12.0482	23.8621	19.3008	119	N	0.0596446	Promoter (<=1kb)	13	99501472	99564048	62577	1	9375	ENST00000376387.5	-72	ENSG00000125304	TM9SF2	transmembrane 9 superfamily member 2	chr13	99501199	99501400	202	99501318	23.52	23.8621	12.0482	19.3008
2304	IMR32_ND1_macs3_SPMR_peak_3071	chr19	4584178	4584445	268	*	193	.	12.0482	23.8621	19.3008	178	N	0.044956	Promoter (2-3kb)	19	4542593	4581776	39184	2	10501	ENST00000676793.1	-2402	ENSG00000167680	SEMA6B	semaphorin 6B	chr19	4584178	4584445	268	4584356	23.52	23.8621	12.0482	19.3008
2374	IMR32_ND1_macs3_SPMR_peak_3134	chr19	12913178	12913440	263	*	193	.	12.0482	23.8621	19.3008	139	N	0.0458106	Intron (ENST00000591050.1/2639, intron 2 of 2)	19	12898786	12919293	20508	2	256126	ENST00000293695.8	5853	ENSG00000161860	SYCE2	synaptonemal complex central element protein 2	chr19	12913178	12913440	263	12913317	23.52	23.8621	12.0482	19.3008
2622	IMR32_ND1_macs3_SPMR_peak_3358	chr19	53467604	53468046	443	*	193	.	12.0482	23.8621	19.3008	173	N	0.0271968	Promoter (<=1kb)	19	53467733	53496255	28523	1	126017	ENST00000396403.9	0	ENSG00000198346	ZNF813	zinc finger protein 813	chr19	53467604	53468046	443	53467777	23.52	23.8621	12.0482	19.3008
3085	IMR32_ND1_macs3_SPMR_peak_3775	chr2	120012803	120013098	296	*	193	.	12.0482	23.8621	19.3008	180	N	0.0407034	Promoter (<=1kb)	2	120013077	120175861	162785	1	57669	ENST00000443902.6	0	ENSG00000115109	EPB41L5	erythrocyte membrane protein band 4.1 like 5	chr2	120012803	120013098	296	120012983	23.52	23.8621	12.0482	19.3008
3254	IMR32_ND1_macs3_SPMR_peak_3927	chr2	238240781	238241099	319	*	193	.	12.0482	23.8621	19.3008	145	N	0.0377687	Promoter (<=1kb)	2	238239180	238240662	1483	2	55502	ENST00000436051.1	-119	ENSG00000144485	HES6	hes family bHLH transcription factor 6	chr2	238240781	238241099	319	238240926	23.52	23.8621	12.0482	19.3008
3278	IMR32_ND1_macs3_SPMR_peak_3949	chr20	1466729	1467026	298	*	193	.	12.0482	23.8621	19.3008	206	N	0.0404302	Promoter (<=1kb)	20	1442162	1466828	24667	2	55968	ENST00000353088.6	0	ENSG00000088833	NSFL1C	NSFL1 cofactor	chr20	1466729	1467026	298	1466935	23.52	23.8621	12.0482	19.3008
3320	IMR32_ND1_macs3_SPMR_peak_3987	chr20	25220224	25220635	412	*	193	.	12.0482	23.8621	19.3008	193	N	0.0292432	Promoter (1-2kb)	20	25221792	25226729	4938	1	955	ENST00000485936.5	-1157	ENSG00000197586	ENTPD6	ectonucleoside triphosphate diphosphohydrolase 6	chr20	25220224	25220635	412	25220417	23.52	23.8621	12.0482	19.3008
3374	IMR32_ND1_macs3_SPMR_peak_4034	chr20	38893999	38894295	297	*	193	.	12.0482	23.8621	19.3008	116	N	0.0405663	Intron (ENST00000299824.6/26051, intron 3 of 10)	20	38926312	38953106	26795	1	81610	ENST00000619304.4	-32017	ENSG00000101447	FAM83D	family with sequence similarity 83 member D	chr20	38893999	38894295	297	38894115	23.52	23.8621	12.0482	19.3008
3584	IMR32_ND1_macs3_SPMR_peak_4223	chr22	33921914	33922262	349	*	193	.	12.0482	23.8621	19.3008	123	N	0.0345221	Promoter (<=1kb)	22	33274385	33922561	648177	2	9215	ENST00000675277.1	299	ENSG00000133424	LARGE1	LARGE xylosyl- and glucuronyltransferase 1	chr22	33921914	33922262	349	33922037	23.52	23.8621	12.0482	19.3008
3725	IMR32_ND1_macs3_SPMR_peak_4350	chr3	45509188	45509392	205	*	193	.	12.0482	23.8621	19.3008	76	N	0.0587717	Promoter (<=1kb)	3	45483974	45509545	25572	2	100885795	ENST00000442534.2	153	NA	LARS2-AS1	LARS2 antisense RNA 1	chr3	45509188	45509392	205	45509264	23.52	23.8621	12.0482	19.3008
3820	IMR32_ND1_macs3_SPMR_peak_4436	chr3	97818008	97818332	325	*	193	.	12.0482	23.8621	19.3008	187	N	0.0370714	Intron (ENST00000631985.2/101929298, intron 2 of 2)	3	97800732	97821923	21192	2	101929298	ENST00000631985.2	3591	NA	LOC101929298	uncharacterized LOC101929298	chr3	97818008	97818332	325	97818195	23.52	23.8621	12.0482	19.3008
4222	IMR32_ND1_macs3_SPMR_peak_4799	chr5	34584185	34584621	437	*	193	.	12.0482	23.8621	19.3008	191	N	0.0275703	Distal Intergenic	5	34656328	34832612	176285	1	26064	ENST00000265109.8	-71707	ENSG00000039560	RAI14	retinoic acid induced 14	chr5	34584185	34584621	437	34584376	23.52	23.8621	12.0482	19.3008
4383	IMR32_ND1_macs3_SPMR_peak_4943	chr5	144017159	144017432	274	*	193	.	12.0482	23.8621	19.3008	130	N	0.0439715	Distal Intergenic	5	144159273	144170630	11358	2	81555	ENST00000448443.6	153198	ENSG00000145817	YIPF5	Yip1 domain family member 5	chr5	144017159	144017432	274	144017289	23.52	23.8621	12.0482	19.3008
4424	IMR32_ND1_macs3_SPMR_peak_4980	chr5	168195653	168195943	291	*	193	.	12.0482	23.8621	19.3008	119	N	0.0414027	Intron (ENST00000518659.6/57451, intron 17 of 30)	5	168226248	168241112	14865	1	57451	ENST00000517941.1	-30305	ENSG00000145934	TENM2	teneurin transmembrane protein 2	chr5	168195653	168195943	291	168195772	23.52	23.8621	12.0482	19.3008
4735	IMR32_ND1_macs3_SPMR_peak_526	chr1	212916880	212917246	367	*	193	.	12.0482	23.8621	19.3008	190	N	0.0328289	Promoter (<=1kb)	1	212916787	212917577	791	1	124904507	ENST00000632866.1	93	NA	LOC124904507	uncharacterized LOC124904507	chr1	212916880	212917246	367	212917070	23.52	23.8621	12.0482	19.3008
5103	IMR32_ND1_macs3_SPMR_peak_5591	chr7	73705323	73705572	250	*	193	.	12.0482	23.8621	19.3008	104	N	0.0481928	Promoter (<=1kb)	7	73703763	73705465	1703	2	6804	ENST00000494245.1	0	ENSG00000106089	STX1A	syntaxin 1A	chr7	73705323	73705572	250	73705427	23.52	23.8621	12.0482	19.3008
5348	IMR32_ND1_macs3_SPMR_peak_5811	chr8	80874378	80874626	249	*	193	.	12.0482	23.8621	19.3008	104	N	0.0483863	Promoter (<=1kb)	8	80628451	80874439	245989	2	619279	ENST00000519936.2	0	ENSG00000164684	ZNF704	zinc finger protein 704	chr8	80874378	80874626	249	80874482	23.52	23.8621	12.0482	19.3008
5503	IMR32_ND1_macs3_SPMR_peak_5951	chr9	37650724	37650941	218	*	193	.	12.0482	23.8621	19.3008	120	N	0.055267	Promoter (<=1kb)	9	37650954	37746904	95951	1	22844	ENST00000377765.8	-13	ENSG00000070601	FRMPD1	FERM and PDZ domain containing 1	chr9	37650724	37650941	218	37650844	23.52	23.8621	12.0482	19.3008
5704	IMR32_ND1_macs3_SPMR_peak_6131	chr9	134135864	134136077	214	*	193	.	12.0482	23.8621	19.3008	97	N	0.0563	Promoter (<=1kb)	9	134136082	134159968	23887	1	11091	ENST00000358625.4	-5	ENSG00000196363	WDR5	WD repeat domain 5	chr9	134135864	134136077	214	134135961	23.52	23.8621	12.0482	19.3008
5927	IMR32_ND1_macs3_SPMR_peak_768	chr10	79025335	79025660	326	*	193	.	12.0482	23.8621	19.3008	121	N	0.0369577	Intron (ENST00000456353.5/283050, intron 5 of 9)	10	79043463	79067420	23958	2	283050	ENST00000665190.1	41760	ENSG00000224596	ZMIZ1-AS1	ZMIZ1 antisense RNA 1	chr10	79025335	79025660	326	79025456	23.52	23.8621	12.0482	19.3008
6049	IMR32_ND1_macs3_SPMR_peak_878	chr11	842464	842909	446	*	193	.	12.0482	23.8621	19.3008	107	N	0.0270139	Promoter (<=1kb)	11	837356	842529	5174	2	5441	ENST00000534030.1	0	ENSG00000177700	POLR2L	RNA polymerase II, I and III subunit L	chr11	842464	842909	446	842571	23.52	23.8621	12.0482	19.3008
6165	IMR32_ND1_macs3_SPMR_peak_982	chr11	59615734	59616204	471	*	193	.	12.0482	23.8621	19.3008	186	N	0.02558	Promoter (<=1kb)	11	59574398	59615774	41377	2	5007	ENST00000263847.6	0	ENSG00000110048	OSBP	oxysterol binding protein	chr11	59615734	59616204	471	59615920	23.52	23.8621	12.0482	19.3008
243	IMR32_ND1_macs3_SPMR_peak_1216	chr12	6533882	6534696	815	*	234	.	12.0424	28.2121	23.4814	562	N	0.014776	Promoter (<=1kb)	12	6534512	6535141	630	1	2597	ENST00000496049.1	0	ENSG00000111640	GAPDH	glyceraldehyde-3-phosphate dehydrogenase	chr12	6533882	6534696	815	6534444	30.38	28.2121	12.0424	23.4814
382	IMR32_ND1_macs3_SPMR_peak_1341	chr12	52069805	52070048	244	*	234	.	12.0424	28.2121	23.4814	122	N	0.0493541	Promoter (<=1kb)	12	52069976	52073903	3928	1	60673	ENST00000552544.5	0	ENSG00000123395	ATG101	autophagy related 101	chr12	52069805	52070048	244	52069927	30.38	28.2121	12.0424	23.4814
4406	IMR32_ND1_macs3_SPMR_peak_4964	chr5	154505571	154505816	246	*	193	.	12.0407	23.8499	19.3008	134	N	0.0489459	Distal Intergenic	5	154474972	154478227	3256	2	9421	ENST00000231121.3	-27344	ENSG00000113196	HAND1	heart and neural crest derivatives expressed 1	chr5	154505571	154505816	246	154505705	23.52	23.8499	12.0407	19.3008
1754	IMR32_ND1_macs3_SPMR_peak_2577	chr17	50478668	50478954	287	*	285	.	12.0206	33.4344	28.5516	132	N	0.0418836	Promoter (<=1kb)	17	50478860	50480629	1770	1	55316	ENST00000443328.2	0	ENSG00000136444	RSAD1	radical S-adenosyl methionine domain containing 1	chr17	50478668	50478954	287	50478800	38.22	33.4344	12.0206	28.5516
1251	IMR32_ND1_macs3_SPMR_peak_2123	chr15	78641067	78641499	433	*	278	.	11.9885	32.7077	27.8382	241	N	0.0276871	Promoter (<=1kb)	15	78624111	78641210	17100	2	1143	ENST00000261751.8	0	ENSG00000117971	CHRNB4	cholinergic receptor nicotinic beta 4 subunit	chr15	78641067	78641499	433	78641308	37.24	32.7077	11.9885	27.8382
212	IMR32_ND1_macs3_SPMR_peak_1189	chr12	176666	176950	285	*	233	.	11.9754	28.0964	23.3699	180	N	0.0420189	3' UTR	12	166856	182396	15541	2	105369592	ENST00000537295.1	5446	NA	IQSEC3-AS1	IQSEC3 antisense RNA 1	chr12	176666	176950	285	176846	30.38	28.0964	11.9754	23.3699
694	IMR32_ND1_macs3_SPMR_peak_1622	chr12	124655592	124656193	602	*	233	.	11.9754	28.0964	23.3699	154	N	0.0198927	Distal Intergenic	12	124742270	124743184	915	1	124903045	ENST00000701909.1	-86077	ENSG00000289940	LOC124903045	uncharacterized LOC124903045	chr12	124655592	124656193	602	124655746	30.38	28.0964	11.9754	23.3699
667	IMR32_ND1_macs3_SPMR_peak_1599	chr12	122975128	122975377	250	*	221	.	11.9603	26.7927	22.1132	113	N	0.0478412	Promoter (<=1kb)	12	122928999	122975205	46207	2	23457	ENST00000392439.7	0	ENSG00000150967	ABCB9	ATP binding cassette subfamily B member 9	chr12	122975128	122975377	250	122975241	28.42	26.7927	11.9603	22.1132
4665	IMR32_ND1_macs3_SPMR_peak_5197	chr6	53793657	53793895	239	*	221	.	11.9603	26.7927	22.1132	109	N	0.0500431	Promoter (<=1kb)	6	53745705	53793689	47985	2	124901333	ENST00000702103.1	0	ENSG00000227885	LOC124901333	uncharacterized LOC124901333	chr6	53793657	53793895	239	53793766	28.42	26.7927	11.9603	22.1132
712	IMR32_ND1_macs3_SPMR_peak_1639	chr12	128823896	128824254	359	*	191	.	11.955	23.7102	19.1661	97	N	0.0333008	Promoter (<=1kb)	12	128793194	128823958	30765	2	121260	ENST00000266771.10	0	ENSG00000139370	SLC15A4	solute carrier family 15 member 4	chr12	128823896	128824254	359	128823993	23.52	23.7102	11.955	19.1661
2015	IMR32_ND1_macs3_SPMR_peak_2811	chr17	76726571	76726904	334	*	258	.	11.9412	30.6386	25.8399	144	N	0.0357521	Promoter (<=1kb)	17	76726830	76733516	6687	1	124512	ENST00000589977.5	0	ENSG00000181038	METTL23	methyltransferase like 23	chr17	76726571	76726904	334	76726715	34.3	30.6386	11.9412	25.8399
5593	IMR32_ND1_macs3_SPMR_peak_6031	chr9	99296368	99296851	484	*	196	.	11.9236	24.2546	19.6758	142	N	0.0246355	Distal Intergenic	9	99359336	99371887	12552	1	124902232	ENST00000662751.1	-62485	ENSG00000287955	LOC124902232	uncharacterized LOC124902232	chr9	99296368	99296851	484	99296510	24.5	24.2546	11.9236	19.6758
1174	IMR32_ND1_macs3_SPMR_peak_2054	chr15	69156743	69157295	553	*	214	.	11.9155	26.0871	21.4447	458	N	0.021547	Distal Intergenic	15	69160584	69197458	36875	1	26035	ENST00000559798.2	-3289	ENSG00000138604	GLCE	glucuronic acid epimerase	chr15	69156743	69157295	553	69157201	27.44	26.0871	11.9155	21.4447
2832	IMR32_ND1_macs3_SPMR_peak_3547	chr2	39120936	39121256	321	*	214	.	11.9155	26.0871	21.4447	184	N	0.0371199	Promoter (<=1kb)	2	38981549	39121051	139503	2	6654	ENST00000402219.8	0	ENSG00000115904	SOS1	SOS Ras/Rac guanine nucleotide exchange factor 1	chr2	39120936	39121256	321	39121120	27.44	26.0871	11.9155	21.4447
213	IMR32_ND1_macs3_SPMR_peak_119	chr1	60059377	60059874	498	*	238	.	11.8858	28.5856	23.8503	364	N	0.0238671	Intron (ENST00000450089.6/127795, intron 2 of 7)	1	59990394	60073736	83343	2	127795	ENST00000450089.6	13862	ENSG00000162598	C1orf87	chromosome 1 open reading frame 87	chr1	60059377	60059874	498	60059741	31.36	28.5856	11.8858	23.8503
2545	IMR32_ND1_macs3_SPMR_peak_3289	chr19	42313216	42313464	249	*	190	.	11.8705	23.5725	19.0312	143	N	0.0476727	Promoter (<=1kb)	19	42313309	42325064	11756	1	284339	ENST00000301204.8	0	ENSG00000167619	TMEM145	transmembrane protein 145	chr19	42313216	42313464	249	42313359	23.52	23.5725	11.8705	19.0312
3368	IMR32_ND1_macs3_SPMR_peak_4029	chr20	37517156	37517375	220	*	190	.	11.8705	23.5725	19.0312	87	N	0.0539568	Promoter (2-3kb)	20	37518853	37520303	1451	2	10904	ENST00000397134.1	2928	ENSG00000166619	BLCAP	BLCAP apoptosis inducing factor	chr20	37517156	37517375	220	37517243	23.52	23.5725	11.8705	19.0312
2358	IMR32_ND1_macs3_SPMR_peak_312	chr1	155002117	155002360	244	*	225	.	11.8658	27.2676	22.5792	140	N	0.0486303	Promoter (<=1kb)	1	155002630	155018522	15893	1	51043	ENST00000417934.6	-270	ENSG00000160685	ZBTB7B	zinc finger and BTB domain containing 7B	chr1	155002117	155002360	244	155002257	29.4	27.2676	11.8658	22.5792
47	IMR32_ND1_macs3_SPMR_peak_104	chr1	56390280	56390588	309	*	262	.	11.8063	31.0468	26.2266	141	N	0.0382081	Intron (ENST00000641494.1/124904185, intron 3 of 5)	1	56236088	56383219	147132	2	124904186	ENST00000641155.1	-7061	NA	LOC124904186	uncharacterized LOC124904186	chr1	56390280	56390588	309	56390421	35.28	31.0468	11.8063	26.2266
5512	IMR32_ND1_macs3_SPMR_peak_596	chr1	230087171	230087677	507	*	212	.	11.7715	25.846	21.2078	246	N	0.0232179	Intron (ENST00000494106.1/2590, intron 1 of 6)	1	230067259	230092033	24775	1	2590	ENST00000488903.1	19912	ENSG00000143641	GALNT2	polypeptide N-acetylgalactosaminyltransferase 2	chr1	230087171	230087677	507	230087417	27.44	25.846	11.7715	21.2078
676	IMR32_ND1_macs3_SPMR_peak_1606	chr12	123584303	123584539	237	*	255	.	11.7677	30.322	25.5277	133	N	0.0496527	Promoter (<=1kb)	12	123584533	123590446	5914	1	10959	ENST00000438031.2	0	ENSG00000086598	TMED2	transmembrane p24 trafficking protein 2	chr12	123584303	123584539	237	123584436	34.3	30.322	11.7677	25.5277
2591	IMR32_ND1_macs3_SPMR_peak_333	chr1	156505091	156505618	528	*	255	.	11.7677	30.322	25.5277	329	N	0.0222873	Exon (ENST00000687258.2/ENST00000687258.2, exon 1 of 1)	1	156483261	156500779	17519	2	4209	ENST00000489057.1	-4312	ENSG00000116604	MEF2D	myocyte enhancer factor 2D	chr1	156505091	156505618	528	156505420	34.3	30.322	11.7677	25.5277
1309	IMR32_ND1_macs3_SPMR_peak_2176	chr15	97057050	97057258	209	*	194	.	11.763	23.9919	19.4246	72	N	0.0562823	Distal Intergenic	15	97215812	97432086	216275	1	107984764	ENST00000559321.2	-158554	ENSG00000259485	LINC02253	long intergenic non-protein coding RNA 2253	chr15	97057050	97057258	209	97057122	24.5	23.9919	11.763	19.4246
2489	IMR32_ND1_macs3_SPMR_peak_3238	chr19	35757816	35758159	344	*	194	.	11.763	23.9919	19.4246	201	N	0.0341948	Promoter (<=1kb)	19	35755639	35758079	2441	2	126393	ENST00000592984.6	0	ENSG00000004776	HSPB6	heat shock protein family B (small) member 6	chr19	35757816	35758159	344	35758017	24.5	23.9919	11.763	19.4246
3161	IMR32_ND1_macs3_SPMR_peak_3843	chr2	191014139	191014391	253	*	194	.	11.763	23.9919	19.4246	127	N	0.0464941	Promoter (<=1kb)	2	190908460	191014228	105769	2	6772	ENST00000673816.1	0	ENSG00000115415	STAT1	signal transducer and activator of transcription 1	chr2	191014139	191014391	253	191014266	24.5	23.9919	11.763	19.4246
3330	IMR32_ND1_macs3_SPMR_peak_3996	chr20	31962832	31963063	232	*	194	.	11.763	23.9919	19.4246	132	N	0.0507026	Distal Intergenic	20	31968151	32003387	35237	1	343702	ENST00000562532.3	-5088	ENSG00000260903	XKR7	XK related 7	chr20	31962832	31963063	232	31962964	24.5	23.9919	11.763	19.4246
5432	IMR32_ND1_macs3_SPMR_peak_5888	chr8	142216162	142216381	220	*	194	.	11.763	23.9919	19.4246	81	N	0.0534682	Intron (ENST00000524325.6/203062, intron 13 of 13)	8	142198356	142209003	10648	1	619434	ENST00000517704.1	17806	ENSG00000254008	LINC00051	long intergenic non-protein coding RNA 51	chr8	142216162	142216381	220	142216243	24.5	23.9919	11.763	19.4246
6052	IMR32_ND1_macs3_SPMR_peak_880	chr11	924732	924958	227	*	194	.	11.763	23.9919	19.4246	128	N	0.0518194	Promoter (<=1kb)	11	924881	984753	59873	1	161	ENST00000529818.6	0	ENSG00000183020	AP2A2	adaptor related protein complex 2 subunit alpha 2	chr11	924732	924958	227	924860	24.5	23.9919	11.763	19.4246
207	IMR32_ND1_macs3_SPMR_peak_1184	chr11	133747598	133747798	201	*	187	.	11.705	23.3029	18.7698	117	N	0.0582338	Distal Intergenic	11	133783671	133810376	26706	2	646522	ENST00000526254.1	62578	ENSG00000255258	LINC02743	long intergenic non-protein coding RNA 2743	chr11	133747598	133747798	201	133747715	23.52	23.3029	11.705	18.7698
4775	IMR32_ND1_macs3_SPMR_peak_5296	chr6	112573009	112573392	384	*	210	.	11.7008	25.7274	21.0915	96	N	0.0304708	Distal Intergenic	6	112392363	112396364	4002	2	101927664	ENST00000667059.1	-176645	NA	LOC101927664	uncharacterized LOC101927664	chr6	112573009	112573392	384	112573105	27.44	25.7274	11.7008	21.0915
1814	IMR32_ND1_macs3_SPMR_peak_2630	chr17	57662877	57663296	420	*	311	.	11.6915	36.1051	31.1466	299	N	0.0278369	Intron (ENST00000416426.6/124540, intron 11 of 13)	17	57671474	57675056	3583	1	124540	ENST00000579466.1	-8178	ENSG00000153944	MSI2	musashi RNA binding protein 2	chr17	57662877	57663296	420	57663176	43.12	36.1051	11.6915	31.1466
2082	IMR32_ND1_macs3_SPMR_peak_2872	chr17	80443882	80444176	295	*	311	.	11.6915	36.1051	31.1466	119	N	0.0396322	Distal Intergenic	17	80425504	80430343	4840	1	284131	ENST00000519331.1	18378	ENSG00000173818	ENDOV	endonuclease V	chr17	80443882	80444176	295	80444001	43.12	36.1051	11.6915	31.1466
825	IMR32_ND1_macs3_SPMR_peak_1740	chr13	77329098	77329383	286	*	193	.	11.6843	23.8631	19.3009	142	N	0.0408542	Promoter (2-3kb)	13	77044657	77327094	282438	2	23077	ENST00000683697.1	-2004	ENSG00000005810	MYCBP2	MYC binding protein 2	chr13	77329098	77329383	286	77329240	24.5	23.8631	11.6843	19.3009
6074	IMR32_ND1_macs3_SPMR_peak_90	chr1	54342798	54343128	331	*	247	.	11.6673	29.4898	24.7221	165	N	0.0352486	Intron (ENST00000610401.6/23648, intron 4 of 17)	1	54243272	54335881	92610	2	23648	ENST00000528787.1	-6917	ENSG00000157216	SSBP3	single stranded DNA binding protein 3	chr1	54342798	54343128	331	54342963	33.32	29.4898	11.6673	24.7221
4323	IMR32_ND1_macs3_SPMR_peak_489	chr1	205631749	205632120	372	*	222	.	11.6664	26.9257	22.2429	213	N	0.0313613	Promoter (<=1kb)	1	205597556	205631893	34338	2	2005	ENST00000616704.4	0	ENSG00000158711	ELK4	ETS transcription factor ELK4	chr1	205631749	205632120	372	205631962	29.4	26.9257	11.6664	22.2429
4792	IMR32_ND1_macs3_SPMR_peak_5310	chr6	118912700	118912940	241	*	222	.	11.6664	26.9257	22.2429	138	N	0.0484083	Exon (ENST00000436788.2/254394, exon 3 of 3)	6	118910597	118924052	13456	2	254394	ENST00000436788.2	11112	ENSG00000111877	MCM9	minichromosome maintenance 9 homologous recombination repair factor	chr6	118912700	118912940	241	118912838	29.4	26.9257	11.6664	22.2429
1944	IMR32_ND1_macs3_SPMR_peak_2748	chr17	74016061	74016415	355	*	297	.	11.6217	34.6374	29.7186	141	N	0.0327372	Distal Intergenic	17	73926421	73949906	23486	2	105371888	ENST00000647802.1	-66155	NA	LOC105371888	uncharacterized LOC105371888	chr17	74016061	74016415	355	74016202	41.16	34.6374	11.6217	29.7186
1154	IMR32_ND1_macs3_SPMR_peak_2036	chr15	66701044	66701440	397	*	215	.	11.6157	26.2089	21.5643	239	N	0.0292587	Promoter (<=1kb)	15	66702236	66782849	80614	1	4091	ENST00000288840.10	-796	ENSG00000137834	SMAD6	SMAD family member 6	chr15	66701044	66701440	397	66701283	28.42	26.2089	11.6157	21.5643
1768	IMR32_ND1_macs3_SPMR_peak_259	chr1	116825854	116826163	310	*	221	.	11.6014	26.8139	22.1339	184	N	0.0374239	Distal Intergenic	1	116754467	116755021	555	1	914	ENST00000369477.1	71387	ENSG00000116824	CD2	CD2 molecule	chr1	116825854	116826163	310	116826038	29.4	26.8139	11.6014	22.1339
1954	IMR32_ND1_macs3_SPMR_peak_2757	chr17	74213350	74213673	324	*	264	.	11.5753	31.2672	26.4413	123	N	0.0357262	Promoter (<=1kb)	17	74213571	74262020	48450	1	94015	ENST00000269346.9	0	ENSG00000141540	TTYH2	tweety family member 2	chr17	74213350	74213673	324	74213473	36.26	31.2672	11.5753	26.4413
100	IMR32_ND1_macs3_SPMR_peak_1088	chr11	76782933	76783381	449	*	179	.	11.5667	22.4962	17.9875	143	N	0.025761	Promoter (<=1kb)	11	76782581	76783062	482	2	101928837	ENST00000528075.1	0	ENSG00000255100	TSKU-AS1	TSKU antisense RNA 1	chr11	76782933	76783381	449	76783076	22.54	22.4962	11.5667	17.9875
787	IMR32_ND1_macs3_SPMR_peak_1706	chr13	46569524	46569812	289	*	179	.	11.5667	22.4962	17.9875	166	N	0.0400232	Intron (ENST00000311191.10/23143, intron 1 of 18)	13	46553200	46743595	190396	1	23143	ENST00000389798.7	16324	ENSG00000136141	LRCH1	leucine rich repeats and calponin homology domain containing 1	chr13	46569524	46569812	289	46569690	22.54	22.4962	11.5667	17.9875
872	IMR32_ND1_macs3_SPMR_peak_1783	chr14	23286102	23286319	218	*	179	.	11.5667	22.4962	17.9875	105	N	0.0530583	Promoter (<=1kb)	14	23272422	23286132	13711	2	57594	ENST00000357460.7	0	ENSG00000290292	HOMEZ	homeobox and leucine zipper encoding	chr14	23286102	23286319	218	23286207	22.54	22.4962	11.5667	17.9875
1072	IMR32_ND1_macs3_SPMR_peak_1963	chr15	41230919	41231193	275	*	179	.	11.5667	22.4962	17.9875	181	N	0.0420607	Promoter (<=1kb)	15	41231140	41279719	48580	1	11261	ENST00000560411.5	0	ENSG00000187446	CHP1	calcineurin like EF-hand protein 1	chr15	41230919	41231193	275	41231100	22.54	22.4962	11.5667	17.9875
2112	IMR32_ND1_macs3_SPMR_peak_29	chr1	31673015	31673300	286	*	179	.	11.5667	22.4962	17.9875	131	N	0.040443	Promoter (<=1kb)	1	31666037	31673152	7116	2	1307	ENST00000468459.5	0	ENSG00000084636	COL16A1	collagen type XVI alpha 1 chain	chr1	31673015	31673300	286	31673146	22.54	22.4962	11.5667	17.9875
2268	IMR32_ND1_macs3_SPMR_peak_3039	chr19	2163681	2164038	358	*	179	.	11.5667	22.4962	17.9875	135	N	0.0323092	Promoter (<=1kb)	19	2163933	2228347	64415	1	84444	ENST00000686010.1	0	ENSG00000104885	DOT1L	DOT1 like histone lysine methyltransferase	chr19	2163681	2164038	358	2163816	22.54	22.4962	11.5667	17.9875
2321	IMR32_ND1_macs3_SPMR_peak_3087	chr19	6424843	6425564	722	*	179	.	11.5667	22.4962	17.9875	182	N	0.0160204	Promoter (<=1kb)	19	6413102	6424811	11710	2	8570	ENST00000600480.2	-32	ENSG00000088247	KHSRP	KH-type splicing regulatory protein	chr19	6424843	6425564	722	6425025	22.54	22.4962	11.5667	17.9875
3107	IMR32_ND1_macs3_SPMR_peak_3795	chr2	136917363	136917793	431	*	179	.	11.5667	22.4962	17.9875	279	N	0.0268369	Intron (ENST00000472720.5/80731, intron 3 of 3)	2	136765545	137677718	912174	1	80731	ENST00000409968.6	151818	ENSG00000144229	THSD7B	thrombospondin type 1 domain containing 7B	chr2	136917363	136917793	431	136917642	22.54	22.4962	11.5667	17.9875
3384	IMR32_ND1_macs3_SPMR_peak_4043	chr20	45812406	45812673	268	*	179	.	11.5667	22.4962	17.9875	175	N	0.0431593	Promoter (<=1kb)	20	45812576	45816953	4378	1	11065	ENST00000405520.5	0	ENSG00000175063	UBE2C	ubiquitin conjugating enzyme E2 C	chr20	45812406	45812673	268	45812581	22.54	22.4962	11.5667	17.9875
3551	IMR32_ND1_macs3_SPMR_peak_4194	chr22	28034756	28035138	383	*	179	.	11.5667	22.4962	17.9875	144	N	0.0302003	Intron (ENST00000612946.4/23331, intron 10 of 20)	22	27997411	28002588	5178	1	284900	ENST00000663167.1	37345	ENSG00000235954	TTC28-AS1	TTC28 antisense RNA 1	chr22	28034756	28035138	383	28034900	22.54	22.4962	11.5667	17.9875
3636	IMR32_ND1_macs3_SPMR_peak_4270	chr22	42444145	42444570	426	*	179	.	11.5667	22.4962	17.9875	110	N	0.0271519	Intron (ENST00000428765.1/101927344, intron 2 of 3)	22	42438023	42446195	8173	1	101927344	ENST00000428765.1	6122	NA	LOC101927344	uncharacterized LOC101927344	chr22	42444145	42444570	426	42444255	22.54	22.4962	11.5667	17.9875
3667	IMR32_ND1_macs3_SPMR_peak_4299	chr3	3799197	3799467	271	*	179	.	11.5667	22.4962	17.9875	125	N	0.0426815	Promoter (<=1kb)	3	3799431	3849834	50404	1	57633	ENST00000319331.4	0	ENSG00000175928	LRRN1	leucine rich repeat neuronal 1	chr3	3799197	3799467	271	3799322	22.54	22.4962	11.5667	17.9875
3884	IMR32_ND1_macs3_SPMR_peak_4494	chr3	142149370	142149787	418	*	179	.	11.5667	22.4962	17.9875	302	N	0.0276715	Promoter (<=1kb)	3	141944428	142149544	205117	2	7029	ENST00000489671.6	0	ENSG00000114126	TFDP2	transcription factor Dp-2	chr3	142149370	142149787	418	142149672	22.54	22.4962	11.5667	17.9875
4017	IMR32_ND1_macs3_SPMR_peak_4613	chr4	8942043	8942351	309	*	179	.	11.5667	22.4962	17.9875	96	N	0.0374327	Distal Intergenic	4	8867048	8871839	4792	2	3166	ENST00000400677.5	-70204	ENSG00000215612	HMX1	H6 family homeobox 1	chr4	8942043	8942351	309	8942139	22.54	22.4962	11.5667	17.9875
4104	IMR32_ND1_macs3_SPMR_peak_4692	chr4	102169404	102169676	273	*	179	.	11.5667	22.4962	17.9875	121	N	0.0423689	Distal Intergenic	4	102061416	102074220	12805	1	55024	ENST00000504403.1	107988	ENSG00000153064	BANK1	B cell scaffold protein with ankyrin repeats 1	chr4	102169404	102169676	273	102169525	22.54	22.4962	11.5667	17.9875
4472	IMR32_ND1_macs3_SPMR_peak_5022	chr5	180292017	180292229	213	*	179	.	11.5667	22.4962	17.9875	97	N	0.0543038	Promoter (<=1kb)	5	180292178	180295256	3079	1	124901151	ENST00000691211.2	0	ENSG00000248367	LOC124901151	uncharacterized LOC124901151	chr5	180292017	180292229	213	180292114	22.54	22.4962	11.5667	17.9875
5052	IMR32_ND1_macs3_SPMR_peak_5545	chr7	44796432	44796704	273	*	179	.	11.5667	22.4962	17.9875	167	N	0.0423689	Promoter (<=1kb)	7	44796680	44799816	3137	1	5478	ENST00000481437.5	0	ENSG00000196262	PPIA	peptidylprolyl isomerase A	chr7	44796432	44796704	273	44796599	22.54	22.4962	11.5667	17.9875
5067	IMR32_ND1_macs3_SPMR_peak_5559	chr7	65750763	65751121	359	*	179	.	11.5667	22.4962	17.9875	226	N	0.0322192	Promoter (<=1kb)	7	65697862	65750938	53077	2	441242	ENST00000693418.1	0	ENSG00000290926	LINC03006	long intergenic non-protein coding RNA 3006	chr7	65750763	65751121	359	65750989	22.54	22.4962	11.5667	17.9875
5080	IMR32_ND1_macs3_SPMR_peak_5570	chr7	68488519	68488812	294	*	179	.	11.5667	22.4962	17.9875	162	N	0.0393425	Distal Intergenic	7	68234123	68319676	85554	2	105375341	ENST00000669425.1	-168843	ENSG00000226829	LOC105375341	uncharacterized LOC105375341	chr7	68488519	68488812	294	68488681	22.54	22.4962	11.5667	17.9875
5310	IMR32_ND1_macs3_SPMR_peak_5778	chr8	38787004	38787306	303	*	179	.	11.5667	22.4962	17.9875	123	N	0.0381739	Promoter (<=1kb)	8	38787236	38853028	65793	1	6867	ENST00000317827.9	0	ENSG00000147526	TACC1	transforming acidic coiled-coil containing protein 1	chr8	38787004	38787306	303	38787127	22.54	22.4962	11.5667	17.9875
5326	IMR32_ND1_macs3_SPMR_peak_5792	chr8	60848240	60848484	245	*	179	.	11.5667	22.4962	17.9875	106	N	0.047211	Promoter (2-3kb)	8	60850737	60852639	1903	1	55636	ENST00000527921.1	-2253	ENSG00000171316	CHD7	chromodomain helicase DNA binding protein 7	chr8	60848240	60848484	245	60848346	22.54	22.4962	11.5667	17.9875
5340	IMR32_ND1_macs3_SPMR_peak_5804	chr8	72874613	72874853	241	*	179	.	11.5667	22.4962	17.9875	124	N	0.0479946	Intron (ENST00000523207.2/9312, intron 2 of 2)	8	73008856	73025699	16844	1	7013	ENST00000678358.1	-134003	ENSG00000147601	TERF1	telomeric repeat binding factor 1	chr8	72874613	72874853	241	72874737	22.54	22.4962	11.5667	17.9875
5452	IMR32_ND1_macs3_SPMR_peak_5905	chr9	105069	105461	393	*	179	.	11.5667	22.4962	17.9875	260	N	0.0294318	Promoter (1-2kb)	9	100994	103923	2930	2	101929179	ENST00000652777.1	-1146	NA	LINC01388	long intergenic non-protein coding RNA 1388	chr9	105069	105461	393	105329	22.54	22.4962	11.5667	17.9875
5456	IMR32_ND1_macs3_SPMR_peak_5909	chr9	2844080	2844395	316	*	179	.	11.5667	22.4962	17.9875	202	N	0.0366035	Promoter (<=1kb)	9	2804152	2844095	39944	2	9933	ENST00000397885.3	0	ENSG00000080608	PUM3	pumilio RNA binding family member 3	chr9	2844080	2844395	316	2844282	22.54	22.4962	11.5667	17.9875
5592	IMR32_ND1_macs3_SPMR_peak_6030	chr9	99221868	99222403	536	*	179	.	11.5667	22.4962	17.9875	187	N	0.0215797	Promoter (<=1kb)	9	99222064	99230615	8552	1	10952	ENST00000498603.5	0	ENSG00000106803	SEC61B	SEC61 translocon subunit beta	chr9	99221868	99222403	536	99222055	22.54	22.4962	11.5667	17.9875
5604	IMR32_ND1_macs3_SPMR_peak_6041	chr9	105816414	105816835	422	*	179	.	11.5667	22.4962	17.9875	139	N	0.0274092	Distal Intergenic	9	105721687	105749282	27596	1	55151	ENST00000451560.1	94727	ENSG00000095209	TMEM38B	transmembrane protein 38B	chr9	105816414	105816835	422	105816553	22.54	22.4962	11.5667	17.9875
5616	IMR32_ND1_macs3_SPMR_peak_6052	chr9	113602188	113602688	501	*	179	.	11.5667	22.4962	17.9875	373	N	0.0230872	Distal Intergenic	9	113595472	113597738	2267	1	5998	ENST00000490241.1	6716	ENSG00000138835	RGS3	regulator of G protein signaling 3	chr9	113602188	113602688	501	113602561	22.54	22.4962	11.5667	17.9875
5813	IMR32_ND1_macs3_SPMR_peak_665	chr10	14994890	14995241	352	*	179	.	11.5667	22.4962	17.9875	234	N	0.0328599	Distal Intergenic	10	14972555	14988050	15496	1	644890	ENST00000467536.1	22335	ENSG00000197889	MEIG1	meiosis/spermiogenesis associated 1	chr10	14994890	14995241	352	14995124	22.54	22.4962	11.5667	17.9875
6056	IMR32_ND1_macs3_SPMR_peak_884	chr11	3231862	3232181	320	*	179	.	11.5667	22.4962	17.9875	167	N	0.0361459	Promoter (<=1kb)	11	3225030	3232417	7388	2	116534	ENST00000389832.7	236	ENSG00000184350	MRGPRE	MAS related GPR family member E	chr11	3231862	3232181	320	3232029	22.54	22.4962	11.5667	17.9875
6143	IMR32_ND1_macs3_SPMR_peak_962	chr11	46295587	46295803	217	*	179	.	11.5667	22.4962	17.9875	101	N	0.0533028	Promoter (<=1kb)	11	46295126	46307939	12814	1	90993	ENST00000534787.1	461	ENSG00000157613	CREB3L1	cAMP responsive element binding protein 3 like 1	chr11	46295587	46295803	217	46295688	22.54	22.4962	11.5667	17.9875
793	IMR32_ND1_macs3_SPMR_peak_1711	chr13	50418499	50418768	270	*	208	.	11.5619	25.4939	20.8651	135	N	0.0428219	Intron (ENST00000461527.7/10301, intron 4 of 5)	13	50415090	50533861	118772	1	107984567	ENST00000460525.6	3409	NA	LOC107984567	LINE-1 retrotransposable element ORF2 protein-like	chr13	50418499	50418768	270	50418634	27.44	25.4939	11.5619	20.8651
1624	IMR32_ND1_macs3_SPMR_peak_246	chr1	113929399	113929752	354	*	208	.	11.5619	25.4939	20.8651	232	N	0.0326607	Promoter (<=1kb)	1	113924044	113929495	5452	2	101928846	ENST00000670954.1	0	ENSG00000235527	HIPK1-AS1	HIPK1 antisense RNA 1	chr1	113929399	113929752	354	113929631	27.44	25.4939	11.5619	20.8651
2278	IMR32_ND1_macs3_SPMR_peak_3048	chr19	2982958	2983227	270	*	208	.	11.5619	25.4939	20.8651	139	N	0.0428219	Promoter (<=1kb)	19	2983906	2987187	3282	1	79816	ENST00000591953.5	-679	ENSG00000104953	TLE6	TLE family member 6, subcortical maternal complex member	chr19	2982958	2983227	270	2983097	27.44	25.4939	11.5619	20.8651
3376	IMR32_ND1_macs3_SPMR_peak_4036	chr20	39961120	39961400	281	*	208	.	11.5619	25.4939	20.8651	138	N	0.0411456	Distal Intergenic	20	40004216	40010114	5899	1	100505663	ENST00000669808.1	-42816	NA	LINC01370	long intergenic non-protein coding RNA 1370	chr20	39961120	39961400	281	39961258	27.44	25.4939	11.5619	20.8651
4271	IMR32_ND1_macs3_SPMR_peak_4842	chr5	78294683	78294932	250	*	208	.	11.5619	25.4939	20.8651	105	N	0.0462476	Promoter (<=1kb)	5	78000522	78294734	294213	2	8546	ENST00000519295.6	0	ENSG00000132842	AP3B1	adaptor related protein complex 3 subunit beta 1	chr5	78294683	78294932	250	78294788	27.44	25.4939	11.5619	20.8651
5160	IMR32_ND1_macs3_SPMR_peak_5642	chr7	101386861	101387124	264	*	208	.	11.5619	25.4939	20.8651	122	N	0.0437951	Intron (ENST00000313669.12/136227, intron 1 of 12)	7	101362877	101559024	196148	1	136227	ENST00000613501.1	23984	ENSG00000160963	COL26A1	collagen type XXVI alpha 1 chain	chr7	101386861	101387124	264	101386983	27.44	25.4939	11.5619	20.8651
6180	IMR32_ND1_macs3_SPMR_peak_996	chr11	62831284	62831849	566	*	208	.	11.5619	25.4939	20.8651	213	N	0.0204274	Promoter (<=1kb)	11	62806936	62832031	25096	2	6811	ENST00000492066.5	182	ENSG00000162236	STX5	syntaxin 5	chr11	62831284	62831849	566	62831497	27.44	25.4939	11.5619	20.8651
6118	IMR32_ND1_macs3_SPMR_peak_94	chr1	54488228	54488647	420	*	220	.	11.5371	26.7032	22.0313	182	N	0.0274693	Distal Intergenic	1	54514417	54517383	2967	1	105378735	ENST00000664270.1	-25770	NA	LOC105378735	uncharacterized LOC105378735	chr1	54488228	54488647	420	54488410	29.4	26.7032	11.5371	22.0313
738	IMR32_ND1_macs3_SPMR_peak_1662	chr12	132761939	132762232	294	*	190	.	11.53	23.6105	19.0685	165	N	0.0392177	Promoter (<=1kb)	12	132725503	132761832	36330	2	23141	ENST00000357997.10	-107	ENSG00000176915	ANKLE2	ankyrin repeat and LEM domain containing 2	chr12	132761939	132762232	294	132762104	24.5	23.6105	11.53	19.0685
5771	IMR32_ND1_macs3_SPMR_peak_627	chr1	241161386	241161640	255	*	190	.	11.53	23.6105	19.0685	132	N	0.0452157	Intron (ENST00000690539.1/6000, intron 2 of 16)	1	240775521	241144636	369116	2	6000	ENST00000686049.1	-16750	ENSG00000182901	RGS7	regulator of G protein signaling 7	chr1	241161386	241161640	255	241161518	24.5	23.6105	11.53	19.0685
1958	IMR32_ND1_macs3_SPMR_peak_2760	chr17	74342205	74342534	330	*	295	.	11.5289	34.4482	29.5319	190	N	0.0349361	Intron (ENST00000551294.5/124602, intron 3 of 12)	17	74348590	74350481	1892	1	124602	ENST00000549637.1	-6056	ENSG00000196169	KIF19	kinesin family member 19	chr17	74342205	74342534	330	74342395	41.16	34.4482	11.5289	29.5319
1838	IMR32_ND1_macs3_SPMR_peak_2652	chr17	59331422	59331714	293	*	320	.	11.521	37.0673	32.0802	150	N	0.0393208	Promoter (<=1kb)	17	59331655	59401729	70075	1	388403	ENST00000312655.9	0	ENSG00000175155	YPEL2	yippee like 2	chr17	59331422	59331714	293	59331572	45.08	37.0673	11.521	32.0802
2140	IMR32_ND1_macs3_SPMR_peak_2924	chr17	82592787	82593414	628	*	320	.	11.521	37.0673	32.0802	496	N	0.0183455	Promoter (<=1kb)	17	82593400	82601530	8131	1	3607	ENST00000571989.1	0	ENSG00000141568	FOXK2	forkhead box K2	chr17	82592787	82593414	628	82593283	45.08	37.0673	11.521	32.0802
3048	IMR32_ND1_macs3_SPMR_peak_3741	chr2	85792966	85793329	364	*	213	.	11.4833	25.9834	21.3426	107	N	0.0315475	Distal Intergenic	2	85783600	85783677	78	2	102466516	ENST00000616741.1	-9289	ENSG00000278783	MIR6071	microRNA 6071	chr2	85792966	85793329	364	85793073	28.42	25.9834	11.4833	21.3426
2873	IMR32_ND1_macs3_SPMR_peak_3584	chr2	55419837	55420217	381	*	225	.	11.4644	27.2085	22.5214	126	N	0.0300903	Promoter (<=1kb)	2	55287842	55419856	132015	2	55704	ENST00000436346.7	0	ENSG00000115355	CCDC88A	coiled-coil domain containing 88A	chr2	55419837	55420217	381	55419963	30.38	27.2085	11.4644	22.5214
264	IMR32_ND1_macs3_SPMR_peak_1235	chr12	8642854	8643025	172	*	189	.	11.4544	23.4865	18.9495	83	N	0.0665953	Intron (ENST00000535411.5/8076, intron 9 of 9)	12	8641246	8650554	9309	2	8076	ENST00000543467.5	7529	ENSG00000197614	MFAP5	microfibril associated protein 5	chr12	8642854	8643025	172	8642937	24.5	23.4865	11.4544	18.9495
409	IMR32_ND1_macs3_SPMR_peak_1366	chr12	54393314	54393663	350	*	195	.	11.4443	24.0712	19.5014	210	N	0.032698	Promoter (1-2kb)	12	54391419	54437168	45750	1	102724050	ENST00000688443.2	1895	ENSG00000258137	GPR84-AS1	GPR84, ZNF385A, ITGA5 and GTSF1 antisense RNA 1	chr12	54393314	54393663	350	54393524	25.48	24.0712	11.4443	19.5014
3627	IMR32_ND1_macs3_SPMR_peak_4262	chr22	42314201	42314555	355	*	195	.	11.4443	24.0712	19.5014	144	N	0.0322375	Intron (ENST00000675876.1/6942, intron 1 of 1)	22	42211513	42318239	106727	2	6942	ENST00000675876.1	3684	ENSG00000100207	TCF20	transcription factor 20	chr22	42314201	42314555	355	42314345	25.48	24.0712	11.4443	19.5014
5433	IMR32_ND1_macs3_SPMR_peak_5889	chr8	142470823	142471036	214	*	195	.	11.4443	24.0712	19.5014	118	N	0.053478	Intron (ENST00000643448.1/575, intron 2 of 30)	8	142464016	142545006	80991	1	575	ENST00000323289.6	6807	ENSG00000181790	ADGRB1	adhesion G protein-coupled receptor B1	chr8	142470823	142471036	214	142470941	25.48	24.0712	11.4443	19.5014
6083	IMR32_ND1_macs3_SPMR_peak_908	chr11	14520329	14520645	317	*	195	.	11.4443	24.0712	19.5014	131	N	0.0361019	Promoter (<=1kb)	11	14493783	14520344	26562	2	5682	ENST00000555531.1	0	ENSG00000129084	PSMA1	proteasome 20S subunit alpha 1	chr11	14520329	14520645	317	14520460	25.48	24.0712	11.4443	19.5014
771	IMR32_ND1_macs3_SPMR_peak_1692	chr13	39037824	39038219	396	*	243	.	11.441	29.0782	24.3272	172	N	0.0288914	Promoter (<=1kb)	13	39009865	39038089	28225	2	80209	ENST00000352251.8	0	ENSG00000120685	PROSER1	proline and serine rich 1	chr13	39037824	39038219	396	39037996	33.32	29.0782	11.441	24.3272
3824	IMR32_ND1_macs3_SPMR_peak_444	chr1	197201394	197201732	339	*	243	.	11.441	29.0782	24.3272	143	N	0.0337493	Promoter (<=1kb)	1	197153682	197201293	47612	2	360023	ENST00000367405.5	-101	ENSG00000177888	ZBTB41	zinc finger and BTB domain containing 41	chr1	197201394	197201732	339	197201537	33.32	29.0782	11.441	24.3272
4977	IMR32_ND1_macs3_SPMR_peak_5478	chr7	7968563	7968840	278	*	243	.	11.441	29.0782	24.3272	138	N	0.0411547	Promoter (<=1kb)	7	7968796	8089080	120285	1	113263	ENST00000223145.10	0	ENSG00000106415	GLCCI1	glucocorticoid induced 1	chr7	7968563	7968840	278	7968701	33.32	29.0782	11.441	24.3272
291	IMR32_ND1_macs3_SPMR_peak_126	chr1	60903509	60903953	445	*	457	.	11.4376	51.0033	45.7003	226	N	0.0257025	Intron (ENST00000371191.5/4774, intron 1 of 10)	1	60659634	60868009	208376	2	101926964	ENST00000667362.1	-35500	ENSG00000231252	LOC101926964	uncharacterized LOC101926964	chr1	60903509	60903953	445	60903735	67.63	51.0033	11.4376	45.7003
1192	IMR32_ND1_macs3_SPMR_peak_2070	chr15	70385184	70385518	335	*	212	.	11.4182	25.8724	21.2334	141	N	0.0340842	Distal Intergenic	15	70503907	70505928	2022	2	105370880	ENST00000559752.1	120410	ENSG00000259473	LINC02205	long intergenic non-protein coding RNA 2205	chr15	70385184	70385518	335	70385325	28.42	25.8724	11.4182	21.2334
348	IMR32_ND1_macs3_SPMR_peak_1310	chr12	49060707	49060966	260	*	224	.	11.4036	27.1019	22.4165	140	N	0.04386	Promoter (<=1kb)	12	49018975	49060794	41820	2	8085	ENST00000683543.2	0	ENSG00000167548	KMT2D	lysine methyltransferase 2D	chr12	49060707	49060966	260	49060847	30.38	27.1019	11.4036	22.4165
255	IMR32_ND1_macs3_SPMR_peak_1227	chr12	6925808	6926127	320	*	193	.	11.3726	23.9525	19.3887	108	N	0.0355394	Promoter (1-2kb)	12	6924463	6942321	17859	1	1822	ENST00000356654.8	1345	ENSG00000111676	ATN1	atrophin 1	chr12	6925808	6926127	320	6925916	25.48	23.9525	11.3726	19.3887
503	IMR32_ND1_macs3_SPMR_peak_1450	chr12	82358313	82358992	680	*	199	.	11.3659	24.5492	19.9635	211	N	0.0167146	Promoter (<=1kb)	12	82223681	82358396	134716	2	29080	ENST00000552377.5	0	ENSG00000133773	CCDC59	coiled-coil domain containing 59	chr12	82358313	82358992	680	82358524	26.46	24.5492	11.3659	19.9635
1651	IMR32_ND1_macs3_SPMR_peak_2484	chr17	43907436	43908371	936	*	285	.	11.3516	33.4331	28.5504	791	N	0.0121278	Promoter (<=1kb)	17	43875360	43907536	32177	2	4355	ENST00000269095.9	0	ENSG00000108852	MPP2	MAGUK p55 scaffold protein 2	chr17	43907436	43908371	936	43908227	40.18	33.4331	11.3516	28.5504
1734	IMR32_ND1_macs3_SPMR_peak_2559	chr17	49723564	49723869	306	*	285	.	11.3516	33.4331	28.5504	168	N	0.0370967	Promoter (<=1kb)	17	49716205	49724527	8323	2	81558	ENST00000511743.5	658	ENSG00000121104	FAM117A	family with sequence similarity 117 member A	chr17	49723564	49723869	306	49723732	40.18	33.4331	11.3516	28.5504
2438	IMR32_ND1_macs3_SPMR_peak_3192	chr19	18204132	18204455	324	*	176	.	11.3161	22.0893	17.6072	179	N	0.0349262	Promoter (<=1kb)	19	18196799	18204042	7244	2	5864	ENST00000464076.3	-90	ENSG00000105649	RAB3A	RAB3A, member RAS oncogene family	chr19	18204132	18204455	324	18204311	22.54	22.0893	11.3161	17.6072
5546	IMR32_ND1_macs3_SPMR_peak_5990	chr9	90095724	90095986	263	*	176	.	11.3161	22.0893	17.6072	130	N	0.043027	Distal Intergenic	9	90020654	90041499	20846	2	286370	ENST00000426593.1	-54225	ENSG00000227555	MIR4290HG	MIR4290 host gene	chr9	90095724	90095986	263	90095854	22.54	22.0893	11.3161	17.6072
33	IMR32_ND1_macs3_SPMR_peak_1027	chr11	65572366	65572590	225	*	181	.	11.3109	22.6606	18.1456	116	N	0.0502707	Promoter (<=1kb)	11	65572462	65574190	1729	1	23625	ENST00000449319.2	0	ENSG00000176973	FAM89B	family with sequence similarity 89 member B	chr11	65572366	65572590	225	65572482	23.52	22.6606	11.3109	18.1456
1020	IMR32_ND1_macs3_SPMR_peak_1916	chr14	101947998	101948333	336	*	181	.	11.3109	22.6606	18.1456	123	N	0.0336634	Exon (ENST00000607414.2/ENST00000607414.2, exon 1 of 1)	14	101964573	102004683	40111	1	1778	ENST00000680001.1	-16240	ENSG00000197102	DYNC1H1	dynein cytoplasmic 1 heavy chain 1	chr14	101947998	101948333	336	101948121	23.52	22.6606	11.3109	18.1456
1613	IMR32_ND1_macs3_SPMR_peak_245	chr1	113905035	113905396	362	*	181	.	11.3109	22.6606	18.1456	268	N	0.0312456	Promoter (<=1kb)	1	113894748	113905070	10323	2	10717	ENST00000256658.8	0	ENSG00000134262	AP4B1	adaptor related protein complex 4 subunit beta 1	chr1	113905035	113905396	362	113905303	23.52	22.6606	11.3109	18.1456
3209	IMR32_ND1_macs3_SPMR_peak_3887	chr2	218886489	218886809	321	*	181	.	11.3109	22.6606	18.1456	187	N	0.0352364	Promoter (2-3kb)	2	218883850	218890099	6250	1	80326	ENST00000483911.1	2639	ENSG00000135925	WNT10A	Wnt family member 10A	chr2	218886489	218886809	321	218886676	23.52	22.6606	11.3109	18.1456
3237	IMR32_ND1_macs3_SPMR_peak_3911	chr2	231604741	231605027	287	*	181	.	11.3109	22.6606	18.1456	161	N	0.0394108	Distal Intergenic	2	231592864	231594276	1413	1	165100	ENST00000313965.4	11877	ENSG00000177673	TEX44	testis expressed 44	chr2	231604741	231605027	287	231604902	23.52	22.6606	11.3109	18.1456
3370	IMR32_ND1_macs3_SPMR_peak_4030	chr20	37527805	37528230	426	*	181	.	11.3109	22.6606	18.1456	213	N	0.0265514	Promoter (<=1kb)	20	37502414	37527862	25449	2	10904	ENST00000467603.1	0	ENSG00000166619	BLCAP	BLCAP apoptosis inducing factor	chr20	37527805	37528230	426	37528018	23.52	22.6606	11.3109	18.1456
5134	IMR32_ND1_macs3_SPMR_peak_5619	chr7	92134391	92134690	300	*	181	.	11.3109	22.6606	18.1456	113	N	0.037703	Promoter (<=1kb)	7	92084987	92134503	49517	2	1595	ENST00000691309.1	0	ENSG00000001630	CYP51A1	cytochrome P450 family 51 subfamily A member 1	chr7	92134391	92134690	300	92134504	23.52	22.6606	11.3109	18.1456
5645	IMR32_ND1_macs3_SPMR_peak_6079	chr9	128067367	128067585	219	*	181	.	11.3109	22.6606	18.1456	87	N	0.0516479	Promoter (<=1kb)	9	128061233	128067320	6088	2	203245	ENST00000373078.5	-47	ENSG00000171169	NAIF1	nuclear apoptosis inducing factor 1	chr9	128067367	128067585	219	128067454	23.52	22.6606	11.3109	18.1456
5982	IMR32_ND1_macs3_SPMR_peak_817	chr10	101042880	101043268	389	*	181	.	11.3109	22.6606	18.1456	268	N	0.0290769	Distal Intergenic	10	101037952	101041240	3289	1	81855	ENST00000470252.1	4928	ENSG00000107819	SFXN3	sideroflexin 3	chr10	101042880	101043268	389	101043148	23.52	22.6606	11.3109	18.1456
4571	IMR32_ND1_macs3_SPMR_peak_5111	chr6	33848612	33848841	230	*	210	.	11.2903	25.6535	21.0203	134	N	0.0490883	Distal Intergenic	6	33891327	33915115	23789	1	105375026	ENST00000666355.1	-42486	ENSG00000233183	LOC105375026	uncharacterized LOC105375026	chr6	33848612	33848841	230	33848746	28.42	25.6535	11.2903	21.0203
1969	IMR32_ND1_macs3_SPMR_peak_2770	chr17	75046874	75047327	454	*	228	.	11.2809	27.5165	22.8233	204	N	0.0248478	Promoter (<=1kb)	17	75038863	75046969	8107	2	10476	ENST00000301587.9	0	ENSG00000167863	ATP5PD	ATP synthase peripheral stalk subunit d	chr17	75046874	75047327	454	75047078	31.36	27.5165	11.2809	22.8233
2146	IMR32_ND1_macs3_SPMR_peak_293	chr1	151790447	151790887	441	*	240	.	11.2756	28.7754	24.0343	205	N	0.0255683	Promoter (<=1kb)	1	151790804	151791670	867	1	109729141	ENST00000533481.2	0	ENSG00000203288	TDRKH-AS1	TDRKH antisense RNA 1	chr1	151790447	151790887	441	151790652	33.32	28.7754	11.2756	24.0343
4521	IMR32_ND1_macs3_SPMR_peak_5067	chr6	14953764	14954132	369	*	174	.	11.2372	21.9613	17.482	137	N	0.0304531	Intron (ENST00000629853.2/105374945, intron 2 of 3)	6	14976213	15009012	32800	2	105374945	ENST00000659197.1	54880	NA	LOC105374945	uncharacterized LOC105374945	chr6	14953764	14954132	369	14953901	22.54	21.9613	11.2372	17.482
453	IMR32_ND1_macs3_SPMR_peak_1405	chr12	57868919	57869135	217	*	197	.	11.2302	24.3221	19.7413	94	N	0.0517521	Distal Intergenic	12	57869834	57872870	3037	2	283387	ENST00000661247.1	3735	ENSG00000245651	LOC283387	uncharacterized LOC283387	chr12	57868919	57869135	217	57869013	26.46	24.3221	11.2302	19.7413
2676	IMR32_ND1_macs3_SPMR_peak_3406	chr2	9423361	9423585	225	*	256	.	11.17	30.4923	25.6957	109	N	0.0496444	Promoter (<=1kb)	2	9403475	9423528	20054	2	9270	ENST00000355346.9	0	ENSG00000119185	ITGB1BP1	integrin subunit beta 1 binding protein 1	chr2	9423361	9423585	225	9423470	36.26	30.4923	11.17	25.6957
2118	IMR32_ND1_macs3_SPMR_peak_2904	chr17	81966839	81967171	333	*	226	.	11.1673	27.3133	22.6238	161	N	0.0335354	Distal Intergenic	17	81956883	81961840	4958	2	147111	ENST00000425009.1	-4999	ENSG00000185269	NOTUM	notum, palmitoleoyl-protein carboxylesterase	chr17	81966839	81967171	333	81967000	31.36	27.3133	11.1673	22.6238
1307	IMR32_ND1_macs3_SPMR_peak_2174	chr15	96066971	96067172	202	*	179	.	11.1606	22.4154	17.9261	93	N	0.0552505	Promoter (2-3kb)	15	96045341	96064357	19017	2	105370998	ENST00000648034.1	-2614	NA	LOC105370998	uncharacterized LOC105370998	chr15	96066971	96067172	202	96067064	23.52	22.4154	11.1606	17.9261
2287	IMR32_ND1_macs3_SPMR_peak_3056	chr19	3557610	3557907	298	*	231	.	11.1143	27.847	23.1433	114	N	0.0372963	Promoter (<=1kb)	19	3544199	3557586	13388	2	126321	ENST00000355415.7	-24	ENSG00000161091	MFSD12	major facilitator superfamily domain containing 12	chr19	3557610	3557907	298	3557724	32.34	27.847	11.1143	23.1433
3417	IMR32_ND1_macs3_SPMR_peak_4073	chr20	50015058	50015266	209	*	231	.	11.1143	27.847	23.1433	114	N	0.0531785	Distal Intergenic	20	50040716	50041504	789	2	100887755	ENST00000431460.1	26238	NA	TRERNA1	translation regulatory long non-coding RNA 1	chr20	50015058	50015266	209	50015172	32.34	27.847	11.1143	23.1433
4586	IMR32_ND1_macs3_SPMR_peak_5125	chr6	35569188	35569531	344	*	231	.	11.1143	27.847	23.1433	134	N	0.032309	Promoter (2-3kb)	6	35563135	35566952	3818	2	124901310	ENST00000688067.1	-2236	ENSG00000289456	LOC124901310	uncharacterized LOC124901310	chr6	35569188	35569531	344	35569322	32.34	27.847	11.1143	23.1433
4806	IMR32_ND1_macs3_SPMR_peak_5323	chr6	132814157	132814623	467	*	231	.	11.1143	27.847	23.1433	112	N	0.0237994	Promoter (<=1kb)	6	132814569	132817564	2996	1	6206	ENST00000230050.4	0	ENSG00000112306	RPS12	ribosomal protein S12	chr6	132814157	132814623	467	132814269	32.34	27.847	11.1143	23.1433
5425	IMR32_ND1_macs3_SPMR_peak_5881	chr8	140464322	140464618	297	*	231	.	11.1143	27.847	23.1433	141	N	0.0374219	Distal Intergenic	8	139727725	140458579	730855	2	83696	ENST00000648948.2	-5743	ENSG00000167632	TRAPPC9	trafficking protein particle complex subunit 9	chr8	140464322	140464618	297	140464463	32.34	27.847	11.1143	23.1433
5762	IMR32_ND1_macs3_SPMR_peak_619	chr1	236795149	236795366	218	*	183	.	11.0908	22.8892	18.3689	119	N	0.0508752	Promoter (<=1kb)	1	236795260	236900656	105397	1	4548	ENST00000680454.1	0	ENSG00000116984	MTR	5-methyltetrahydrofolate-homocysteine methyltransferase	chr1	236795149	236795366	218	236795268	24.5	22.8892	11.0908	18.3689
62	IMR32_ND1_macs3_SPMR_peak_1053	chr11	68903766	68903988	223	*	166	.	11.0851	21.1487	16.6991	108	N	0.049709	Promoter (<=1kb)	11	68891276	68903786	12511	2	219927	ENST00000450904.6	0	ENSG00000197345	MRPL21	mitochondrial ribosomal protein L21	chr11	68903766	68903988	223	68903874	21.56	21.1487	11.0851	16.6991
90	IMR32_ND1_macs3_SPMR_peak_1079	chr11	73142347	73142704	358	*	166	.	11.0851	21.1487	16.6991	213	N	0.030964	Promoter (<=1kb)	11	72836745	73142318	305574	2	9873	ENST00000409418.9	-29	ENSG00000137478	FCHSD2	FCH and double SH3 domains 2	chr11	73142347	73142704	358	73142560	21.56	21.1487	11.0851	16.6991
200	IMR32_ND1_macs3_SPMR_peak_1178	chr11	129331917	129332158	242	*	166	.	11.0851	21.1487	16.6991	104	N	0.0458062	Distal Intergenic	11	129375848	129452279	76432	1	8538	ENST00000281437.6	-43690	ENSG00000043039	BARX2	BARX homeobox 2	chr11	129331917	129332158	242	129332021	21.56	21.1487	11.0851	16.6991
776	IMR32_ND1_macs3_SPMR_peak_1697	chr13	41424720	41424999	280	*	166	.	11.0851	21.1487	16.6991	142	N	0.0395896	Distal Intergenic	13	41442770	41443666	897	1	100506759	ENST00000421076.2	-17771	NA	OR7E37P	olfactory receptor family 7 subfamily E member 37 pseudogene	chr13	41424720	41424999	280	41424862	21.56	21.1487	11.0851	16.6991
911	IMR32_ND1_macs3_SPMR_peak_1818	chr14	51742445	51742846	402	*	166	.	11.0851	21.1487	16.6991	156	N	0.0275749	Distal Intergenic	14	51765276	51825422	60147	1	101927598	ENST00000553312.1	-22430	NA	LOC101927598	uncharacterized LOC101927598	chr14	51742445	51742846	402	51742601	21.56	21.1487	11.0851	16.6991
993	IMR32_ND1_macs3_SPMR_peak_1892	chr14	91060931	91061118	188	*	166	.	11.0851	21.1487	16.6991	77	N	0.0589633	Promoter (<=1kb)	14	91060832	91167378	106547	1	80017	ENST00000522837.5	99	ENSG00000133943	DGLUCY	D-glutamate cyclase	chr14	91060931	91061118	188	91061008	21.56	21.1487	11.0851	16.6991
1333	IMR32_ND1_macs3_SPMR_peak_2198	chr16	920783	920992	210	*	166	.	11.0851	21.1487	16.6991	116	N	0.0527862	Promoter (<=1kb)	16	921033	934266	13234	1	101929387	ENST00000567820.1	-41	ENSG00000260439	LMF1-AS1	LMF1 antisense RNA 1	chr16	920783	920992	210	920899	21.56	21.1487	11.0851	16.6991
1394	IMR32_ND1_macs3_SPMR_peak_2252	chr16	13634317	13634527	211	*	166	.	11.0851	21.1487	16.6991	111	N	0.052536	Distal Intergenic	16	13730137	13779748	49612	2	124903645	ENST00000573369.5	145221	NA	LOC124903645	uncharacterized LOC124903645	chr16	13634317	13634527	211	13634428	21.56	21.1487	11.0851	16.6991
1470	IMR32_ND1_macs3_SPMR_peak_2320	chr16	57735588	57735825	238	*	166	.	11.0851	21.1487	16.6991	133	N	0.0465761	Promoter (<=1kb)	16	57735739	57752055	16317	1	10300	ENST00000562592.5	0	ENSG00000140854	KATNB1	katanin regulatory subunit B1	chr16	57735588	57735825	238	57735721	21.56	21.1487	11.0851	16.6991
1515	IMR32_ND1_macs3_SPMR_peak_2361	chr17	2711746	2712017	272	*	166	.	11.0851	21.1487	16.6991	108	N	0.040754	Promoter (<=1kb)	17	2712012	2713607	1596	1	105371592	ENST00000572876.2	0	NA	LOC105371592	uncharacterized LOC105371592	chr17	2711746	2712017	272	2711854	21.56	21.1487	11.0851	16.6991
2308	IMR32_ND1_macs3_SPMR_peak_3075	chr19	4723741	4724112	372	*	166	.	11.0851	21.1487	16.6991	234	N	0.0297987	Promoter (<=1kb)	19	4675224	4723843	48620	2	91039	ENST00000601130.6	0	ENSG00000142002	DPP9	dipeptidyl peptidase 9	chr19	4723741	4724112	372	4723975	21.56	21.1487	11.0851	16.6991
2390	IMR32_ND1_macs3_SPMR_peak_3149	chr19	13633044	13633330	287	*	166	.	11.0851	21.1487	16.6991	186	N	0.038624	Promoter (<=1kb)	19	13371761	13633025	261265	2	773	ENST00000574974.3	-19	ENSG00000141837	CACNA1A	calcium voltage-gated channel subunit alpha1 A	chr19	13633044	13633330	287	13633230	21.56	21.1487	11.0851	16.6991
2437	IMR32_ND1_macs3_SPMR_peak_3191	chr19	18192777	18193249	473	*	166	.	11.0851	21.1487	16.6991	258	N	0.0234357	Promoter (<=1kb)	19	18193218	18194160	943	1	84769	ENST00000534421.1	0	ENSG00000254858	MPV17L2	MPV17 mitochondrial inner membrane protein like 2	chr19	18192777	18193249	473	18193035	21.56	21.1487	11.0851	16.6991
3087	IMR32_ND1_macs3_SPMR_peak_3777	chr2	120847819	120848070	252	*	166	.	11.0851	21.1487	16.6991	108	N	0.0439885	Intron (ENST00000482119.6/2736, intron 2 of 3)	2	120866378	120867403	1026	2	124907880	ENST00000603720.1	19333	ENSG00000271709	LOC124907880	uncharacterized LOC124907880	chr2	120847819	120848070	252	120847927	21.56	21.1487	11.0851	16.6991
3170	IMR32_ND1_macs3_SPMR_peak_3851	chr2	199310024	199310252	229	*	166	.	11.0851	21.1487	16.6991	85	N	0.0484066	Intron (ENST00000417098.6/23314, intron 9 of 10)	2	199269721	199329033	59313	2	23314	ENST00000700192.1	18781	ENSG00000119042	SATB2	SATB homeobox 2	chr2	199310024	199310252	229	199310109	21.56	21.1487	11.0851	16.6991
3280	IMR32_ND1_macs3_SPMR_peak_3950	chr20	2102261	2102995	735	*	166	.	11.0851	21.1487	16.6991	363	N	0.0150818	Promoter (<=1kb)	20	2102891	2177038	74148	1	140901	ENST00000493263.1	0	ENSG00000125834	STK35	serine/threonine kinase 35	chr20	2102261	2102995	735	2102624	21.56	21.1487	11.0851	16.6991
3343	IMR32_ND1_macs3_SPMR_peak_4006	chr20	33685217	33685448	232	*	166	.	11.0851	21.1487	16.6991	117	N	0.0477806	Promoter (<=1kb)	20	33675477	33686385	10909	2	1869	ENST00000343380.6	937	ENSG00000101412	E2F1	E2F transcription factor 1	chr20	33685217	33685448	232	33685334	21.56	21.1487	11.0851	16.6991
3366	IMR32_ND1_macs3_SPMR_peak_4027	chr20	37178876	37179130	255	*	166	.	11.0851	21.1487	16.6991	144	N	0.043471	Promoter (<=1kb)	20	37179161	37241619	62459	1	6185	ENST00000373622.9	-31	ENSG00000118705	RPN2	ribophorin II	chr20	37178876	37179130	255	37179020	21.56	21.1487	11.0851	16.6991
3466	IMR32_ND1_macs3_SPMR_peak_4117	chr21	21559368	21559612	245	*	166	.	11.0851	21.1487	16.6991	137	N	0.0452453	Distal Intergenic	21	21463741	21468783	5043	1	4685	ENST00000484983.1	95627	ENSG00000154654	NCAM2	neural cell adhesion molecule 2	chr21	21559368	21559612	245	21559505	21.56	21.1487	11.0851	16.6991
3527	IMR32_ND1_macs3_SPMR_peak_4172	chr22	20079893	20080296	404	*	166	.	11.0851	21.1487	16.6991	259	N	0.0274384	Promoter (<=1kb)	22	20080221	20111872	31652	1	54487	ENST00000704820.1	0	ENSG00000128191	DGCR8	DGCR8 microprocessor complex subunit	chr22	20079893	20080296	404	20080152	21.56	21.1487	11.0851	16.6991
3541	IMR32_ND1_macs3_SPMR_peak_4185	chr22	23180328	23180559	232	*	166	.	11.0851	21.1487	16.6991	131	N	0.0477806	Promoter (<=1kb)	22	23180365	23315950	135586	1	613	ENST00000359540.7	0	ENSG00000186716	BCR	BCR activator of RhoGEF and GTPase	chr22	23180328	23180559	232	23180459	21.56	21.1487	11.0851	16.6991
3634	IMR32_ND1_macs3_SPMR_peak_4269	chr22	42388485	42388681	197	*	166	.	11.0851	21.1487	16.6991	100	N	0.0562695	Intron (ENST00000329021.10/150372, intron 4 of 5)	22	42364400	42369290	4891	2	102723775	ENST00000432473.3	-19195	ENSG00000229891	LINC01315	long intergenic non-protein coding RNA 1315	chr22	42388485	42388681	197	42388585	21.56	21.1487	11.0851	16.6991
3911	IMR32_ND1_macs3_SPMR_peak_4518	chr3	159856499	159857040	542	*	166	.	11.0851	21.1487	16.6991	110	N	0.0204522	Intron (ENST00000476809.7/100505385, intron 4 of 9)	3	159852992	159894723	41732	1	29970	ENST00000482885.1	3507	ENSG00000151967	SCHIP1	schwannomin interacting protein 1	chr3	159856499	159857040	542	159856609	21.56	21.1487	11.0851	16.6991
4045	IMR32_ND1_macs3_SPMR_peak_4639	chr4	41256701	41256938	238	*	166	.	11.0851	21.1487	16.6991	102	N	0.0465761	Promoter (<=1kb)	4	41220074	41256727	36654	2	101410542	ENST00000507190.1	0	ENSG00000251173	UCHL1-DT	UCHL1 divergent transcript	chr4	41256701	41256938	238	41256803	21.56	21.1487	11.0851	16.6991
4145	IMR32_ND1_macs3_SPMR_peak_4729	chr4	143883392	143883745	354	*	166	.	11.0851	21.1487	16.6991	211	N	0.0313138	Intron (ENST00000641328.1/105377459, intron 6 of 6)	4	143870896	143905519	34624	2	2996	ENST00000506264.5	21774	ENSG00000197465	GYPE	glycophorin E (MNS blood group)	chr4	143883392	143883745	354	143883603	21.56	21.1487	11.0851	16.6991
4204	IMR32_ND1_macs3_SPMR_peak_4782	chr5	15601320	15601523	204	*	166	.	11.0851	21.1487	16.6991	111	N	0.0543387	Intron (ENST00000504595.2/23194, intron 1 of 3)	5	15602189	15607348	5160	2	101929472	ENST00000510456.1	5825	ENSG00000250250	CTD-2350J17.1	uncharacterized LOC101929472	chr5	15601320	15601523	204	15601431	21.56	21.1487	11.0851	16.6991
4272	IMR32_ND1_macs3_SPMR_peak_4843	chr5	78359827	78360062	236	*	166	.	11.0851	21.1487	16.6991	97	N	0.0469708	Promoter (<=1kb)	5	78342333	78360414	18082	2	124901010	ENST00000513755.3	352	NA	LOC124901010	uncharacterized LOC124901010	chr5	78359827	78360062	236	78359924	21.56	21.1487	11.0851	16.6991
4368	IMR32_ND1_macs3_SPMR_peak_493	chr1	206202977	206203297	321	*	166	.	11.0851	21.1487	16.6991	143	N	0.034533	Promoter (<=1kb)	1	206203346	206205829	2484	1	23380	ENST00000603708.1	-49	ENSG00000266028	SRGAP2	SLIT-ROBO Rho GTPase activating protein 2	chr1	206202977	206203297	321	206203120	21.56	21.1487	11.0851	16.6991
4847	IMR32_ND1_macs3_SPMR_peak_5360	chr6	150866245	150866473	229	*	166	.	11.0851	21.1487	16.6991	143	N	0.0484066	Promoter (<=1kb)	6	150866333	151101885	235553	1	25902	ENST00000618312.4	0	ENSG00000120254	MTHFD1L	methylenetetrahydrofolate dehydrogenase (NADP+ dependent) 1 like	chr6	150866245	150866473	229	150866388	21.56	21.1487	11.0851	16.6991
5548	IMR32_ND1_macs3_SPMR_peak_5992	chr9	90223301	90223627	327	*	166	.	11.0851	21.1487	16.6991	90	N	0.0338994	Distal Intergenic	9	90020654	90041499	20846	2	286370	ENST00000426593.1	-181802	ENSG00000227555	MIR4290HG	MIR4290 host gene	chr9	90223301	90223627	327	90223391	21.56	21.1487	11.0851	16.6991
5587	IMR32_ND1_macs3_SPMR_peak_6026	chr9	97984654	97984950	297	*	166	.	11.0851	21.1487	16.6991	137	N	0.0373236	Promoter (<=1kb)	9	97984592	98005135	20544	1	10541	ENST00000473205.1	62	ENSG00000136938	ANP32B	acidic nuclear phosphoprotein 32 family member B	chr9	97984654	97984950	297	97984791	21.56	21.1487	11.0851	16.6991
5620	IMR32_ND1_macs3_SPMR_peak_6056	chr9	115254863	115255138	276	*	166	.	11.0851	21.1487	16.6991	184	N	0.0401634	Promoter (<=1kb)	9	115252538	115254251	1714	2	105376233	ENST00000444701.1	-612	NA	LOC105376233	uncharacterized LOC105376233	chr9	115254863	115255138	276	115255047	21.56	21.1487	11.0851	16.6991
5693	IMR32_ND1_macs3_SPMR_peak_6121	chr9	133376076	133376447	372	*	166	.	11.0851	21.1487	16.6991	86	N	0.0297987	Promoter (<=1kb)	9	133376366	133406096	29731	1	169436	ENST00000371957.4	0	ENSG00000198870	STKLD1	serine/threonine kinase like domain containing 1	chr9	133376076	133376447	372	133376162	21.56	21.1487	11.0851	16.6991
5718	IMR32_ND1_macs3_SPMR_peak_6144	chr9	136118651	136118906	256	*	166	.	11.0851	21.1487	16.6991	139	N	0.0433012	Promoter (<=1kb)	9	136114589	136118875	4287	2	90120	ENST00000418388.6	0	ENSG00000238227	TMEM250	transmembrane protein 250	chr9	136118651	136118906	256	136118790	21.56	21.1487	11.0851	16.6991
5727	IMR32_ND1_macs3_SPMR_peak_6152	chr9	137223411	137223662	252	*	166	.	11.0851	21.1487	16.6991	112	N	0.0439885	Promoter (1-2kb)	9	137220259	137222240	1982	2	727800	ENST00000391553.3	-1171	ENSG00000212864	RNF208	ring finger protein 208	chr9	137223411	137223662	252	137223523	21.56	21.1487	11.0851	16.6991
5745	IMR32_ND1_macs3_SPMR_peak_6169	chrX	72306881	72307127	247	*	166	.	11.0851	21.1487	16.6991	102	N	0.0448789	Promoter (<=1kb)	23	72301650	72306987	5338	2	4435	ENST00000246139.9	0	ENSG00000125931	CITED1	Cbp/p300 interacting transactivator with Glu/Asp rich carboxy-terminal domain 1	chrX	72306881	72307127	247	72306983	21.56	21.1487	11.0851	16.6991
5801	IMR32_ND1_macs3_SPMR_peak_654	chr10	5416960	5417323	364	*	166	.	11.0851	21.1487	16.6991	256	N	0.0304536	Intron (ENST00000355029.9/10276, intron 1 of 11)	10	5412557	5459056	46500	1	10276	ENST00000355029.9	4403	ENSG00000173848	NET1	neuroepithelial cell transforming 1	chr10	5416960	5417323	364	5417216	21.56	21.1487	11.0851	16.6991
5820	IMR32_ND1_macs3_SPMR_peak_671	chr10	15636019	15636264	246	*	166	.	11.0851	21.1487	16.6991	124	N	0.0450614	Intron (ENST00000378076.4/8516, intron 13 of 29)	10	15611510	15644145	32636	2	8516	ENST00000468882.1	7881	ENSG00000077943	ITGA8	integrin subunit alpha 8	chr10	15636019	15636264	246	15636143	21.56	21.1487	11.0851	16.6991
5846	IMR32_ND1_macs3_SPMR_peak_695	chr10	35090260	35090786	527	*	166	.	11.0851	21.1487	16.6991	119	N	0.0210343	Promoter (<=1kb)	10	35008504	35090595	82092	2	8453	ENST00000626172.3	0	ENSG00000108094	CUL2	cullin 2	chr10	35090260	35090786	527	35090379	21.56	21.1487	11.0851	16.6991
5857	IMR32_ND1_macs3_SPMR_peak_704	chr10	45091986	45092244	259	*	166	.	11.0851	21.1487	16.6991	117	N	0.0427996	Intron (ENST00000602156.5/100133308, intron 3 of 3)	10	45100166	45107988	7823	2	100133308	ENST00000423875.1	15744	NA	RSU1P2	Ras suppressor protein 1 pseudogene 2	chr10	45091986	45092244	259	45092103	21.56	21.1487	11.0851	16.6991
6099	IMR32_ND1_macs3_SPMR_peak_922	chr11	22349566	22349899	334	*	166	.	11.0851	21.1487	16.6991	114	N	0.0331889	Intron (ENST00000263160.4/57084, intron 3 of 11)	11	22342977	22360965	17989	1	57084	ENST00000534115.1	6589	ENSG00000091664	SLC17A6	solute carrier family 17 member 6	chr11	22349566	22349899	334	22349680	21.56	21.1487	11.0851	16.6991
6152	IMR32_ND1_macs3_SPMR_peak_970	chr11	48024865	48025121	257	*	166	.	11.0851	21.1487	16.6991	141	N	0.0431327	Intron (ENST00000698881.1/5795, intron 1 of 24)	11	48044804	48121147	76344	1	5795	ENST00000526550.1	-19683	ENSG00000149177	PTPRJ	protein tyrosine phosphatase receptor type J	chr11	48024865	48025121	257	48025006	21.56	21.1487	11.0851	16.6991
963	IMR32_ND1_macs3_SPMR_peak_1865	chr14	76920005	76920324	320	*	172	.	11.0827	21.7105	17.2408	186	N	0.0346334	Distal Intergenic	14	76927974	76948727	20754	2	124903349	ENST00000688632.1	28403	NA	LOC124903349	uncharacterized LOC124903349	chr14	76920005	76920324	320	76920191	22.54	21.7105	11.0827	17.2408
1004	IMR32_ND1_macs3_SPMR_peak_1901	chr14	95534645	95535098	454	*	166	.	11.0782	21.1375	16.6991	259	N	0.0244013	Promoter (<=1kb)	14	95521988	95534652	12665	2	283596	ENST00000671157.2	0	ENSG00000247092	SNHG10	small nucleolar RNA host gene 10	chr14	95534645	95535098	454	95534904	21.56	21.1375	11.0782	16.6991
1284	IMR32_ND1_macs3_SPMR_peak_2153	chr15	88455054	88455313	260	*	242	.	11.0668	29.0226	24.2758	140	N	0.0425646	Distal Intergenic	15	88459478	88464813	5336	2	26589	ENST00000559538.1	9500	ENSG00000259494	MRPL46	mitochondrial ribosomal protein L46	chr15	88455054	88455313	260	88455194	34.3	29.0226	11.0668	24.2758
2861	IMR32_ND1_macs3_SPMR_peak_3573	chr2	48196251	48196636	386	*	212	.	11.0474	25.8533	21.2146	226	N	0.0286202	Intron (ENST00000651429.1/105374591, intron 2 of 8)	2	47942734	48180341	237608	2	105374591	ENST00000649883.1	-15910	NA	LOC105374591	uncharacterized LOC105374591	chr2	48196251	48196636	386	48196477	29.4	25.8533	11.0474	21.2146
4758	IMR32_ND1_macs3_SPMR_peak_5280	chr6	110331862	110332163	302	*	212	.	11.0474	25.8533	21.2146	186	N	0.0365808	Intron (ENST00000338882.5/728464, intron 1 of 4)	6	110341973	110354563	12591	1	102724586	ENST00000666440.1	-9810	NA	LOC102724586	uncharacterized LOC102724586	chr6	110331862	110332163	302	110332048	29.4	25.8533	11.0474	21.2146
1591	IMR32_ND1_macs3_SPMR_peak_243	chr1	113416101	113416445	345	*	206	.	11.0428	25.2282	20.627	117	N	0.0320081	Intron (ENST00000307546.14/260425, intron 1 of 20)	1	113391261	113404455	13195	1	260425	ENST00000477955.1	24840	ENSG00000081026	MAGI3	membrane associated guanylate kinase, WW and PDZ domain containing 3	chr1	113416101	113416445	345	113416218	28.42	25.2282	11.0428	20.627
4693	IMR32_ND1_macs3_SPMR_peak_5221	chr6	78867451	78868065	615	*	188	.	11.0269	23.379	18.8449	452	N	0.0179299	Promoter (<=1kb)	6	78867551	78903102	35552	1	134728	ENST00000369940.7	0	ENSG00000146243	IRAK1BP1	interleukin 1 receptor associated kinase 1 binding protein 1	chr6	78867451	78868065	615	78867903	25.48	23.379	11.0269	18.8449
1744	IMR32_ND1_macs3_SPMR_peak_2568	chr17	50150986	50151279	294	*	247	.	11.0209	29.5692	24.7939	156	N	0.0374861	Promoter (<=1kb)	17	50133737	50150677	16941	2	84687	ENST00000612501.2	-309	ENSG00000108819	PPP1R9B	protein phosphatase 1 regulatory subunit 9B	chr17	50150986	50151279	294	50151142	35.28	29.5692	11.0209	24.7939
455	IMR32_ND1_macs3_SPMR_peak_1407	chr12	58148422	58148750	329	*	182	.	11.0208	22.774	18.2559	113	N	0.0334979	Distal Intergenic	12	58087892	58093362	5471	1	105369785	ENST00000548215.1	60530	ENSG00000257541	LINC02403	long intergenic non-protein coding RNA 2403	chr12	58148422	58148750	329	58148535	24.5	22.774	11.0208	18.2559
3825	IMR32_ND1_macs3_SPMR_peak_4440	chr3	104816108	104816341	234	*	182	.	11.0208	22.774	18.2559	103	N	0.0470974	Distal Intergenic	3	105366909	105576900	209992	1	214	ENST00000306107.9	-550568	ENSG00000170017	ALCAM	activated leukocyte cell adhesion molecule	chr3	104816108	104816341	234	104816211	24.5	22.774	11.0208	18.2559
148	IMR32_ND1_macs3_SPMR_peak_1130	chr11	113014293	113014511	219	*	171	.	11.0071	21.5877	17.1223	101	N	0.0502607	Intron (ENST00000621518.4/4684, intron 2 of 19)	11	112959279	112963460	4182	2	101928847	ENST00000500537.2	-50833	ENSG00000247416	LOC101928847	uncharacterized LOC101928847	chr11	113014293	113014511	219	113014394	22.54	21.5877	11.0071	17.1223
3106	IMR32_ND1_macs3_SPMR_peak_3794	chr2	136858737	136858979	243	*	165	.	10.9993	21.0099	16.5791	98	N	0.0452646	Intron (ENST00000472720.5/80731, intron 1 of 3)	2	136765545	137677718	912174	1	80731	ENST00000409968.6	93192	ENSG00000144229	THSD7B	thrombospondin type 1 domain containing 7B	chr2	136858737	136858979	243	136858835	21.56	21.0099	10.9993	16.5791
4563	IMR32_ND1_macs3_SPMR_peak_5104	chr6	26188999	26189248	250	*	165	.	10.9993	21.0099	16.5791	118	N	0.0439972	Promoter (<=1kb)	6	26188710	26189112	403	2	8360	ENST00000614247.2	0	ENSG00000277157	H4C4	H4 clustered histone 4	chr6	26188999	26189248	250	26189117	21.56	21.0099	10.9993	16.5791
2098	IMR32_ND1_macs3_SPMR_peak_2887	chr17	81346004	81346452	449	*	272	.	10.9929	32.0596	27.218	310	N	0.0244831	Distal Intergenic	17	81311270	81330674	19405	2	284186	ENST00000650606.1	-15330	ENSG00000185332	TMEM105	TMEM105 long non-coding RNA	chr17	81346004	81346452	449	81346314	39.2	32.0596	10.9929	27.218
412	IMR32_ND1_macs3_SPMR_peak_1369	chr12	55057515	55057882	368	*	193	.	10.9682	23.882	19.3192	219	N	0.0298049	Distal Intergenic	12	55019974	55030017	10044	1	58158	ENST00000242994.4	37541	ENSG00000123307	NEUROD4	neuronal differentiation 4	chr12	55057515	55057882	368	55057734	26.46	23.882	10.9682	19.3192
1205	IMR32_ND1_macs3_SPMR_peak_2082	chr15	74224916	74225190	275	*	187	.	10.9603	23.2681	18.7352	114	N	0.0398556	Intron (ENST00000635913.2/80125, intron 2 of 19)	15	74217201	74336141	118941	1	80125	ENST00000635913.2	7715	ENSG00000140481	CCDC33	coiled-coil domain containing 33	chr15	74224916	74225190	275	74225030	25.48	23.2681	10.9603	18.7352
1002	IMR32_ND1_macs3_SPMR_peak_190	chr1	93078969	93079352	384	*	228	.	10.9536	27.5536	22.8587	179	N	0.028525	Promoter (<=1kb)	1	93079235	93139079	59845	1	22823	ENST00000540243.5	0	ENSG00000143033	MTF2	metal response element binding transcription factor 2	chr1	93078969	93079352	384	93079148	32.34	27.5536	10.9536	22.8587
4821	IMR32_ND1_macs3_SPMR_peak_5337	chr6	142518372	142518587	216	*	181	.	10.9517	22.6601	18.1456	98	N	0.0507023	Distal Intergenic	6	142526458	142538054	11597	2	153910	ENST00000654741.1	19467	ENSG00000236366	LOC153910	uncharacterized LOC153910	chr6	142518372	142518587	216	142518470	24.5	22.6601	10.9517	18.1456
3764	IMR32_ND1_macs3_SPMR_peak_4386	chr3	52057262	52057577	316	*	164	.	10.9216	20.8842	16.456	118	N	0.034562	Promoter (<=1kb)	3	52048919	52056571	7653	2	1849	ENST00000495880.2	-691	ENSG00000164086	DUSP7	dual specificity phosphatase 7	chr3	52057262	52057577	316	52057380	21.56	20.8842	10.9216	16.456
1694	IMR32_ND1_macs3_SPMR_peak_2522	chr17	45172553	45172775	223	*	198	.	10.9142	24.396	19.8133	104	N	0.0489426	Promoter (1-2kb)	17	45168800	45171485	2686	2	105371795	ENST00000589796.2	-1068	ENSG00000267288	LOC105371795	uncharacterized LOC105371795	chr17	45172553	45172775	223	45172657	27.44	24.396	10.9142	19.8133
2768	IMR32_ND1_macs3_SPMR_peak_349	chr1	160366785	160367103	319	*	198	.	10.9142	24.396	19.8133	133	N	0.0342138	Promoter (<=1kb)	1	160367071	160372846	5776	1	4807	ENST00000302101.6	0	ENSG00000171786	NHLH1	nescient helix-loop-helix 1	chr1	160366785	160367103	319	160366918	27.44	24.396	10.9142	19.8133
1927	IMR32_ND1_macs3_SPMR_peak_2732	chr17	73278529	73278900	372	*	232	.	10.8589	28.0041	23.2951	255	N	0.0291906	Distal Intergenic	17	73249793	73262352	12560	2	642843	ENST00000397671.1	-16177	ENSG00000187959	CPSF4L	cleavage and polyadenylation specific factor 4 like	chr17	73278529	73278900	372	73278784	33.32	28.0041	10.8589	23.2951
1808	IMR32_ND1_macs3_SPMR_peak_2625	chr17	57518590	57518979	390	*	294	.	10.8519	34.3164	29.4011	245	N	0.0278254	Intron (ENST00000416426.6/124540, intron 6 of 13)	17	57522248	57523597	1350	2	101927557	ENST00000577189.1	4618	ENSG00000266100	LOC101927557	uncharacterized LOC101927557	chr17	57518590	57518979	390	57518835	43.12	34.3164	10.8519	29.4011
144	IMR32_ND1_macs3_SPMR_peak_1127	chr11	112611374	112611893	520	*	163	.	10.845	20.7603	16.3353	115	N	0.0208558	Intron (ENST00000665326.1/124902757, intron 2 of 2)	11	112534220	112555802	21583	2	387810	ENST00000525984.2	-55572	ENSG00000255484	LINC02764	long intergenic non-protein coding RNA 2764	chr11	112611374	112611893	520	112611489	21.56	20.7603	10.845	16.3353
2378	IMR32_ND1_macs3_SPMR_peak_3138	chr19	12953152	12953419	268	*	163	.	10.845	20.7603	16.3353	138	N	0.0404664	Promoter (<=1kb)	19	12952364	12952990	627	1	5886	ENST00000591467.1	788	ENSG00000179262	RAD23A	RAD23 homolog A, nucleotide excision repair protein	chr19	12953152	12953419	268	12953290	21.56	20.7603	10.845	16.3353
4777	IMR32_ND1_macs3_SPMR_peak_5298	chr6	113855046	113855326	281	*	191	.	10.8418	23.6687	19.1259	112	N	0.0385829	Promoter (2-3kb)	6	113857345	113863475	6131	1	4082	ENST00000612661.2	-2019	ENSG00000277443	MARCKS	myristoylated alanine rich protein kinase C substrate	chr6	113855046	113855326	281	113855158	26.46	23.6687	10.8418	19.1259
2778	IMR32_ND1_macs3_SPMR_peak_3499	chr2	24971930	24972218	289	*	214	.	10.8291	26.0856	21.4436	127	N	0.0374709	Promoter (<=1kb)	2	24943636	24972094	28459	2	51277	ENST00000534855.5	0	ENSG00000115137	DNAJC27	DnaJ heat shock protein family (Hsp40) member C27	chr2	24971930	24972218	289	24972057	30.38	26.0856	10.8291	21.4436
1777	IMR32_ND1_macs3_SPMR_peak_2598	chr17	51260101	51260484	384	*	244	.	10.8288	29.2005	24.4479	243	N	0.0282	Promoter (<=1kb)	17	51192253	51260163	67911	2	54799	ENST00000591270.1	0	ENSG00000011258	MBTD1	mbt domain containing 1	chr17	51260101	51260484	384	51260344	35.28	29.2005	10.8288	24.4479
415	IMR32_ND1_macs3_SPMR_peak_1371	chr12	55067791	55067970	180	*	202	.	10.806	24.8183	20.2249	104	N	0.0600333	Distal Intergenic	12	55019974	55030017	10044	1	58158	ENST00000242994.4	47817	ENSG00000123307	NEUROD4	neuronal differentiation 4	chr12	55067791	55067970	180	55067895	28.42	24.8183	10.806	20.2249
4687	IMR32_ND1_macs3_SPMR_peak_5216	chr6	70667766	70668069	304	*	173	.	10.8017	21.8288	17.3573	109	N	0.0355319	Promoter (<=1kb)	6	70667776	70861166	193391	1	60682	ENST00000316999.9	0	ENSG00000112305	SMAP1	small ArfGAP 1	chr6	70667766	70668069	304	70667875	23.52	21.8288	10.8017	17.3573
760	IMR32_ND1_macs3_SPMR_peak_1682	chr13	27620433	27620836	404	*	219	.	10.7876	26.6287	21.9711	229	N	0.026702	Promoter (<=1kb)	13	27545913	27620529	74617	2	222484	ENST00000316334.5	0	ENSG00000139517	LNX2	ligand of numb-protein X 2	chr13	27620433	27620836	404	27620662	31.36	26.6287	10.7876	21.9711
1351	IMR32_ND1_macs3_SPMR_peak_2213	chr16	2468843	2469126	284	*	219	.	10.7876	26.6287	21.9711	130	N	0.0379845	Promoter (<=1kb)	16	2464950	2468213	3264	2	729652	ENST00000563775.1	-630	ENSG00000259895	TEDC2-AS1	TEDC2 antisense RNA 1	chr16	2468843	2469126	284	2468973	31.36	26.6287	10.7876	21.9711
2272	IMR32_ND1_macs3_SPMR_peak_3042	chr19	2463024	2463336	313	*	219	.	10.7876	26.6287	21.9711	165	N	0.0344652	Promoter (<=1kb)	19	2458935	2462185	3251	2	101928602	ENST00000587826.1	-839	ENSG00000267201	LINC01775	long intergenic non-protein coding RNA 1775	chr19	2463024	2463336	313	2463189	31.36	26.6287	10.7876	21.9711
6081	IMR32_ND1_macs3_SPMR_peak_906	chr11	13277410	13277790	381	*	219	.	10.7876	26.6287	21.9711	202	N	0.0283139	Promoter (<=1kb)	11	13277639	13358440	80802	1	406	ENST00000527998.5	0	ENSG00000133794	BMAL1	basic helix-loop-helix ARNT like 1	chr11	13277410	13277790	381	13277612	31.36	26.6287	10.7876	21.9711
2257	IMR32_ND1_macs3_SPMR_peak_3029	chr19	1507770	1508019	250	*	167	.	10.7862	21.2289	16.7774	119	N	0.0431448	Promoter (<=1kb)	19	1508023	1535286	27264	1	126520	ENST00000673796.1	-4	ENSG00000185988	PLK5	polo like kinase 5 (inactive)	chr19	1507770	1508019	250	1507889	22.54	21.2289	10.7862	16.7774
4421	IMR32_ND1_macs3_SPMR_peak_4978	chr5	168162534	168162767	234	*	167	.	10.7862	21.2289	16.7774	131	N	0.0460949	Promoter (<=1kb)	5	168162694	168190874	28181	1	57451	ENST00000521126.1	0	ENSG00000145934	TENM2	teneurin transmembrane protein 2	chr5	168162534	168162767	234	168162665	22.54	21.2289	10.7862	16.7774
1747	IMR32_ND1_macs3_SPMR_peak_2570	chr17	50151997	50152367	371	*	286	.	10.7859	33.5372	28.6503	131	N	0.0290725	Promoter (1-2kb)	17	50133737	50150677	16941	2	84687	ENST00000612501.2	-1320	ENSG00000108819	PPP1R9B	protein phosphatase 1 regulatory subunit 9B	chr17	50151997	50152367	371	50152128	42.14	33.5372	10.7859	28.6503
2441	IMR32_ND1_macs3_SPMR_peak_3195	chr19	18281467	18282316	850	*	184	.	10.7651	22.9424	18.4201	622	N	0.0126648	Promoter (<=1kb)	19	18282077	18282161	85	1	100422833	ENST00000583494.1	0	ENSG00000267959	MIR3188	microRNA 3188	chr19	18281467	18282316	850	18282089	25.48	22.9424	10.7651	18.4201
2688	IMR32_ND1_macs3_SPMR_peak_3417	chr2	11009914	11010194	281	*	184	.	10.7651	22.9424	18.4201	169	N	0.03831	Distal Intergenic	2	10911934	10914225	2292	1	3754	ENST00000295082.3	97980	ENSG00000162975	KCNF1	potassium voltage-gated channel modifier subfamily F member 1	chr2	11009914	11010194	281	11010083	25.48	22.9424	10.7651	18.4201
3090	IMR32_ND1_macs3_SPMR_peak_378	chr1	168613665	168613926	262	*	184	.	10.7651	22.9424	18.4201	94	N	0.0410882	Distal Intergenic	1	168576605	168582069	5465	1	6375	ENST00000367818.4	37060	ENSG00000143184	XCL1	X-C motif chemokine ligand 1	chr1	168613665	168613926	262	168613759	25.48	22.9424	10.7651	18.4201
5208	IMR32_ND1_macs3_SPMR_peak_5686	chr7	135717743	135718016	274	*	184	.	10.7651	22.9424	18.4201	132	N	0.0392887	Intron (ENST00000682651.1/26266, intron 2 of 15)	7	135707437	135728174	20738	2	26266	ENST00000478310.1	10158	ENSG00000164707	SLC13A4	solute carrier family 13 member 4	chr7	135717743	135718016	274	135717875	25.48	22.9424	10.7651	18.4201
4527	IMR32_ND1_macs3_SPMR_peak_5072	chr6	15399951	15400295	345	*	178	.	10.7495	22.3262	17.8387	133	N	0.031158	Intron (ENST00000341776.7/3720, intron 2 of 17)	6	15501358	15508393	7036	1	3720	ENST00000474854.1	-101063	ENSG00000008083	JARID2	jumonji and AT-rich interaction domain containing 2	chr6	15399951	15400295	345	15400084	24.5	22.3262	10.7495	17.8387
1789	IMR32_ND1_macs3_SPMR_peak_2608	chr17	54968609	54969006	398	*	224	.	10.7474	27.1745	22.4878	102	N	0.0270035	Promoter (<=1kb)	17	54951902	54968653	16752	2	1353	ENST00000576370.5	0	ENSG00000166260	COX11	cytochrome c oxidase copper chaperone COX11	chr17	54968609	54969006	398	54968711	32.34	27.1745	10.7474	22.4878
247	IMR32_ND1_macs3_SPMR_peak_122	chr1	60280264	60280522	259	*	206	.	10.7066	25.2544	20.639	125	N	0.0413382	Distal Intergenic	1	60129998	60149784	19787	1	107984963	ENST00000659925.1	150266	NA	LOC107984963	uncharacterized LOC107984963	chr1	60280264	60280522	259	60280389	29.4	25.2544	10.7066	20.639
1063	IMR32_ND1_macs3_SPMR_peak_1955	chr15	40125876	40126201	326	*	200	.	10.6913	24.6189	20.0298	113	N	0.0327954	Distal Intergenic	15	40091734	40108892	17159	2	90427	ENST00000558774.5	-16984	ENSG00000104081	BMF	Bcl2 modifying factor	chr15	40125876	40126201	326	40125989	28.42	24.6189	10.6913	20.0298
1239	IMR32_ND1_macs3_SPMR_peak_2112	chr15	77070987	77071278	292	*	200	.	10.6913	24.6189	20.0298	175	N	0.036614	Promoter (<=1kb)	15	77041404	77071109	29706	2	10099	ENST00000267970.9	0	ENSG00000140391	TSPAN3	tetraspanin 3	chr15	77070987	77071278	292	77071162	28.42	24.6189	10.6913	20.0298
3000	IMR32_ND1_macs3_SPMR_peak_3699	chr2	74508050	74508413	364	*	188	.	10.6575	23.3567	18.823	233	N	0.0292788	Promoter (<=1kb)	2	74505043	74507695	2653	2	84759	ENST00000233630.11	-355	ENSG00000115289	PCGF1	polycomb group ring finger 1	chr2	74508050	74508413	364	74508283	26.46	23.3567	10.6575	18.823
6037	IMR32_ND1_macs3_SPMR_peak_867	chr10	129870874	129871189	316	*	165	.	10.6438	20.9974	16.5678	140	N	0.0336829	Intron (ENST00000440978.2/253738, intron 8 of 16)	10	129857638	129867384	9747	1	105378558	ENST00000653993.1	13236	NA	EBF3-AS1	EBF3 antisense RNA 1	chr10	129870874	129871189	316	129871014	22.54	20.9974	10.6438	16.5678
4871	IMR32_ND1_macs3_SPMR_peak_5382	chr6	158232787	158233041	255	*	176	.	10.6188	22.1097	17.627	125	N	0.0416424	Promoter (<=1kb)	6	158232236	158312662	80427	1	56995	ENST00000620026.1	551	ENSG00000130338	TULP4	TUB like protein 4	chr6	158232787	158233041	255	158232912	24.5	22.1097	10.6188	17.627
7	IMR32_ND1_macs3_SPMR_peak_1003	chr11	64146304	64146575	272	*	154	.	10.6036	19.8205	15.4295	169	N	0.0389838	Intron (ENST00000255681.7/28992, intron 3 of 10)	11	64009013	64165775	156763	2	28992	ENST00000542359.5	19200	ENSG00000133315	MACROD1	mono-ADP ribosylhydrolase 1	chr11	64146304	64146575	272	64146473	20.58	19.8205	10.6036	15.4295
833	IMR32_ND1_macs3_SPMR_peak_1748	chr13	93091437	93091805	369	*	154	.	10.6036	19.8205	15.4295	279	N	0.028736	Distal Intergenic	13	93056657	93057926	1270	1	104326053	ENST00000443228.1	34780	NA	LINC00363	long intergenic non-protein coding RNA 363	chr13	93091437	93091805	369	93091716	20.58	19.8205	10.6036	15.4295
987	IMR32_ND1_macs3_SPMR_peak_1887	chr14	90396865	90397065	201	*	154	.	10.6036	19.8205	15.4295	97	N	0.0527542	Promoter (<=1kb)	14	90397029	90405072	8044	1	801	ENST00000447653.8	0	ENSG00000198668	CALM1	calmodulin 1	chr14	90396865	90397065	201	90396962	20.58	19.8205	10.6036	15.4295
1000	IMR32_ND1_macs3_SPMR_peak_1899	chr14	92867599	92867859	261	*	154	.	10.6036	19.8205	15.4295	143	N	0.0406268	Distal Intergenic	14	92886352	92893026	6675	1	105370629	ENST00000554653.5	-18493	ENSG00000258742	LINC02833	long intergenic non-protein coding RNA 2833	chr14	92867599	92867859	261	92867742	20.58	19.8205	10.6036	15.4295
1404	IMR32_ND1_macs3_SPMR_peak_2261	chr16	21520476	21520751	276	*	154	.	10.6036	19.8205	15.4295	199	N	0.0384188	Promoter (<=1kb)	16	21463205	21520444	57240	2	100271836	ENST00000522841.6	-32	ENSG00000180747	SMG1P3	SMG1 pseudogene 3	chr16	21520476	21520751	276	21520675	20.58	19.8205	10.6036	15.4295
1437	IMR32_ND1_macs3_SPMR_peak_2291	chr16	31179885	31180153	269	*	154	.	10.6036	19.8205	15.4295	126	N	0.0394186	Promoter (<=1kb)	16	31180138	31191602	11465	1	2521	ENST00000566605.5	0	ENSG00000089280	FUS	FUS RNA binding protein	chr16	31179885	31180153	269	31180011	20.58	19.8205	10.6036	15.4295
1529	IMR32_ND1_macs3_SPMR_peak_2374	chr17	7204446	7204674	229	*	154	.	10.6036	19.8205	15.4295	104	N	0.0463039	Promoter (<=1kb)	17	7193534	7204635	11102	2	1742	ENST00000648263.1	0	ENSG00000132535	DLG4	discs large MAGUK scaffold protein 4	chr17	7204446	7204674	229	7204550	20.58	19.8205	10.6036	15.4295
2276	IMR32_ND1_macs3_SPMR_peak_3046	chr19	2944961	2945300	340	*	154	.	10.6036	19.8205	15.4295	75	N	0.0311871	Promoter (<=1kb)	19	2933218	2944971	11754	2	58492	ENST00000314531.5	0	ENSG00000175691	ZNF77	zinc finger protein 77	chr19	2944961	2945300	340	2945036	20.58	19.8205	10.6036	15.4295
2598	IMR32_ND1_macs3_SPMR_peak_3336	chr19	48993297	48993536	240	*	154	.	10.6036	19.8205	15.4295	138	N	0.0441817	Promoter (<=1kb)	19	48968130	48993309	25180	2	2997	ENST00000323798.8	0	ENSG00000104812	GYS1	glycogen synthase 1	chr19	48993297	48993536	240	48993435	20.58	19.8205	10.6036	15.4295
2616	IMR32_ND1_macs3_SPMR_peak_3352	chr19	50804564	50805011	448	*	154	.	10.6036	19.8205	15.4295	114	N	0.0236687	Promoter (<=1kb)	19	50797687	50804669	6983	2	84798	ENST00000597705.7	0	ENSG00000167747	C19orf48P	multidrug resistance-related protein	chr19	50804564	50805011	448	50804678	20.58	19.8205	10.6036	15.4295
3064	IMR32_ND1_macs3_SPMR_peak_3756	chr2	97663934	97664338	405	*	154	.	10.6036	19.8205	15.4295	139	N	0.0261817	Promoter (<=1kb)	2	97655939	97664044	8106	2	10120	ENST00000289228.7	0	ENSG00000115073	ACTR1B	actin related protein 1B	chr2	97663934	97664338	405	97664073	20.58	19.8205	10.6036	15.4295
3078	IMR32_ND1_macs3_SPMR_peak_3769	chr2	113510724	113511093	370	*	154	.	10.6036	19.8205	15.4295	241	N	0.0286584	Promoter (1-2kb)	2	113512222	113515488	3267	1	101927424	ENST00000449954.2	-1129	NA	LINC01961	long intergenic non-protein coding RNA 1961	chr2	113510724	113511093	370	113510965	20.58	19.8205	10.6036	15.4295
3095	IMR32_ND1_macs3_SPMR_peak_3784	chr2	128299672	128299979	308	*	154	.	10.6036	19.8205	15.4295	180	N	0.0344273	Intron (ENST00000469019.1/9394, intron 1 of 2)	2	128268690	128290196	21507	2	9394	ENST00000463963.1	-9476	ENSG00000136720	HS6ST1	heparan sulfate 6-O-sulfotransferase 1	chr2	128299672	128299979	308	128299852	20.58	19.8205	10.6036	15.4295
3096	IMR32_ND1_macs3_SPMR_peak_3785	chr2	128318844	128319040	197	*	154	.	10.6036	19.8205	15.4295	101	N	0.0538254	Promoter (<=1kb)	2	128265480	128318868	53389	2	9394	ENST00000259241.7	0	ENSG00000136720	HS6ST1	heparan sulfate 6-O-sulfotransferase 1	chr2	128318844	128319040	197	128318945	20.58	19.8205	10.6036	15.4295
3126	IMR32_ND1_macs3_SPMR_peak_3811	chr2	158865849	158866154	306	*	154	.	10.6036	19.8205	15.4295	122	N	0.0346523	Intron (ENST00000671005.1/ENST00000671005.1, intron 1 of 1)	2	158804298	158862781	58484	1	92196	ENST00000343761.4	61551	ENSG00000163331	DAPL1	death associated protein like 1	chr2	158865849	158866154	306	158865971	20.58	19.8205	10.6036	15.4295
3129	IMR32_ND1_macs3_SPMR_peak_3814	chr2	162475775	162476097	323	*	154	.	10.6036	19.8205	15.4295	133	N	0.0328285	Intron (ENST00000332142.10/90134, intron 6 of 15)	2	162501985	162528360	26376	2	90134	ENST00000477019.1	52263	ENSG00000184611	KCNH7	potassium voltage-gated channel subfamily H member 7	chr2	162475775	162476097	323	162475908	20.58	19.8205	10.6036	15.4295
3208	IMR32_ND1_macs3_SPMR_peak_3886	chr2	218878998	218879286	289	*	154	.	10.6036	19.8205	15.4295	161	N	0.0366907	Promoter (1-2kb)	2	218880852	218893928	13077	1	80326	ENST00000258411.8	-1566	ENSG00000135925	WNT10A	Wnt family member 10A	chr2	218878998	218879286	289	218879159	20.58	19.8205	10.6036	15.4295
3282	IMR32_ND1_macs3_SPMR_peak_3952	chr20	3173529	3173769	241	*	154	.	10.6036	19.8205	15.4295	121	N	0.0439983	Promoter (<=1kb)	20	3162617	3173546	10930	2	9762	ENST00000360342.7	0	ENSG00000088899	LZTS3	leucine zipper tumor suppressor family member 3	chr20	3173529	3173769	241	3173650	20.58	19.8205	10.6036	15.4295
3378	IMR32_ND1_macs3_SPMR_peak_4038	chr20	41317109	41317350	242	*	154	.	10.6036	19.8205	15.4295	119	N	0.0438165	Promoter (<=1kb)	20	41184821	41317186	132366	2	23051	ENST00000558993.1	0	ENSG00000174306	ZHX3	zinc fingers and homeoboxes 3	chr20	41317109	41317350	242	41317228	20.58	19.8205	10.6036	15.4295
3473	IMR32_ND1_macs3_SPMR_peak_4123	chr21	26954717	26954956	240	*	154	.	10.6036	19.8205	15.4295	125	N	0.0441817	Promoter (<=1kb)	21	26953961	26954043	83	1	100616243	ENST00000584048.1	756	ENSG00000266133	MIR4759	microRNA 4759	chr21	26954717	26954956	240	26954842	20.58	19.8205	10.6036	15.4295
3547	IMR32_ND1_macs3_SPMR_peak_4190	chr22	26466237	26466527	291	*	154	.	10.6036	19.8205	15.4295	176	N	0.0364385	Promoter (<=1kb)	22	26451495	26466445	14951	2	89781	ENST00000699229.1	0	ENSG00000100099	HPS4	HPS4 biogenesis of lysosomal organelles complex 3 subunit 2	chr22	26466237	26466527	291	26466413	20.58	19.8205	10.6036	15.4295
3738	IMR32_ND1_macs3_SPMR_peak_4362	chr3	49093965	49094730	766	*	154	.	10.6036	19.8205	15.4295	145	N	0.0138428	Promoter (<=1kb)	3	49024345	49094071	69727	2	54870	ENST00000703936.1	0	ENSG00000198218	QRICH1	glutamine rich 1	chr3	49093965	49094730	766	49094110	20.58	19.8205	10.6036	15.4295
3838	IMR32_ND1_macs3_SPMR_peak_4452	chr3	115349036	115349281	246	*	154	.	10.6036	19.8205	15.4295	103	N	0.0431041	Intron (ENST00000653398.1/ENST00000653398.1, intron 6 of 6)	3	114347137	115147292	800156	2	26137	ENST00000704360.1	-201744	ENSG00000181722	ZBTB20	zinc finger and BTB domain containing 20	chr3	115349036	115349281	246	115349139	20.58	19.8205	10.6036	15.4295
3847	IMR32_ND1_macs3_SPMR_peak_4460	chr3	120094825	120095216	392	*	154	.	10.6036	19.8205	15.4295	184	N	0.02705	Promoter (<=1kb)	3	120002046	120094447	92402	2	2932	ENST00000677034.1	-378	ENSG00000082701	GSK3B	glycogen synthase kinase 3 beta	chr3	120094825	120095216	392	120095009	20.58	19.8205	10.6036	15.4295
3874	IMR32_ND1_macs3_SPMR_peak_4485	chr3	135965417	135965682	266	*	154	.	10.6036	19.8205	15.4295	125	N	0.0398632	Promoter (<=1kb)	3	135965728	136147894	182167	1	5523	ENST00000264977.8	-46	ENSG00000073711	PPP2R3A	protein phosphatase 2 regulatory subunit B''alpha	chr3	135965417	135965682	266	135965542	20.58	19.8205	10.6036	15.4295
3983	IMR32_ND1_macs3_SPMR_peak_4583	chr4	2262080	2262399	320	*	154	.	10.6036	19.8205	15.4295	207	N	0.0331362	Promoter (<=1kb)	4	2247432	2262109	14678	2	10608	ENST00000337190.7	0	ENSG00000123933	MXD4	MAX dimerization protein 4	chr4	2262080	2262399	320	2262287	20.58	19.8205	10.6036	15.4295
4112	IMR32_ND1_macs3_SPMR_peak_47	chr1	45521854	45522058	205	*	154	.	10.6036	19.8205	15.4295	75	N	0.0517249	Promoter (<=1kb)	1	45510914	45521938	11025	2	5052	ENST00000447184.6	0	ENSG00000117450	PRDX1	peroxiredoxin 1	chr1	45521854	45522058	205	45521929	20.58	19.8205	10.6036	15.4295
4337	IMR32_ND1_macs3_SPMR_peak_4901	chr5	132963469	132963742	274	*	154	.	10.6036	19.8205	15.4295	132	N	0.0386993	Promoter (<=1kb)	5	132875395	132963634	88240	2	27125	ENST00000265343.10	0	ENSG00000072364	AFF4	ALF transcription elongation factor 4	chr5	132963469	132963742	274	132963601	20.58	19.8205	10.6036	15.4295
4461	IMR32_ND1_macs3_SPMR_peak_5012	chr5	177473607	177473859	253	*	154	.	10.6036	19.8205	15.4295	142	N	0.0419115	Promoter (<=1kb)	5	177456608	177473741	17134	2	1627	ENST00000309007.9	0	ENSG00000113758	DBN1	drebrin 1	chr5	177473607	177473859	253	177473749	20.58	19.8205	10.6036	15.4295
5053	IMR32_ND1_macs3_SPMR_peak_5546	chr7	44848059	44848482	424	*	154	.	10.6036	19.8205	15.4295	139	N	0.0250085	Promoter (<=1kb)	7	44848416	44849568	1153	1	105375261	ENST00000443162.1	0	NA	H2AZ2-DT	H2AZ2 divergent transcript	chr7	44848059	44848482	424	44848198	20.58	19.8205	10.6036	15.4295
5463	IMR32_ND1_macs3_SPMR_peak_5915	chr9	10983370	10983572	203	*	154	.	10.6036	19.8205	15.4295	98	N	0.0522345	Distal Intergenic	9	11275314	11276314	1001	2	105375974	ENST00000437471.1	292742	NA	LOC105375974	uncharacterized LOC105375974	chr9	10983370	10983572	203	10983468	20.58	19.8205	10.6036	15.4295
5605	IMR32_ND1_macs3_SPMR_peak_6042	chr9	105821758	105822133	376	*	154	.	10.6036	19.8205	15.4295	309	N	0.0282011	Distal Intergenic	9	105721687	105749282	27596	1	55151	ENST00000451560.1	100071	ENSG00000095209	TMEM38B	transmembrane protein 38B	chr9	105821758	105822133	376	105822067	20.58	19.8205	10.6036	15.4295
5608	IMR32_ND1_macs3_SPMR_peak_6045	chr9	108117860	108118191	332	*	154	.	10.6036	19.8205	15.4295	74	N	0.0319386	Distal Intergenic	9	107488989	107490482	1494	2	9314	ENST00000420475.1	-627378	ENSG00000136826	KLF4	KLF transcription factor 4	chr9	108117860	108118191	332	108117934	20.58	19.8205	10.6036	15.4295
5703	IMR32_ND1_macs3_SPMR_peak_6130	chr9	134025321	134025532	212	*	154	.	10.6036	19.8205	15.4295	90	N	0.050017	Promoter (<=1kb)	9	134025481	134031587	6107	1	266655	ENST00000603928.3	0	ENSG00000235106	BRD3OS	BRD3 opposite strand	chr9	134025321	134025532	212	134025411	20.58	19.8205	10.6036	15.4295
5747	IMR32_ND1_macs3_SPMR_peak_6170	chrX	72308890	72309182	293	*	154	.	10.6036	19.8205	15.4295	121	N	0.0361898	Promoter (1-2kb)	23	72301647	72307187	5541	2	4435	ENST00000373619.7	-1703	ENSG00000125931	CITED1	Cbp/p300 interacting transactivator with Glu/Asp rich carboxy-terminal domain 1	chrX	72308890	72309182	293	72309011	20.58	19.8205	10.6036	15.4295
5955	IMR32_ND1_macs3_SPMR_peak_793	chr10	92574083	92574304	222	*	154	.	10.6036	19.8205	15.4295	91	N	0.047764	Promoter (<=1kb)	10	92451684	92574093	122410	2	3416	ENST00000265986.11	0	ENSG00000119912	IDE	insulin degrading enzyme	chr10	92574083	92574304	222	92574174	20.58	19.8205	10.6036	15.4295
6157	IMR32_ND1_macs3_SPMR_peak_975	chr11	57458301	57458679	379	*	154	.	10.6036	19.8205	15.4295	256	N	0.0279778	Promoter (1-2kb)	11	57460528	57477534	17007	1	349667	ENST00000335099.8	-1849	ENSG00000186907	RTN4RL2	reticulon 4 receptor like 2	chr11	57458301	57458679	379	57458557	20.58	19.8205	10.6036	15.4295
6171	IMR32_ND1_macs3_SPMR_peak_988	chr11	61816793	61817080	288	*	154	.	10.6036	19.8205	15.4295	163	N	0.0368181	Promoter (<=1kb)	11	61799627	61817003	17377	2	3992	ENST00000350997.12	0	ENSG00000149485	FADS1	fatty acid desaturase 1	chr11	61816793	61817080	288	61816956	20.58	19.8205	10.6036	15.4295
4101	IMR32_ND1_macs3_SPMR_peak_469	chr1	203282904	203283295	392	*	187	.	10.5975	23.2547	18.7221	202	N	0.0270344	Promoter (<=1kb)	1	203282421	203288804	6384	1	100506775	ENST00000657300.1	483	ENSG00000231507	LINC01353	long intergenic non-protein coding RNA 1353	chr1	203282904	203283295	392	203283106	26.46	23.2547	10.5975	18.7221
865	IMR32_ND1_macs3_SPMR_peak_1777	chr14	21269412	21269733	322	*	170	.	10.5972	21.4937	17.03	140	N	0.0329106	Promoter (<=1kb)	14	21209136	21269494	60359	2	3183	ENST00000336053.10	0	ENSG00000092199	HNRNPC	heterogeneous nuclear ribonucleoprotein C	chr14	21269412	21269733	322	21269552	23.52	21.4937	10.5972	17.03
1287	IMR32_ND1_macs3_SPMR_peak_2156	chr15	89168402	89168654	253	*	170	.	10.5972	21.4937	17.03	135	N	0.0418862	Intron (ENST00000565973.5/11057, intron 9 of 14)	15	89185415	89193453	8039	1	11057	ENST00000568308.1	-16761	ENSG00000140526	ABHD2	abhydrolase domain containing 2, acylglycerol lipase	chr15	89168402	89168654	253	89168537	23.52	21.4937	10.5972	17.03
2254	IMR32_ND1_macs3_SPMR_peak_3026	chr19	1383762	1384098	337	*	170	.	10.5972	21.4937	17.03	126	N	0.0314457	Promoter (<=1kb)	19	1383875	1395584	11710	1	374291	ENST00000545446.5	0	ENSG00000115286	NDUFS7	NADH:ubiquinone oxidoreductase core subunit S7	chr19	1383762	1384098	337	1383888	23.52	21.4937	10.5972	17.03
2302	IMR32_ND1_macs3_SPMR_peak_307	chr1	154856079	154856493	415	*	170	.	10.5972	21.4937	17.03	110	N	0.0255354	Intron (ENST00000271915.9/3782, intron 1 of 7)	1	154707426	154859843	152418	2	3782	ENST00000361147.8	3350	ENSG00000143603	KCNN3	potassium calcium-activated channel subfamily N member 3	chr1	154856079	154856493	415	154856189	23.52	21.4937	10.5972	17.03
3828	IMR32_ND1_macs3_SPMR_peak_4443	chr3	105938219	105938441	223	*	170	.	10.5972	21.4937	17.03	85	N	0.0475211	Distal Intergenic	3	105776522	105869552	93031	2	868	ENST00000443752.2	-68667	ENSG00000114423	CBLB	Cbl proto-oncogene B	chr3	105938219	105938441	223	105938304	23.52	21.4937	10.5972	17.03
4901	IMR32_ND1_macs3_SPMR_peak_5409	chr6	166751281	166751575	295	*	170	.	10.5972	21.4937	17.03	153	N	0.0359227	Intron (ENST00000510118.5/6196, intron 3 of 22)	6	166504599	166757911	253313	2	6196	ENST00000507371.5	6336	ENSG00000071242	RPS6KA2	ribosomal protein S6 kinase A2	chr6	166751281	166751575	295	166751434	23.52	21.4937	10.5972	17.03
5104	IMR32_ND1_macs3_SPMR_peak_5592	chr7	74174100	74174413	314	*	170	.	10.5972	21.4937	17.03	173	N	0.033749	Promoter (<=1kb)	7	74174231	74197050	22820	1	7458	ENST00000678438.1	0	ENSG00000106682	EIF4H	eukaryotic translation initiation factor 4H	chr7	74174100	74174413	314	74174273	23.52	21.4937	10.5972	17.03
5469	IMR32_ND1_macs3_SPMR_peak_5920	chr9	14395782	14396067	286	*	170	.	10.5972	21.4937	17.03	108	N	0.0370531	Promoter (2-3kb)	9	14361294	14398711	37418	2	4781	ENST00000638165.1	2644	ENSG00000147862	NFIB	nuclear factor I B	chr9	14395782	14396067	286	14395890	23.52	21.4937	10.5972	17.03
1300	IMR32_ND1_macs3_SPMR_peak_2168	chr15	92831741	92832095	355	*	154	.	10.597	19.8098	15.4295	90	N	0.0298507	Intron (ENST00000653163.1/100507217, intron 1 of 4)	15	92819540	92898743	79204	1	100507217	ENST00000653163.1	12201	NA	CHASERR	CHD2 adjacent suppressive regulatory RNA	chr15	92831741	92832095	355	92831831	20.58	19.8098	10.597	15.4295
3961	IMR32_ND1_macs3_SPMR_peak_4563	chr3	194880722	194880992	271	*	154	.	10.597	19.8098	15.4295	126	N	0.0391033	Distal Intergenic	3	194769423	194779686	10264	1	100507391	ENST00000662703.1	111299	ENSG00000237222	LINC01968	long intergenic non-protein coding RNA 1968	chr3	194880722	194880992	271	194880848	20.58	19.8098	10.597	15.4295
5925	IMR32_ND1_macs3_SPMR_peak_766	chr10	78802964	78803302	339	*	154	.	10.597	19.8098	15.4295	114	N	0.0312596	Distal Intergenic	10	78943328	78962394	19067	2	283050	ENST00000428862.5	159092	ENSG00000224596	ZMIZ1-AS1	ZMIZ1 antisense RNA 1	chr10	78802964	78803302	339	78803078	20.58	19.8098	10.597	15.4295
3014	IMR32_ND1_macs3_SPMR_peak_3710	chr2	75035846	75036115	270	*	192	.	10.5592	23.7869	19.2418	89	N	0.0391081	Distal Intergenic	2	75090812	75090914	103	1	100846995	ENST00000577717.1	-54697	ENSG00000263909	MIR5000	microRNA 5000	chr2	75035846	75036115	270	75035935	27.44	23.7869	10.5592	19.2418
1681	IMR32_ND1_macs3_SPMR_peak_2510	chr17	44807719	44808118	400	*	275	.	10.5409	32.3801	27.528	133	N	0.0263523	Promoter (<=1kb)	17	44803034	44807884	4851	2	10052	ENST00000330514.4	0	ENSG00000182963	GJC1	gap junction protein gamma 1	chr17	44807719	44808118	400	44807852	41.16	32.3801	10.5409	27.528
3181	IMR32_ND1_macs3_SPMR_peak_3861	chr2	203328057	203328314	258	*	186	.	10.5381	23.1537	18.6228	133	N	0.0408453	Promoter (<=1kb)	2	203328280	203432173	103894	1	10152	ENST00000261017.9	0	ENSG00000138443	ABI2	abl interactor 2	chr2	203328057	203328314	258	203328190	26.46	23.1537	10.5381	18.6228
4790	IMR32_ND1_macs3_SPMR_peak_5309	chr6	118893911	118894213	303	*	186	.	10.5381	23.1537	18.6228	200	N	0.0347792	Promoter (<=1kb)	6	118894152	118909171	15020	1	25842	ENST00000229595.6	0	ENSG00000111875	ASF1A	anti-silencing function 1A histone chaperone	chr6	118893911	118894213	303	118894111	26.46	23.1537	10.5381	18.6228
2011	IMR32_ND1_macs3_SPMR_peak_2808	chr17	76671679	76672004	326	*	226	.	10.5188	27.3647	22.6746	207	N	0.0322663	Promoter (<=1kb)	17	76671942	76673658	1717	1	105274304	ENST00000565271.1	0	ENSG00000261335	LOC105274304	uncharacterized LOC105274304	chr17	76671679	76672004	326	76671886	33.32	27.3647	10.5188	22.6746
2069	IMR32_ND1_macs3_SPMR_peak_2860	chr17	79800516	79800755	240	*	238	.	10.5083	28.5782	23.843	113	N	0.0437846	Promoter (<=1kb)	17	79795204	79801533	6330	2	57332	ENST00000427800.2	778	ENSG00000141570	CBX8	chromobox 8	chr17	79800516	79800755	240	79800629	35.28	28.5782	10.5083	23.843
1119	IMR32_ND1_macs3_SPMR_peak_2004	chr15	58562250	58562475	226	*	202	.	10.4909	24.8717	20.2774	86	N	0.0464199	Intron (ENST00000356113.10/3990, intron 9 of 10)	15	58541748	58548572	6825	1	3990	ENST00000560664.1	20502	ENSG00000166035	LIPC	lipase C, hepatic type	chr15	58562250	58562475	226	58562336	29.4	24.8717	10.4909	20.2774
2038	IMR32_ND1_macs3_SPMR_peak_2832	chr17	78227625	78227893	269	*	214	.	10.4808	26.0685	21.4268	124	N	0.0389621	Distal Intergenic	17	78231310	78240987	9678	1	283999	ENST00000586400.5	-3417	ENSG00000204278	TMEM235	transmembrane protein 235	chr17	78227625	78227893	269	78227749	31.36	26.0685	10.4808	21.4268
2862	IMR32_ND1_macs3_SPMR_peak_3574	chr2	48314463	48314867	405	*	157	.	10.4773	20.1658	15.764	267	N	0.0258699	Promoter (<=1kb)	2	48314637	48373328	58692	1	3344	ENST00000413569.5	0	ENSG00000170802	FOXN2	forkhead box N2	chr2	48314463	48314867	405	48314730	21.56	20.1658	10.4773	15.764
1943	IMR32_ND1_macs3_SPMR_peak_2747	chr17	74012536	74012849	314	*	225	.	10.472	27.2759	22.5873	219	N	0.0333503	Distal Intergenic	17	73926421	73949906	23486	2	105371888	ENST00000647802.1	-62630	NA	LOC105371888	uncharacterized LOC105371888	chr17	74012536	74012849	314	74012755	33.32	27.2759	10.472	22.5873
2119	IMR32_ND1_macs3_SPMR_peak_2905	chr17	81967996	81968299	304	*	196	.	10.4691	24.2304	19.654	170	N	0.0344378	Distal Intergenic	17	81956883	81961840	4958	2	147111	ENST00000425009.1	-6156	ENSG00000185269	NOTUM	notum, palmitoleoyl-protein carboxylesterase	chr17	81967996	81968299	304	81968166	28.42	24.2304	10.4691	19.654
2791	IMR32_ND1_macs3_SPMR_peak_351	chr1	160400309	160400609	301	*	168	.	10.4652	21.2767	16.8237	113	N	0.0347681	Promoter (<=1kb)	1	160400564	160428670	28107	1	57216	ENST00000368061.3	0	ENSG00000162738	VANGL2	VANGL planar cell polarity protein 2	chr1	160400309	160400609	301	160400422	23.52	21.2767	10.4652	16.8237
3902	IMR32_ND1_macs3_SPMR_peak_451	chr1	200620741	200621020	280	*	168	.	10.4652	21.2767	16.8237	140	N	0.0373757	Promoter (<=1kb)	1	200551500	200620751	69252	2	9928	ENST00000367350.5	0	ENSG00000118193	KIF14	kinesin family member 14	chr1	200620741	200621020	280	200620881	23.52	21.2767	10.4652	16.8237
372	IMR32_ND1_macs3_SPMR_peak_1332	chr12	51239135	51239353	219	*	207	.	10.4609	25.4237	20.7977	89	N	0.0477667	Promoter (<=1kb)	12	51239295	51242510	3216	1	9802	ENST00000551313.1	0	ENSG00000183283	DAZAP2	DAZ associated protein 2	chr12	51239135	51239353	219	51239224	30.38	25.4237	10.4609	20.7977
630	IMR32_ND1_macs3_SPMR_peak_1565	chr12	118981316	118981619	304	*	207	.	10.4609	25.4237	20.7977	152	N	0.0344109	Promoter (<=1kb)	12	118981541	119163051	181511	1	84530	ENST00000267260.5	0	ENSG00000139767	SRRM4	serine/arginine repetitive matrix 4	chr12	118981316	118981619	304	118981468	30.38	25.4237	10.4609	20.7977
699	IMR32_ND1_macs3_SPMR_peak_1627	chr12	124755087	124755515	429	*	207	.	10.4609	25.4237	20.7977	197	N	0.0243844	Distal Intergenic	12	124742270	124743184	915	1	124903045	ENST00000701909.1	12817	ENSG00000289940	LOC124903045	uncharacterized LOC124903045	chr12	124755087	124755515	429	124755284	30.38	25.4237	10.4609	20.7977
812	IMR32_ND1_macs3_SPMR_peak_1729	chr13	67230371	67230668	298	*	207	.	10.4609	25.4237	20.7977	141	N	0.0351037	Promoter (<=1kb)	13	66302834	67230445	927612	2	5101	ENST00000544246.5	0	ENSG00000184226	PCDH9	protocadherin 9	chr13	67230371	67230668	298	67230512	30.38	25.4237	10.4609	20.7977
859	IMR32_ND1_macs3_SPMR_peak_1771	chr13	113001487	113001779	293	*	207	.	10.4609	25.4237	20.7977	120	N	0.0357027	Promoter (<=1kb)	13	113001714	113099735	98022	1	23263	ENST00000375604.6	0	ENSG00000126217	MCF2L	MCF.2 cell line derived transforming sequence like	chr13	113001487	113001779	293	113001607	30.38	25.4237	10.4609	20.7977
1972	IMR32_ND1_macs3_SPMR_peak_2773	chr17	75182856	75183230	375	*	207	.	10.4609	25.4237	20.7977	232	N	0.0278957	Promoter (<=1kb)	17	75165586	75182959	17374	2	6613	ENST00000420826.7	0	ENSG00000188612	SUMO2	small ubiquitin like modifier 2	chr17	75182856	75183230	375	75183088	30.38	25.4237	10.4609	20.7977
2993	IMR32_ND1_macs3_SPMR_peak_3692	chr2	74002530	74002809	280	*	207	.	10.4609	25.4237	20.7977	137	N	0.0373604	Promoter (<=1kb)	2	74002713	74102176	99464	1	200424	ENST00000305799.8	0	ENSG00000187605	TET3	tet methylcytosine dioxygenase 3	chr2	74002530	74002809	280	74002667	30.38	25.4237	10.4609	20.7977
4514	IMR32_ND1_macs3_SPMR_peak_5060	chr6	12749265	12749465	201	*	207	.	10.4609	25.4237	20.7977	80	N	0.0520443	Promoter (<=1kb)	6	12749435	13184820	435386	1	221692	ENST00000406205.7	0	ENSG00000112137	PHACTR1	phosphatase and actin regulator 1	chr6	12749265	12749465	201	12749345	30.38	25.4237	10.4609	20.7977
4957	IMR32_ND1_macs3_SPMR_peak_546	chr1	220652998	220653336	339	*	207	.	10.4609	25.4237	20.7977	145	N	0.0308581	Promoter (1-2kb)	1	220655289	220664358	9070	1	4139	ENST00000678857.1	-1953	ENSG00000116141	MARK1	microtubule affinity regulating kinase 1	chr1	220652998	220653336	339	220653143	30.38	25.4237	10.4609	20.7977
5805	IMR32_ND1_macs3_SPMR_peak_658	chr10	12042805	12043288	484	*	207	.	10.4609	25.4237	20.7977	142	N	0.0216134	Promoter (<=1kb)	10	11920022	12042809	122788	2	26019	ENST00000357604.10	0	ENSG00000151461	UPF2	UPF2 regulator of nonsense mediated mRNA decay	chr10	12042805	12043288	484	12042947	30.38	25.4237	10.4609	20.7977
5988	IMR32_ND1_macs3_SPMR_peak_822	chr10	101818471	101818746	276	*	207	.	10.4609	25.4237	20.7977	137	N	0.0379018	Promoter (<=1kb)	10	101784443	101818465	34023	2	10724	ENST00000439817.5	-6	ENSG00000198408	OGA	O-GlcNAcase	chr10	101818471	101818746	276	101818608	30.38	25.4237	10.4609	20.7977
1836	IMR32_ND1_macs3_SPMR_peak_2650	chr17	59155089	59155765	677	*	391	.	10.4576	44.2974	39.1444	223	N	0.015447	Promoter (<=1kb)	17	59109857	59155186	45330	2	348235	ENST00000330137.12	0	ENSG00000182628	SKA2	spindle and kinetochore associated complex subunit 2	chr17	59155089	59155765	677	59155312	61.75	44.2974	10.4576	39.1444
2175	IMR32_ND1_macs3_SPMR_peak_2956	chr18	25168027	25168395	369	*	152	.	10.4472	19.5685	15.2072	231	N	0.0283122	Intron (ENST00000361524.8/25925, intron 5 of 7)	18	25196663	25218241	21579	1	124904270	ENST00000649176.1	-28268	NA	LOC124904270	uncharacterized LOC124904270	chr18	25168027	25168395	369	25168258	20.58	19.5685	10.4472	15.2072
5327	IMR32_ND1_macs3_SPMR_peak_5793	chr8	61288545	61288738	194	*	152	.	10.4472	19.5685	15.2072	56	N	0.0538515	Promoter (<=1kb)	8	61287980	61378375	90396	1	157807	ENST00000521189.1	565	ENSG00000177182	CLVS1	clavesin 1	chr8	61288545	61288738	194	61288601	20.58	19.5685	10.4472	15.2072
955	IMR32_ND1_macs3_SPMR_peak_1858	chr14	74979453	74979843	391	*	162	.	10.4371	20.6609	16.2434	111	N	0.0266934	Distal Intergenic	14	75002921	75012366	9446	1	8892	ENST00000266126.10	-23078	ENSG00000119718	EIF2B2	eukaryotic translation initiation factor 2B subunit beta	chr14	74979453	74979843	391	74979564	22.54	20.6609	10.4371	16.2434
353	IMR32_ND1_macs3_SPMR_peak_1315	chr12	49292818	49293589	772	*	156	.	10.4068	20.0517	15.653	681	N	0.0134803	Promoter (1-2kb)	12	49295147	49298686	3540	1	5630	ENST00000257860.9	-1558	ENSG00000135406	PRPH	peripherin	chr12	49292818	49293589	772	49293499	21.56	20.0517	10.4068	15.653
1601	IMR32_ND1_macs3_SPMR_peak_2439	chr17	30378751	30378961	211	*	156	.	10.4068	20.0517	15.653	116	N	0.0493213	Promoter (<=1kb)	17	30378927	30469989	91063	1	1362	ENST00000225719.9	0	ENSG00000108582	CPD	carboxypeptidase D	chr17	30378751	30378961	211	30378867	21.56	20.0517	10.4068	15.653
3247	IMR32_ND1_macs3_SPMR_peak_3920	chr2	235666529	235666780	252	*	156	.	10.4068	20.0517	15.653	129	N	0.0412968	Promoter (2-3kb)	2	235669604	236126554	456951	1	116987	ENST00000409538.5	-2824	ENSG00000157985	AGAP1	ArfGAP with GTPase domain, ankyrin repeat and PH domain 1	chr2	235666529	235666780	252	235666658	21.56	20.0517	10.4068	15.653
4117	IMR32_ND1_macs3_SPMR_peak_4703	chr4	113574817	113575103	287	*	156	.	10.4068	20.0517	15.653	110	N	0.0362606	Intron (ENST00000683023.1/817, intron 4 of 19)	4	113451045	113616634	165590	2	817	ENST00000699415.1	41531	ENSG00000145349	CAMK2D	calcium/calmodulin dependent protein kinase II delta	chr4	113574817	113575103	287	113574927	21.56	20.0517	10.4068	15.653
6030	IMR32_ND1_macs3_SPMR_peak_860	chr10	123771379	123771581	203	*	156	.	10.4068	20.0517	15.653	85	N	0.051265	Intron (ENST00000368854.7/119587, intron 8 of 19)	10	123776670	123777749	1080	1	105378533	ENST00000446888.1	-5089	NA	LOC105378533	uncharacterized LOC105378533	chr10	123771379	123771581	203	123771464	21.56	20.0517	10.4068	15.653
739	IMR32_ND1_macs3_SPMR_peak_1663	chr12	132828819	132829038	220	*	167	.	10.4004	21.1701	16.7199	109	N	0.0472745	Promoter (<=1kb)	12	132768902	132828869	59968	2	2802	ENST00000204726.9	0	ENSG00000090615	GOLGA3	golgin A3	chr12	132828819	132829038	220	132828928	23.52	21.1701	10.4004	16.7199
586	IMR32_ND1_macs3_SPMR_peak_1525	chr12	110502045	110502301	257	*	161	.	10.37	20.5515	16.1365	127	N	0.0403502	Promoter (<=1kb)	12	110502200	110532084	29885	1	144715	ENST00000409246.5	0	ENSG00000151164	RAD9B	RAD9 checkpoint clamp component B	chr12	110502045	110502301	257	110502172	22.54	20.5515	10.37	16.1365
2987	IMR32_ND1_macs3_SPMR_peak_3687	chr2	73071235	73071575	341	*	161	.	10.37	20.5515	16.1365	173	N	0.0304106	Promoter (<=1kb)	2	73001527	73071330	69804	2	94097	ENST00000497144.5	0	ENSG00000144040	SFXN5	sideroflexin 5	chr2	73071235	73071575	341	73071408	22.54	20.5515	10.37	16.1365
681	IMR32_ND1_macs3_SPMR_peak_1610	chr12	124188579	124188944	366	*	172	.	10.3667	21.6908	17.2213	243	N	0.0283243	Intron (ENST00000389727.8/100533183, intron 3 of 4)	12	124289164	124316022	26859	1	144347	ENST00000324038.6	-100220	ENSG00000178882	RFLNA	refilin A	chr12	124188579	124188944	366	124188822	24.5	21.6908	10.3667	17.2213
3455	IMR32_ND1_macs3_SPMR_peak_4107	chr20	63254600	63254765	166	*	172	.	10.3667	21.6908	17.2213	64	N	0.06245	Promoter (<=1kb)	20	63240784	63254463	13680	2	128414	ENST00000370316.8	-137	ENSG00000101198	NKAIN4	sodium/potassium transporting ATPase interacting 4	chr20	63254600	63254765	166	63254664	24.5	21.6908	10.3667	17.2213
4983	IMR32_ND1_macs3_SPMR_peak_5483	chr7	15839394	15839656	263	*	172	.	10.3667	21.6908	17.2213	199	N	0.0394171	Distal Intergenic	7	15736373	15796370	59998	2	105375167	ENST00000659664.1	-43024	NA	LOC105375167	uncharacterized LOC105375167	chr7	15839394	15839656	263	15839593	24.5	21.6908	10.3667	17.2213
5882	IMR32_ND1_macs3_SPMR_peak_727	chr10	68331879	68332112	234	*	172	.	10.3667	21.6908	17.2213	94	N	0.0443021	Promoter (<=1kb)	10	68332064	68343193	11130	1	3189	ENST00000265866.12	0	ENSG00000096746	HNRNPH3	heterogeneous nuclear ribonucleoprotein H3	chr10	68331879	68332112	234	68331973	24.5	21.6908	10.3667	17.2213
1886	IMR32_ND1_macs3_SPMR_peak_2696	chr17	64378841	64379159	319	*	194	.	10.3615	24.0411	19.4735	94	N	0.0324812	Promoter (<=1kb)	17	64375187	64379092	3906	2	5175	ENST00000561739.5	0	ENSG00000261371	PECAM1	platelet and endothelial cell adhesion molecule 1	chr17	64378841	64379159	319	64378935	28.42	24.0411	10.3615	19.4735
4551	IMR32_ND1_macs3_SPMR_peak_5094	chr6	22926720	22926905	186	*	155	.	10.3371	19.9391	15.5445	94	N	0.0555758	Intron (ENST00000420572.2/ENST00000420572.2, intron 2 of 2)	6	22663507	22675493	11987	1	102724736	ENST00000660833.1	263213	NA	LOC102724736	uncharacterized LOC102724736	chr6	22926720	22926905	186	22926814	21.56	19.9391	10.3371	15.5445
329	IMR32_ND1_macs3_SPMR_peak_1294	chr12	43898348	43898572	225	*	166	.	10.3364	21.0647	16.6335	80	N	0.0459396	Intron (ENST00000266534.8/84216, intron 2 of 7)	12	43844851	44388035	543185	1	84216	ENST00000550495.1	53497	ENSG00000139173	TMEM117	transmembrane protein 117	chr12	43898348	43898572	225	43898428	23.52	21.0647	10.3364	16.6335
1965	IMR32_ND1_macs3_SPMR_peak_2767	chr17	75010961	75011270	310	*	188	.	10.3352	23.3991	18.8642	170	N	0.0333394	Promoter (1-2kb)	17	75012670	75020939	8270	1	3396	ENST00000584208.5	-1400	ENSG00000167862	MRPL58	mitochondrial ribosomal protein L58	chr17	75010961	75011270	310	75011131	27.44	23.3991	10.3352	18.8642
4934	IMR32_ND1_macs3_SPMR_peak_5439	chr7	2354344	2354872	529	*	188	.	10.3352	23.3991	18.8642	228	N	0.0195372	Promoter (<=1kb)	7	2354827	2380745	25919	1	8662	ENST00000360876.9	0	ENSG00000106263	EIF3B	eukaryotic translation initiation factor 3 subunit B	chr7	2354344	2354872	529	2354572	27.44	23.3991	10.3352	18.8642
654	IMR32_ND1_macs3_SPMR_peak_1587	chr12	121712681	121712946	266	*	205	.	10.3097	25.1492	20.5493	127	N	0.0387583	Promoter (<=1kb)	12	121712752	121778956	66205	1	144404	ENST00000342607.10	0	ENSG00000188735	TMEM120B	transmembrane protein 120B	chr12	121712681	121712946	266	121712808	30.38	25.1492	10.3097	20.5493
529	IMR32_ND1_macs3_SPMR_peak_1474	chr12	96070995	96071225	231	*	171	.	10.3055	21.5889	17.1234	133	N	0.0446126	Distal Intergenic	12	96000907	96043520	42614	2	4048	ENST00000413268.6	-27475	ENSG00000111144	LTA4H	leukotriene A4 hydrolase	chr12	96070995	96071225	231	96071128	24.5	21.5889	10.3055	17.1234
2777	IMR32_ND1_macs3_SPMR_peak_3498	chr2	24491556	24491889	334	*	171	.	10.3055	21.5889	17.1234	213	N	0.0308548	Promoter (<=1kb)	2	24491914	24644055	152142	1	8648	ENST00000496333.5	-25	ENSG00000084676	NCOA1	nuclear receptor coactivator 1	chr2	24491556	24491889	334	24491769	24.5	21.5889	10.3055	17.1234
1314	IMR32_ND1_macs3_SPMR_peak_2180	chr15	98853274	98853490	217	*	160	.	10.3037	20.4434	16.0327	136	N	0.0474825	Intron (ENST00000649865.1/3480, intron 2 of 20)	15	98831666	98840189	8524	2	124903561	ENST00000689645.1	-13085	NA	LOC124903561	uncharacterized LOC124903561	chr15	98853274	98853490	217	98853410	22.54	20.4434	10.3037	16.0327
1513	IMR32_ND1_macs3_SPMR_peak_236	chr1	111729427	111729732	306	*	160	.	10.3037	20.4434	16.0327	130	N	0.0336722	Intron (ENST00000527570.1/55924, intron 1 of 2)	1	111727344	111739253	11910	2	55924	ENST00000527621.1	9521	ENSG00000197852	INKA2	inka box actin regulator 2	chr1	111729427	111729732	306	111729557	22.54	20.4434	10.3037	16.0327
2280	IMR32_ND1_macs3_SPMR_peak_305	chr1	154842605	154842878	274	*	160	.	10.3037	20.4434	16.0327	140	N	0.0376047	Intron (ENST00000271915.9/3782, intron 1 of 7)	1	154707426	154859843	152418	2	3782	ENST00000361147.8	16965	ENSG00000143603	KCNN3	potassium calcium-activated channel subfamily N member 3	chr1	154842605	154842878	274	154842745	22.54	20.4434	10.3037	16.0327
4827	IMR32_ND1_macs3_SPMR_peak_5342	chr6	143450637	143450869	233	*	160	.	10.3037	20.4434	16.0327	130	N	0.0442219	Promoter (<=1kb)	6	143422832	143450695	27864	2	134637	ENST00000237283.9	0	ENSG00000189007	ADAT2	adenosine deaminase tRNA specific 2	chr6	143450637	143450869	233	143450767	22.54	20.4434	10.3037	16.0327
5558	IMR32_ND1_macs3_SPMR_peak_600	chr1	230753930	230754203	274	*	160	.	10.3037	20.4434	16.0327	91	N	0.0376047	Intron (ENST00000366666.6/10753, intron 1 of 17)	1	230747415	230802003	54589	1	10753	ENST00000354537.1	6515	ENSG00000135773	CAPN9	calpain 9	chr1	230753930	230754203	274	230754021	22.54	20.4434	10.3037	16.0327
1703	IMR32_ND1_macs3_SPMR_peak_2530	chr17	47649443	47650007	565	*	264	.	10.2959	31.2332	26.4087	255	N	0.0182228	Promoter (<=1kb)	17	47621527	47649449	27923	2	112268184	ENST00000584391.6	0	ENSG00000263766	KPNB1-DT	KPNB1 divergent transcript	chr17	47649443	47650007	565	47649698	40.18	31.2332	10.2959	26.4087
1819	IMR32_ND1_macs3_SPMR_peak_2635	chr17	57874724	57875094	371	*	264	.	10.2959	31.2332	26.4087	192	N	0.0277518	Promoter (2-3kb)	17	57862963	57872670	9708	2	404093	ENST00000581898.5	-2054	ENSG00000180891	CUEDC1	CUE domain containing 1	chr17	57874724	57875094	371	57874916	40.18	31.2332	10.2959	26.4087
857	IMR32_ND1_macs3_SPMR_peak_177	chr1	86704548	86704892	345	*	187	.	10.2806	23.3043	18.771	117	N	0.0297988	Promoter (<=1kb)	1	86704570	86748176	43607	1	51100	ENST00000535010.5	0	ENSG00000097033	SH3GLB1	SH3 domain containing GRB2 like, endophilin B1	chr1	86704548	86704892	345	86704665	27.44	23.3043	10.2806	18.771
828	IMR32_ND1_macs3_SPMR_peak_1743	chr13	77733715	77733995	281	*	154	.	10.2685	19.8279	15.4365	190	N	0.0365427	Intron (ENST00000418532.6/122060, intron 2 of 6)	13	77741160	77764242	23083	1	122060	ENST00000314070.9	-7165	ENSG00000139737	SLAIN1	SLAIN motif family member 1	chr13	77733715	77733995	281	77733905	21.56	19.8279	10.2685	15.4365
2041	IMR32_ND1_macs3_SPMR_peak_2835	chr17	78390284	78390547	264	*	216	.	10.2644	26.2737	21.6285	135	N	0.0388803	Intron (ENST00000586325.5/9489, intron 2 of 3)	17	78399289	78424557	25269	1	9489	ENST00000588281.5	-8742	ENSG00000087157	PGS1	phosphatidylglycerophosphate synthase 1	chr17	78390284	78390547	264	78390419	32.34	26.2737	10.2644	21.6285
1873	IMR32_ND1_macs3_SPMR_peak_2684	chr17	63621926	63622416	491	*	257	.	10.256	30.5324	25.7347	349	N	0.020888	Promoter (<=1kb)	17	63622415	63695089	72675	1	4215	ENST00000579585.5	0	ENSG00000198909	MAP3K3	mitogen-activated protein kinase kinase kinase 3	chr17	63621926	63622416	491	63622275	39.2	30.5324	10.256	25.7347
2129	IMR32_ND1_macs3_SPMR_peak_2914	chr17	82292734	82293156	423	*	198	.	10.2331	24.4106	19.8277	188	N	0.0241917	Promoter (<=1kb)	17	82290046	82292814	2769	2	101929511	ENST00000581489.1	0	ENSG00000265692	LINC01970	long intergenic non-protein coding RNA 1970	chr17	82292734	82293156	423	82292922	29.4	24.4106	10.2331	19.8277
2982	IMR32_ND1_macs3_SPMR_peak_3682	chr2	71896535	71896783	249	*	175	.	10.2193	22.0242	17.5431	126	N	0.0410414	Distal Intergenic	2	72129393	72143084	13692	2	56603	ENST00000412253.1	246301	ENSG00000003137	CYP26B1	cytochrome P450 family 26 subfamily B member 1	chr2	71896535	71896783	249	71896661	25.48	22.0242	10.2193	17.5431
5009	IMR32_ND1_macs3_SPMR_peak_5506	chr7	28272551	28272770	220	*	175	.	10.2193	22.0242	17.5431	83	N	0.0464514	Distal Intergenic	7	28299321	28820000	520680	1	9586	ENST00000396299.6	-26551	ENSG00000146592	CREB5	cAMP responsive element binding protein 5	chr7	28272551	28272770	220	28272634	25.48	22.0242	10.2193	17.5431
1142	IMR32_ND1_macs3_SPMR_peak_2025	chr15	64905473	64905723	251	*	153	.	10.2007	19.7181	15.3472	134	N	0.0406402	Intron (ENST00000502574.1/80301, intron 5 of 5)	15	64911902	64931967	20066	1	348094	ENST00000496480.5	-6179	ENSG00000166839	ANKDD1A	ankyrin repeat and death domain containing 1A	chr15	64905473	64905723	251	64905607	21.56	19.7181	10.2007	15.3472
5624	IMR32_ND1_macs3_SPMR_peak_606	chr1	232630092	232630347	256	*	153	.	10.2007	19.7181	15.3472	90	N	0.0398465	Promoter (<=1kb)	1	232397965	232630122	232158	2	57568	ENST00000674749.1	0	ENSG00000116991	SIPA1L2	signal induced proliferation associated 1 like 2	chr1	232630092	232630347	256	232630182	21.56	19.7181	10.2007	15.3472
5787	IMR32_ND1_macs3_SPMR_peak_641	chr1	244970401	244970649	249	*	169	.	10.1854	21.3882	16.9297	129	N	0.0409052	Promoter (<=1kb)	1	244970405	245083831	113427	1	84288	ENST00000549220.5	0	ENSG00000203666	EFCAB2	EF-hand calcium binding domain 2	chr1	244970401	244970649	249	244970530	24.5	21.3882	10.1854	16.9297
577	IMR32_ND1_macs3_SPMR_peak_1517	chr12	109637510	109637737	228	*	158	.	10.1737	20.2311	15.8255	106	N	0.0446215	Distal Intergenic	12	109593759	109597212	3454	1	4598	ENST00000697198.1	43751	ENSG00000110921	MVK	mevalonate kinase	chr12	109637510	109637737	228	109637616	22.54	20.2311	10.1737	15.8255
609	IMR32_ND1_macs3_SPMR_peak_1546	chr12	113358330	113358694	365	*	158	.	10.1737	20.2311	15.8255	187	N	0.0278732	Promoter (<=1kb)	12	113358566	113389238	30673	1	196463	ENST00000545182.6	0	ENSG00000151176	PLBD2	phospholipase B domain containing 2	chr12	113358330	113358694	365	113358517	22.54	20.2311	10.1737	15.8255
1391	IMR32_ND1_macs3_SPMR_peak_225	chr1	109090646	109090820	175	*	158	.	10.1737	20.2311	15.8255	75	N	0.0581354	Promoter (<=1kb)	1	109090764	109096934	6171	1	56900	ENST00000338272.9	0	ENSG00000215717	TMEM167B	transmembrane protein 167B	chr1	109090646	109090820	175	109090721	22.54	20.2311	10.1737	15.8255
2381	IMR32_ND1_macs3_SPMR_peak_3140	chr19	12975555	12975732	178	*	158	.	10.1737	20.2311	15.8255	67	N	0.0571556	Distal Intergenic	19	12969576	12974760	5185	1	199699	ENST00000317060.4	5979	ENSG00000179284	DAND5	DAN domain BMP antagonist family member 5	chr19	12975555	12975732	178	12975622	22.54	20.2311	10.1737	15.8255
2852	IMR32_ND1_macs3_SPMR_peak_3565	chr2	45889119	45889322	204	*	158	.	10.1737	20.2311	15.8255	136	N	0.0498711	Intron (ENST00000306156.8/5581, intron 2 of 14)	2	45978095	45984681	6587	1	5581	ENST00000489067.1	-88773	ENSG00000171132	PRKCE	protein kinase C epsilon	chr2	45889119	45889322	204	45889255	22.54	20.2311	10.1737	15.8255
3251	IMR32_ND1_macs3_SPMR_peak_3924	chr2	237723727	237723940	214	*	158	.	10.1737	20.2311	15.8255	75	N	0.0475407	Intron (ENST00000308482.14/9208, intron 7 of 23)	2	237727876	237780828	52953	1	9208	ENST00000698098.1	-3936	ENSG00000124831	LRRFIP1	LRR binding FLII interacting protein 1	chr2	237723727	237723940	214	237723802	22.54	20.2311	10.1737	15.8255
4363	IMR32_ND1_macs3_SPMR_peak_4925	chr5	139648195	139648439	245	*	158	.	10.1737	20.2311	15.8255	123	N	0.0415253	Promoter (<=1kb)	5	139648349	139683882	35534	1	51523	ENST00000302517.8	0	ENSG00000171604	CXXC5	CXXC finger protein 5	chr5	139648195	139648439	245	139648318	22.54	20.2311	10.1737	15.8255
4734	IMR32_ND1_macs3_SPMR_peak_5259	chr6	103378842	103379037	196	*	158	.	10.1737	20.2311	15.8255	109	N	0.0519066	Distal Intergenic	6	103583135	103583268	134	1	124900225	ENST00000365413.1	-204098	ENSG00000202283	LOC124900225	small nucleolar RNA SNORA33	chr6	103378842	103379037	196	103378951	22.54	20.2311	10.1737	15.8255
6117	IMR32_ND1_macs3_SPMR_peak_939	chr11	43150899	43151095	197	*	158	.	10.1737	20.2311	15.8255	126	N	0.0516431	Intron (ENST00000533565.1/124902662, intron 1 of 2)	11	43120762	43269393	148632	2	124902662	ENST00000533565.1	118298	NA	LOC124902662	uncharacterized LOC124902662	chr11	43150899	43151095	197	43151025	22.54	20.2311	10.1737	15.8255
1198	IMR32_ND1_macs3_SPMR_peak_2076	chr15	72890180	72890449	270	*	174	.	10.162	21.9271	17.4483	141	N	0.037637	Distal Intergenic	15	72786703	72794808	8106	1	100287559	ENST00000670622.1	103477	ENSG00000260898	ADPGK-AS1	ADPGK antisense RNA 1	chr15	72890180	72890449	270	72890321	25.48	21.9271	10.162	17.4483
1636	IMR32_ND1_macs3_SPMR_peak_2470	chr17	42677065	42677361	297	*	237	.	10.1485	28.4757	23.7421	139	N	0.03417	Promoter (<=1kb)	17	42667944	42676994	9051	2	79990	ENST00000293349.10	-71	ENSG00000068137	PLEKHH3	pleckstrin homology, MyTH4 and FERM domain containing H3	chr17	42677065	42677361	297	42677204	36.26	28.4757	10.1485	23.7421
489	IMR32_ND1_macs3_SPMR_peak_1438	chr12	76084522	76084842	321	*	196	.	10.1342	24.2325	19.654	197	N	0.0315707	Promoter (<=1kb)	12	76036585	76084685	48101	2	4673	ENST00000618691.5	0	ENSG00000187109	NAP1L1	nucleosome assembly protein 1 like 1	chr12	76084522	76084842	321	76084719	29.4	24.2325	10.1342	19.654
1286	IMR32_ND1_macs3_SPMR_peak_2155	chr15	89088108	89088422	315	*	196	.	10.1342	24.2325	19.654	186	N	0.0321721	Promoter (<=1kb)	15	89088422	89113816	25395	1	11057	ENST00000564876.5	0	ENSG00000140526	ABHD2	abhydrolase domain containing 2, acylglycerol lipase	chr15	89088108	89088422	315	89088294	29.4	24.2325	10.1342	19.654
2878	IMR32_ND1_macs3_SPMR_peak_3589	chr2	59413733	59414279	547	*	196	.	10.1342	24.2325	19.654	236	N	0.0185269	Intron (ENST00000606382.1/ENST00000606382.1, intron 3 of 3)	2	59238714	59388378	149665	2	105374754	ENST00000662067.1	-25355	NA	LOC105374754	uncharacterized LOC105374754	chr2	59413733	59414279	547	59413969	29.4	24.2325	10.1342	19.654
2984	IMR32_ND1_macs3_SPMR_peak_3684	chr2	72887777	72888052	276	*	196	.	10.1342	24.2325	19.654	135	N	0.0367181	Promoter (<=1kb)	2	72887408	72892158	4751	1	6697	ENST00000234454.6	369	ENSG00000116096	SPR	sepiapterin reductase	chr2	72887777	72888052	276	72887912	29.4	24.2325	10.1342	19.654
3133	IMR32_ND1_macs3_SPMR_peak_3818	chr2	165953727	165954069	343	*	196	.	10.1342	24.2325	19.654	128	N	0.0295458	Promoter (<=1kb)	2	165857493	165953759	96267	2	79809	ENST00000681502.1	0	ENSG00000123607	TTC21B	tetratricopeptide repeat domain 21B	chr2	165953727	165954069	343	165953855	29.4	24.2325	10.1342	19.654
3601	IMR32_ND1_macs3_SPMR_peak_4239	chr22	38461545	38461821	277	*	196	.	10.1342	24.2325	19.654	165	N	0.0365856	Distal Intergenic	22	38468078	38481635	13558	1	11015	ENST00000409006.3	-6257	ENSG00000100196	KDELR3	KDEL endoplasmic reticulum protein retention receptor 3	chr22	38461545	38461821	277	38461710	29.4	24.2325	10.1342	19.654
5467	IMR32_ND1_macs3_SPMR_peak_5919	chr9	14322402	14322710	309	*	196	.	10.1342	24.2325	19.654	132	N	0.0327968	Promoter (<=1kb)	9	14087629	14322338	234710	2	4781	ENST00000606230.2	-64	ENSG00000147862	NFIB	nuclear factor I B	chr9	14322402	14322710	309	14322534	29.4	24.2325	10.1342	19.654
5874	IMR32_ND1_macs3_SPMR_peak_72	chr1	53376261	53376481	221	*	196	.	10.1342	24.2325	19.654	108	N	0.0458561	Distal Intergenic	1	53366668	53368245	1578	2	107984957	ENST00000449958.1	-8016	NA	LINC02812	long intergenic non-protein coding RNA 2812	chr1	53376261	53376481	221	53376369	29.4	24.2325	10.1342	19.654
3036	IMR32_ND1_macs3_SPMR_peak_3730	chr2	85327918	85328149	232	*	152	.	10.1338	19.6097	15.2456	121	N	0.0436802	Promoter (<=1kb)	2	85318027	85327989	9963	2	10618	ENST00000377386.8	0	ENSG00000152291	TGOLN2	trans-golgi network protein 2	chr2	85327918	85328149	232	85328039	21.56	19.6097	10.1338	15.2456
3307	IMR32_ND1_macs3_SPMR_peak_3975	chr20	20199755	20200102	348	*	152	.	10.1338	19.6097	15.2456	260	N	0.0291201	Exon (ENST00000245957.10/26074, exon 17 of 27)	20	20196653	20251763	55111	1	26074	ENST00000476414.5	3102	ENSG00000089101	CFAP61	cilia and flagella associated protein 61	chr20	20199755	20200102	348	20200015	21.56	19.6097	10.1338	15.2456
1955	IMR32_ND1_macs3_SPMR_peak_2758	chr17	74285168	74285424	257	*	243	.	10.1333	29.0532	24.306	145	N	0.0394292	Exon (ENST00000311014.11/64446, exon 3 of 14)	17	74281512	74314884	33373	1	64446	ENST00000579490.5	3656	ENSG00000171595	DNAI2	dynein axonemal intermediate chain 2	chr17	74285168	74285424	257	74285313	37.24	29.0532	10.1333	24.306
1842	IMR32_ND1_macs3_SPMR_peak_2656	chr17	59619177	59619491	315	*	231	.	10.1231	27.8177	23.1183	139	N	0.0321368	Promoter (<=1kb)	17	59619684	59694750	75067	1	1213	ENST00000700707.1	-193	ENSG00000141367	CLTC	clathrin heavy chain	chr17	59619177	59619491	315	59619316	35.28	27.8177	10.1231	23.1183
109	IMR32_ND1_macs3_SPMR_peak_1096	chr11	79079148	79079353	206	*	141	.	10.1221	18.5123	14.1829	111	N	0.0491364	Promoter (2-3kb)	11	79067903	79076393	8491	2	26011	ENST00000533038.1	-2755	ENSG00000149256	TENM4	teneurin transmembrane protein 4	chr11	79079148	79079353	206	79079259	19.6	18.5123	10.1221	14.1829
786	IMR32_ND1_macs3_SPMR_peak_1705	chr13	46552956	46553197	242	*	141	.	10.1221	18.5123	14.1829	107	N	0.0418269	Promoter (<=1kb)	13	46553168	46753040	199873	1	23143	ENST00000311191.10	0	ENSG00000136141	LRCH1	leucine rich repeats and calponin homology domain containing 1	chr13	46552956	46553197	242	46553063	19.6	18.5123	10.1221	14.1829
870	IMR32_ND1_macs3_SPMR_peak_1781	chr14	23007027	23007361	335	*	141	.	10.1221	18.5123	14.1829	87	N	0.0302152	Promoter (<=1kb)	14	22999121	23007123	8003	2	60686	ENST00000556896.1	0	ENSG00000100802	C14orf93	chromosome 14 open reading frame 93	chr14	23007027	23007361	335	23007114	19.6	18.5123	10.1221	14.1829
1043	IMR32_ND1_macs3_SPMR_peak_1937	chr14	104815961	104816223	263	*	141	.	10.1221	18.5123	14.1829	143	N	0.0384871	Distal Intergenic	14	104821201	104823718	2518	1	196872	ENST00000555578.1	-4978	ENSG00000258701	LINC00638	long intergenic non-protein coding RNA 638	chr14	104815961	104816223	263	104816104	19.6	18.5123	10.1221	14.1829
1498	IMR32_ND1_macs3_SPMR_peak_2346	chr16	87493028	87493354	327	*	141	.	10.1221	18.5123	14.1829	221	N	0.0309544	Promoter (<=1kb)	16	87493274	87497166	3893	1	101928737	ENST00000565824.1	0	ENSG00000288568	ZCCHC14-DT	ZCCHC14 divergent transcript	chr16	87493028	87493354	327	87493249	19.6	18.5123	10.1221	14.1829
1526	IMR32_ND1_macs3_SPMR_peak_2371	chr17	4997621	4998006	386	*	141	.	10.1221	18.5123	14.1829	234	N	0.0262231	Promoter (<=1kb)	17	4997950	5028401	30452	1	10749	ENST00000320785.10	0	ENSG00000129250	KIF1C	kinesin family member 1C	chr17	4997621	4998006	386	4997855	19.6	18.5123	10.1221	14.1829
1551	IMR32_ND1_macs3_SPMR_peak_2394	chr17	10606202	10606397	196	*	141	.	10.1221	18.5123	14.1829	101	N	0.0516434	Intron (ENST00000587182.2/100128560, intron 6 of 10)	17	10611902	10623036	11135	1	100128560	ENST00000581947.5	-5505	NA	MYHAS	myosin heavy chain gene cluster antisense RNA	chr17	10606202	10606397	196	10606303	19.6	18.5123	10.1221	14.1829
1610	IMR32_ND1_macs3_SPMR_peak_2447	chr17	35731535	35731710	176	*	141	.	10.1221	18.5123	14.1829	70	N	0.0575119	Promoter (<=1kb)	17	35731639	35743521	11883	1	91608	ENST00000603017.2	0	ENSG00000270885	RASL10B	RAS like family 10 member B	chr17	35731535	35731710	176	35731605	19.6	18.5123	10.1221	14.1829
2337	IMR32_ND1_macs3_SPMR_peak_3100	chr19	9834953	9835423	471	*	141	.	10.1221	18.5123	14.1829	367	N	0.0214907	Promoter (<=1kb)	19	9834079	9835013	935	2	100996288	ENST00000591174.1	0	ENSG00000267289	PIN1-DT	PIN1 divergent transcript	chr19	9834953	9835423	471	9835320	19.6	18.5123	10.1221	14.1829
2407	IMR32_ND1_macs3_SPMR_peak_3164	chr19	14496119	14496455	337	*	141	.	10.1221	18.5123	14.1829	117	N	0.0300359	Promoter (<=1kb)	19	14477760	14496149	18390	2	10755	ENST00000393028.5	0	ENSG00000123159	GIPC1	GIPC PDZ domain containing family member 1	chr19	14496119	14496455	337	14496236	19.6	18.5123	10.1221	14.1829
2457	IMR32_ND1_macs3_SPMR_peak_3209	chr19	19578367	19578663	297	*	141	.	10.1221	18.5123	14.1829	169	N	0.0340811	Promoter (1-2kb)	19	19570226	19579954	9729	2	80714	ENST00000559735.1	1291	ENSG00000105717	PBX4	PBX homeobox 4	chr19	19578367	19578663	297	19578536	19.6	18.5123	10.1221	14.1829
2493	IMR32_ND1_macs3_SPMR_peak_3241	chr19	36014272	36014537	266	*	141	.	10.1221	18.5123	14.1829	139	N	0.038053	Promoter (<=1kb)	19	36014493	36019528	5036	1	101927572	ENST00000685157.1	0	NA	LOC101927572	uncharacterized LOC101927572	chr19	36014272	36014537	266	36014411	19.6	18.5123	10.1221	14.1829
2504	IMR32_ND1_macs3_SPMR_peak_3251	chr19	38252983	38253213	231	*	141	.	10.1221	18.5123	14.1829	113	N	0.0438186	Promoter (<=1kb)	19	38251237	38253257	2021	2	94274	ENST00000587515.5	44	ENSG00000167641	PPP1R14A	protein phosphatase 1 regulatory inhibitor subunit 14A	chr19	38252983	38253213	231	38253096	19.6	18.5123	10.1221	14.1829
2572	IMR32_ND1_macs3_SPMR_peak_3312	chr19	46860244	46860530	287	*	141	.	10.1221	18.5123	14.1829	131	N	0.0352686	Promoter (<=1kb)	19	46860997	47005077	144081	1	2909	ENST00000672722.1	-467	ENSG00000160007	ARHGAP35	Rho GTPase activating protein 35	chr19	46860244	46860530	287	46860375	19.6	18.5123	10.1221	14.1829
2631	IMR32_ND1_macs3_SPMR_peak_3366	chr19	55461562	55461931	370	*	141	.	10.1221	18.5123	14.1829	231	N	0.027357	Promoter (<=1kb)	19	55452985	55461642	8658	2	79763	ENST00000425675.7	0	ENSG00000063241	ISOC2	isochorismatase domain containing 2	chr19	55461562	55461931	370	55461793	19.6	18.5123	10.1221	14.1829
3091	IMR32_ND1_macs3_SPMR_peak_3780	chr2	125643537	125643822	286	*	141	.	10.1221	18.5123	14.1829	115	N	0.035392	Distal Intergenic	2	125710969	125765842	54874	1	105373597	ENST00000430692.1	-67147	NA	LINC01889	long intergenic non-protein coding RNA 1889	chr2	125643537	125643822	286	125643652	19.6	18.5123	10.1221	14.1829
3206	IMR32_ND1_macs3_SPMR_peak_3884	chr2	218396087	218396542	456	*	141	.	10.1221	18.5123	14.1829	229	N	0.0221976	Promoter (1-2kb)	2	218398256	218404418	6163	1	58190	ENST00000491064.5	-1714	ENSG00000144579	CTDSP1	CTD small phosphatase 1	chr2	218396087	218396542	456	218396316	19.6	18.5123	10.1221	14.1829
3250	IMR32_ND1_macs3_SPMR_peak_3923	chr2	236721150	236721398	249	*	141	.	10.1221	18.5123	14.1829	144	N	0.040651	Distal Intergenic	2	236569825	236582354	12530	1	57007	ENST00000272928.4	151325	ENSG00000144476	ACKR3	atypical chemokine receptor 3	chr2	236721150	236721398	249	236721294	19.6	18.5123	10.1221	14.1829
3338	IMR32_ND1_macs3_SPMR_peak_4001	chr20	32536350	32536705	356	*	141	.	10.1221	18.5123	14.1829	115	N	0.0284329	Promoter (<=1kb)	20	32464780	32536397	71618	2	140688	ENST00000375678.7	0	ENSG00000197183	NOL4L	nucleolar protein 4 like	chr20	32536350	32536705	356	32536465	19.6	18.5123	10.1221	14.1829
3395	IMR32_ND1_macs3_SPMR_peak_4053	chr20	46811256	46811656	401	*	141	.	10.1221	18.5123	14.1829	132	N	0.0252421	Distal Intergenic	20	46894624	47188844	294221	1	2139	ENST00000357410.7	-82968	ENSG00000064655	EYA2	EYA transcriptional coactivator and phosphatase 2	chr20	46811256	46811656	401	46811388	19.6	18.5123	10.1221	14.1829
3692	IMR32_ND1_macs3_SPMR_peak_4320	chr3	14879282	14879548	267	*	141	.	10.1221	18.5123	14.1829	143	N	0.0379105	Promoter (2-3kb)	3	14882305	14933438	51134	1	152273	ENST00000468662.5	-2757	ENSG00000154783	FGD5	FYVE, RhoGEF and PH domain containing 5	chr3	14879282	14879548	267	14879425	19.6	18.5123	10.1221	14.1829
3739	IMR32_ND1_macs3_SPMR_peak_4363	chr3	49132949	49133167	219	*	141	.	10.1221	18.5123	14.1829	125	N	0.0462196	Promoter (<=1kb)	3	49121114	49133050	11937	2	3913	ENST00000305544.9	0	ENSG00000172037	LAMB2	laminin subunit beta 2	chr3	49132949	49133167	219	49133074	19.6	18.5123	10.1221	14.1829
3803	IMR32_ND1_macs3_SPMR_peak_4420	chr3	75610692	75611089	398	*	141	.	10.1221	18.5123	14.1829	119	N	0.0254324	Distal Intergenic	3	75630763	75630858	96	1	100302212	ENST00000640185.1	-19674	ENSG00000283894	MIR1324	microRNA 1324	chr3	75610692	75611089	398	75610811	19.6	18.5123	10.1221	14.1829
3914	IMR32_ND1_macs3_SPMR_peak_4520	chr3	160755063	160755581	519	*	141	.	10.1221	18.5123	14.1829	325	N	0.0195031	Promoter (<=1kb)	3	160755602	161022462	266861	1	151742	ENST00000497343.5	-21	ENSG00000163590	PPM1L	protein phosphatase, Mg2+/Mn2+ dependent 1L	chr3	160755063	160755581	519	160755388	19.6	18.5123	10.1221	14.1829
3959	IMR32_ND1_macs3_SPMR_peak_4561	chr3	194685655	194685919	265	*	141	.	10.1221	18.5123	14.1829	144	N	0.0381966	Promoter (<=1kb)	3	194685883	194689037	3155	1	131583	ENST00000329759.6	0	ENSG00000185112	FAM43A	family with sequence similarity 43 member A	chr3	194685655	194685919	265	194685799	19.6	18.5123	10.1221	14.1829
4047	IMR32_ND1_macs3_SPMR_peak_4640	chr4	41360563	41360796	234	*	141	.	10.1221	18.5123	14.1829	115	N	0.0432568	Promoter (<=1kb)	4	41360631	41619936	259306	1	22998	ENST00000509638.5	0	ENSG00000064042	LIMCH1	LIM and calponin homology domains 1	chr4	41360563	41360796	234	41360678	19.6	18.5123	10.1221	14.1829
4091	IMR32_ND1_macs3_SPMR_peak_4680	chr4	87422569	87422865	297	*	141	.	10.1221	18.5123	14.1829	184	N	0.0340811	Promoter (<=1kb)	4	87422573	87459455	36883	1	53343	ENST00000302174.9	0	ENSG00000170502	NUDT9	nudix hydrolase 9	chr4	87422569	87422865	297	87422753	19.6	18.5123	10.1221	14.1829
4131	IMR32_ND1_macs3_SPMR_peak_4716	chr4	133245291	133245507	217	*	141	.	10.1221	18.5123	14.1829	95	N	0.0466456	Distal Intergenic	4	133261022	133263115	2094	2	124900863	ENST00000669848.1	17608	NA	LOC124900863	uncharacterized LOC124900863	chr4	133245291	133245507	217	133245386	19.6	18.5123	10.1221	14.1829
4155	IMR32_ND1_macs3_SPMR_peak_4738	chr4	153466169	153466395	227	*	141	.	10.1221	18.5123	14.1829	101	N	0.0445907	Promoter (<=1kb)	4	153466346	153636711	170366	1	23240	ENST00000409663.7	0	ENSG00000121210	TMEM131L	transmembrane 131 like	chr4	153466169	153466395	227	153466270	19.6	18.5123	10.1221	14.1829
4174	IMR32_ND1_macs3_SPMR_peak_4755	chr4	174699747	174699975	229	*	141	.	10.1221	18.5123	14.1829	92	N	0.0442013	Intron (ENST00000274093.8/8001, intron 5 of 9)	4	174722624	174728698	6075	2	8001	ENST00000436738.1	28723	ENSG00000145451	GLRA3	glycine receptor alpha 3	chr4	174699747	174699975	229	174699839	19.6	18.5123	10.1221	14.1829
4328	IMR32_ND1_macs3_SPMR_peak_4894	chr5	124127669	124127876	208	*	141	.	10.1221	18.5123	14.1829	121	N	0.0486639	Intron (ENST00000628324.2/103724389, intron 2 of 3)	5	124131241	124314679	183439	2	101927397	ENST00000662643.1	186803	NA	LOC101927397	uncharacterized LOC101927397	chr5	124127669	124127876	208	124127790	19.6	18.5123	10.1221	14.1829
5236	IMR32_ND1_macs3_SPMR_peak_5710	chr7	152463747	152464264	518	*	141	.	10.1221	18.5123	14.1829	216	N	0.0195407	Promoter (<=1kb)	7	152463786	152465549	1764	1	100128822	ENST00000564834.1	0	ENSG00000261455	LINC01003	long intergenic non-protein coding RNA 1003	chr7	152463747	152464264	518	152463963	19.6	18.5123	10.1221	14.1829
5350	IMR32_ND1_macs3_SPMR_peak_5813	chr8	81240545	81240753	209	*	141	.	10.1221	18.5123	14.1829	81	N	0.0484311	Distal Intergenic	8	81280536	81284775	4240	1	2171	ENST00000297258.11	-39783	ENSG00000164687	FABP5	fatty acid binding protein 5	chr8	81240545	81240753	209	81240626	19.6	18.5123	10.1221	14.1829
5405	IMR32_ND1_macs3_SPMR_peak_5863	chr8	124998265	124998522	258	*	141	.	10.1221	18.5123	14.1829	117	N	0.0392329	Promoter (<=1kb)	8	124998497	125022281	23785	1	6713	ENST00000523430.5	0	ENSG00000104549	SQLE	squalene epoxidase	chr8	124998265	124998522	258	124998382	19.6	18.5123	10.1221	14.1829
5428	IMR32_ND1_macs3_SPMR_peak_5884	chr8	140636017	140636265	249	*	141	.	10.1221	18.5123	14.1829	117	N	0.040651	Promoter (<=1kb)	8	140636281	140638283	2003	1	104355217	ENST00000623655.2	-16	NA	ERICD	E2F1-regulated inhibitor of cell death	chr8	140636017	140636265	249	140636134	19.6	18.5123	10.1221	14.1829
5443	IMR32_ND1_macs3_SPMR_peak_5898	chr8	144104256	144104553	298	*	141	.	10.1221	18.5123	14.1829	157	N	0.0339668	Promoter (<=1kb)	8	144099519	144104269	4751	2	81858	ENST00000533948.1	0	ENSG00000179526	SHARPIN	SHANK associated RH domain interactor	chr8	144104256	144104553	298	144104413	19.6	18.5123	10.1221	14.1829
5489	IMR32_ND1_macs3_SPMR_peak_5939	chr9	34989377	34989622	246	*	141	.	10.1221	18.5123	14.1829	145	N	0.0411467	Promoter (<=1kb)	9	34985410	34989379	3970	2	101926900	ENST00000626300.1	0	ENSG00000281491	DNAJB5-DT	DNAJB5 divergent transcript	chr9	34989377	34989622	246	34989522	19.6	18.5123	10.1221	14.1829
5561	IMR32_ND1_macs3_SPMR_peak_6002	chr9	93969375	93969560	186	*	141	.	10.1221	18.5123	14.1829	107	N	0.0544199	Distal Intergenic	9	93955834	93957922	2089	1	101928040	ENST00000453045.1	13541	ENSG00000235601	BARX1-DT	BARX1 divergent transcript	chr9	93969375	93969560	186	93969482	19.6	18.5123	10.1221	14.1829
5625	IMR32_ND1_macs3_SPMR_peak_6060	chr9	120242491	120242762	272	*	141	.	10.1221	18.5123	14.1829	129	N	0.0372136	Promoter (2-3kb)	9	120244979	120245050	72	2	406939	ENST00000385079.1	2288	ENSG00000207814	MIR147A	microRNA 147a	chr9	120242491	120242762	272	120242620	19.6	18.5123	10.1221	14.1829
5809	IMR32_ND1_macs3_SPMR_peak_661	chr10	13347596	13348104	509	*	141	.	10.1221	18.5123	14.1829	381	N	0.0198862	Promoter (<=1kb)	10	13318080	13348280	30201	2	22929	ENST00000378614.8	176	ENSG00000086475	SEPHS1	selenophosphate synthetase 1	chr10	13347596	13348104	509	13347977	19.6	18.5123	10.1221	14.1829
5812	IMR32_ND1_macs3_SPMR_peak_664	chr10	14974570	14974875	306	*	141	.	10.1221	18.5123	14.1829	251	N	0.0330788	Promoter (2-3kb)	10	14972555	14988050	15496	1	644890	ENST00000467536.1	2015	ENSG00000197889	MEIG1	meiosis/spermiogenesis associated 1	chr10	14974570	14974875	306	14974821	19.6	18.5123	10.1221	14.1829
5826	IMR32_ND1_macs3_SPMR_peak_677	chr10	21065684	21065894	211	*	141	.	10.1221	18.5123	14.1829	132	N	0.047972	Intron (ENST00000675700.1/10529, intron 2 of 6)	10	20785664	21101130	315467	2	10529	ENST00000675114.1	35236	ENSG00000078114	NEBL	nebulette	chr10	21065684	21065894	211	21065816	19.6	18.5123	10.1221	14.1829
5832	IMR32_ND1_macs3_SPMR_peak_682	chr10	28302985	28303254	270	*	141	.	10.1221	18.5123	14.1829	121	N	0.0374893	Promoter (<=1kb)	10	28050993	28303064	252072	2	143098	ENST00000683449.1	0	ENSG00000150054	MPP7	MAGUK p55 scaffold protein 7	chr10	28302985	28303254	270	28303106	19.6	18.5123	10.1221	14.1829
5887	IMR32_ND1_macs3_SPMR_peak_731	chr10	69362681	69362902	222	*	141	.	10.1221	18.5123	14.1829	145	N	0.045595	Promoter (1-2kb)	10	69361425	69376956	15532	1	3098	ENST00000703956.1	1256	ENSG00000156515	HK1	hexokinase 1	chr10	69362681	69362902	222	69362826	19.6	18.5123	10.1221	14.1829
5943	IMR32_ND1_macs3_SPMR_peak_782	chr10	86250499	86250709	211	*	141	.	10.1221	18.5123	14.1829	83	N	0.047972	Intron (ENST00000327946.12/2894, intron 2 of 15)	10	86264694	86264788	95	2	442911	ENST00000362234.2	14079	ENSG00000199104	MIR346	microRNA 346	chr10	86250499	86250709	211	86250582	19.6	18.5123	10.1221	14.1829
6015	IMR32_ND1_macs3_SPMR_peak_847	chr10	117542483	117542705	223	*	141	.	10.1221	18.5123	14.1829	103	N	0.0453906	Promoter (<=1kb)	10	117484295	117542589	58295	2	196047	ENST00000440007.6	0	ENSG00000229847	EMX2OS	EMX2 opposite strand/antisense RNA	chr10	117542483	117542705	223	117542586	19.6	18.5123	10.1221	14.1829
6025	IMR32_ND1_macs3_SPMR_peak_856	chr10	122150099	122150383	285	*	141	.	10.1221	18.5123	14.1829	116	N	0.0355161	Intron (ENST00000369005.6/10579, intron 7 of 22)	10	122145115	122155173	10059	2	124902518	ENST00000657587.1	4790	NA	LOC124902518	uncharacterized LOC124902518	chr10	122150099	122150383	285	122150215	19.6	18.5123	10.1221	14.1829
6084	IMR32_ND1_macs3_SPMR_peak_909	chr11	14891637	14891844	208	*	141	.	10.1221	18.5123	14.1829	103	N	0.0486639	Promoter (<=1kb)	11	14878009	14891640	13632	2	120227	ENST00000530609.5	0	ENSG00000186104	CYP2R1	cytochrome P450 family 2 subfamily R member 1	chr11	14891637	14891844	208	14891740	19.6	18.5123	10.1221	14.1829
1729	IMR32_ND1_macs3_SPMR_peak_2554	chr17	49515332	49515635	304	*	296	.	10.1213	34.5358	29.6185	124	N	0.0332937	Intron (ENST00000514506.1/100288866, intron 1 of 2)	17	49510817	49510900	84	1	102465141	ENST00000614803.1	4515	ENSG00000277478	MIR6165	microRNA 6165	chr17	49515332	49515635	304	49515456	46.06	34.5358	10.1213	29.6185
150	IMR32_ND1_macs3_SPMR_peak_1132	chr11	113138243	113138456	214	*	141	.	10.1157	18.5022	14.1829	81	N	0.0472696	Intron (ENST00000621518.4/4684, intron 2 of 19)	11	113132928	113275564	142637	1	4684	ENST00000611284.4	5315	ENSG00000149294	NCAM1	neural cell adhesion molecule 1	chr11	113138243	113138456	214	113138324	19.6	18.5022	10.1157	14.1829
972	IMR32_ND1_macs3_SPMR_peak_1873	chr14	82963735	82964022	288	*	141	.	10.1157	18.5022	14.1829	97	N	0.035124	Distal Intergenic	14	83017106	83018144	1039	2	105370600	ENST00000557770.1	54122	NA	LOC105370600	uncharacterized LOC105370600	chr14	82963735	82964022	288	82963832	19.6	18.5022	10.1157	14.1829
2387	IMR32_ND1_macs3_SPMR_peak_3146	chr19	13151694	13152034	341	*	141	.	10.1157	18.5022	14.1829	267	N	0.0296648	Promoter (1-2kb)	19	13150415	13154249	3835	1	9592	ENST00000587885.1	1279	ENSG00000160888	IER2	immediate early response 2	chr19	13151694	13152034	341	13151961	19.6	18.5022	10.1157	14.1829
3261	IMR32_ND1_macs3_SPMR_peak_3933	chr2	240584655	240585054	400	*	141	.	10.1157	18.5022	14.1829	205	N	0.0252892	Promoter (1-2kb)	2	240582700	240586699	4000	2	101752400	ENST00000567819.1	1645	ENSG00000260942	CAPN10-DT	CAPN10 divergent transcript	chr2	240584655	240585054	400	240584860	19.6	18.5022	10.1157	14.1829
1918	IMR32_ND1_macs3_SPMR_peak_2724	chr17	72778557	72778870	314	*	202	.	10.1156	24.7945	20.2021	83	N	0.0322153	Intron (ENST00000255559.8/201266, intron 6 of 9)	17	72818836	72818972	137	2	124904115	ENST00000516465.1	40102	ENSG00000252274	LOC124904115	small Cajal body-specific RNA 24	chr17	72778557	72778870	314	72778640	30.38	24.7945	10.1156	20.2021
629	IMR32_ND1_macs3_SPMR_peak_1564	chr12	118372918	118373258	341	*	157	.	10.1099	20.1268	15.7269	132	N	0.0296478	Promoter (<=1kb)	12	118149801	118372907	223107	2	51347	ENST00000392533.8	-11	ENSG00000135090	TAOK3	TAO kinase 3	chr12	118372918	118373258	341	118373050	22.54	20.1268	10.1099	15.7269
5545	IMR32_ND1_macs3_SPMR_peak_599	chr1	230752479	230752674	196	*	157	.	10.1099	20.1268	15.7269	103	N	0.0515811	Intron (ENST00000366666.6/10753, intron 1 of 17)	1	230747415	230802003	54589	1	10753	ENST00000354537.1	5064	ENSG00000135773	CAPN9	calpain 9	chr1	230752479	230752674	196	230752582	22.54	20.1268	10.1099	15.7269
2029	IMR32_ND1_macs3_SPMR_peak_2824	chr17	77958344	77958786	443	*	207	.	10.0988	25.3611	20.7415	113	N	0.0227964	Promoter (<=1kb)	17	77958703	78108822	150120	1	57690	ENST00000696270.1	0	ENSG00000078687	TNRC6C	trinucleotide repeat containing adaptor 6C	chr17	77958344	77958786	443	77958457	31.36	25.3611	10.0988	20.7415
1129	IMR32_ND1_macs3_SPMR_peak_2013	chr15	62125806	62126035	230	*	162	.	10.088	20.6547	16.2375	122	N	0.0438609	Distal Intergenic	15	62163535	62165285	1751	2	388125	ENST00000380392.4	39250	ENSG00000205502	C2CD4B	C2 calcium dependent domain containing 4B	chr15	62125806	62126035	230	62125928	23.52	20.6547	10.088	16.2375
4781	IMR32_ND1_macs3_SPMR_peak_5300	chr6	115493582	115493796	215	*	151	.	10.0678	19.5027	15.1438	117	N	0.046827	Distal Intergenic	6	115633555	115643883	10329	2	105377962	ENST00000666770.1	150087	ENSG00000228777	LINC02534	long intergenic non-protein coding RNA 2534	chr6	115493582	115493796	215	115493699	21.56	19.5027	10.0678	15.1438
1655	IMR32_ND1_macs3_SPMR_peak_2488	chr17	44070550	44070990	441	*	253	.	10.0508	30.0967	25.3106	218	N	0.0227909	Promoter (<=1kb)	17	44070620	44076319	5700	1	92579	ENST00000696383.1	0	ENSG00000141349	G6PC3	glucose-6-phosphatase catalytic subunit 3	chr17	44070550	44070990	441	44070768	39.2	30.0967	10.0508	25.3106
4702	IMR32_ND1_macs3_SPMR_peak_523	chr1	212667901	212668093	193	*	172	.	10.0494	21.7359	17.2657	70	N	0.0520694	Promoter (2-3kb)	1	212653305	212665638	12334	2	102723761	ENST00000653931.1	-2263	NA	LINC02773	long intergenic non-protein coding RNA 2773	chr1	212667901	212668093	193	212667971	25.48	21.7359	10.0494	17.2657
1424	IMR32_ND1_macs3_SPMR_peak_228	chr1	109426428	109426746	319	*	156	.	10.0469	20.0236	15.6278	128	N	0.031495	Promoter (<=1kb)	1	109399042	109426448	27407	2	5686	ENST00000271308.9	0	ENSG00000143106	PSMA5	proteasome 20S subunit alpha 5	chr1	109426428	109426746	319	109426556	22.54	20.0236	10.0469	15.6278
4722	IMR32_ND1_macs3_SPMR_peak_5248	chr6	95321205	95321467	263	*	156	.	10.0469	20.0236	15.6278	125	N	0.0382011	Distal Intergenic	6	95575183	95577450	2268	2	101927288	ENST00000564541.1	255983	ENSG00000261366	MANEA-DT	MANEA divergent transcript	chr6	95321205	95321467	263	95321330	22.54	20.0236	10.0469	15.6278
68	IMR32_ND1_macs3_SPMR_peak_1059	chr11	70631647	70631975	329	*	140	.	10.0437	18.3867	14.0837	113	N	0.030528	Promoter (<=1kb)	11	70631094	70635490	4397	1	100874198	ENST00000429561.1	553	ENSG00000226627	SHANK2-AS1	SHANK2 antisense RNA 1	chr11	70631647	70631975	329	70631760	19.6	18.3867	10.0437	14.0837
1523	IMR32_ND1_macs3_SPMR_peak_2369	chr17	4966958	4967600	643	*	140	.	10.0437	18.3867	14.0837	496	N	0.0156201	Promoter (<=1kb)	17	4959256	4967191	7936	2	9552	ENST00000573366.5	0	ENSG00000091640	SPAG7	sperm associated antigen 7	chr17	4966958	4967600	643	4967454	19.6	18.3867	10.0437	14.0837
3712	IMR32_ND1_macs3_SPMR_peak_4339	chr3	38024347	38024538	192	*	140	.	10.0437	18.3867	14.0837	99	N	0.0523109	Promoter (<=1kb)	3	38020229	38024576	4348	2	5333	ENST00000473834.1	38	ENSG00000187091	PLCD1	phospholipase C delta 1	chr3	38024347	38024538	192	38024446	19.6	18.3867	10.0437	14.0837
5194	IMR32_ND1_macs3_SPMR_peak_5673	chr7	130441045	130441304	260	*	140	.	10.0437	18.3867	14.0837	117	N	0.0386296	Promoter (<=1kb)	7	130397479	130441237	43759	2	95681	ENST00000675596.1	0	ENSG00000106477	CEP41	centrosomal protein 41	chr7	130441045	130441304	260	130441162	19.6	18.3867	10.0437	14.0837
1169	IMR32_ND1_macs3_SPMR_peak_205	chr1	95045796	95046057	262	*	161	.	10.0278	20.5549	16.1394	131	N	0.038274	Intron (ENST00000370205.6/199857, intron 2 of 3)	1	95061596	95067545	5950	1	101928098	ENST00000451611.1	-15539	ENSG00000230427	ALG14-AS1	ALG14 antisense RNA 1	chr1	95045796	95046057	262	95045927	23.52	20.5549	10.0278	16.1394
4768	IMR32_ND1_macs3_SPMR_peak_529	chr1	214281422	214281640	219	*	161	.	10.0278	20.5549	16.1394	95	N	0.045789	Promoter (<=1kb)	1	214281222	214337131	55910	1	56950	ENST00000460580.5	200	ENSG00000143499	SMYD2	SET and MYND domain containing 2	chr1	214281422	214281640	219	214281517	23.52	20.5549	10.0278	16.1394
3363	IMR32_ND1_macs3_SPMR_peak_4024	chr20	36306156	36306357	202	*	145	.	10.0222	18.8843	14.5443	106	N	0.0496149	Promoter (<=1kb)	20	36306336	36528637	222302	1	22839	ENST00000373913.7	0	ENSG00000080845	DLGAP4	DLG associated protein 4	chr20	36306156	36306357	202	36306262	20.58	18.8843	10.0222	14.5443
5847	IMR32_ND1_macs3_SPMR_peak_696	chr10	35274513	35274964	452	*	145	.	10.0222	18.8843	14.5443	240	N	0.022173	Intron (ENST00000490012.6/219771, intron 3 of 9)	10	35247049	35530036	282988	1	219771	ENST00000493157.6	27464	ENSG00000108100	CCNY	cyclin Y	chr10	35274513	35274964	452	35274753	20.58	18.8843	10.0222	14.5443
1938	IMR32_ND1_macs3_SPMR_peak_2742	chr17	73770391	73770885	495	*	281	.	10.0142	33.0598	28.1824	382	N	0.0202307	Intron (ENST00000321800.11/283982, intron 2 of 3)	17	73761004	73776757	15754	2	283982	ENST00000579749.1	5872	NA	LINC00469	long intergenic non-protein coding RNA 469	chr17	73770391	73770885	495	73770773	44.1	33.0598	10.0142	28.1824
546	IMR32_ND1_macs3_SPMR_peak_149	chr1	67957147	67957445	299	*	166	.	10.0103	21.0947	16.663	114	N	0.0334793	Promoter (1-2kb)	1	67955405	68026762	71358	1	124900403	ENST00000414904.1	1742	NA	LOC124900403	uncharacterized LOC124900403	chr1	67957147	67957445	299	67957261	24.5	21.0947	10.0103	16.663
1832	IMR32_ND1_macs3_SPMR_peak_2647	chr17	58517739	58518436	698	*	311	.	10.0008	36.0818	31.1241	225	N	0.0143278	Promoter (<=1kb)	17	58489529	58517851	28323	2	9110	ENST00000579925.5	0	ENSG00000108389	MTMR4	myotubularin related protein 4	chr17	58517739	58518436	698	58517964	49	36.0818	10.0008	31.1241
1987	IMR32_ND1_macs3_SPMR_peak_2787	chr17	75779136	75779667	532	*	228	.	10.0008	27.5734	22.8773	203	N	0.0187985	Promoter (<=1kb)	17	75778567	75779286	720	2	3021	ENST00000587560.5	0	ENSG00000132475	H3-3B	H3.3 histone B	chr17	75779136	75779667	532	75779339	35.28	27.5734	10.0008	22.8773
2130	IMR32_ND1_macs3_SPMR_peak_2915	chr17	82330399	82330708	310	*	228	.	10.0008	27.5734	22.8773	166	N	0.0322606	Promoter (1-2kb)	17	82324853	82328506	3654	2	6398	ENST00000581954.1	-1893	ENSG00000141574	SECTM1	secreted and transmembrane 1	chr17	82330399	82330708	310	82330565	35.28	27.5734	10.0008	22.8773
1904	IMR32_ND1_macs3_SPMR_peak_2711	chr17	68446625	68446938	314	*	211	.	9.99484	25.7628	21.1256	192	N	0.0318307	Promoter (1-2kb)	17	68428877	68448440	19564	2	55062	ENST00000591494.5	1502	ENSG00000070540	WIPI1	WD repeat domain, phosphoinositide interacting 1	chr17	68446625	68446938	314	68446817	32.34	25.7628	9.99484	21.1256
4964	IMR32_ND1_macs3_SPMR_peak_5466	chr7	5570085	5570491	407	*	194	.	9.98769	23.9674	19.4029	248	N	0.0245398	Distal Intergenic	7	5527152	5563902	36751	2	60	ENST00000675515.1	-6183	ENSG00000075624	ACTB	actin beta	chr7	5570085	5570491	407	5570333	29.4	23.9674	9.98769	19.4029
215	IMR32_ND1_macs3_SPMR_peak_1191	chr12	332687	332905	219	*	177	.	9.97903	22.1945	17.7096	99	N	0.0455663	Promoter (1-2kb)	12	333068	334328	1261	2	5927	ENST00000544777.1	1423	ENSG00000073614	KDM5A	lysine demethylase 5A	chr12	332687	332905	219	332786	26.46	22.1945	9.97903	17.7096
420	IMR32_ND1_macs3_SPMR_peak_1376	chr12	55973583	55974177	595	*	177	.	9.97903	22.1945	17.7096	163	N	0.0167715	Promoter (<=1kb)	12	55973913	55994706	20794	1	5869	ENST00000553116.5	0	ENSG00000111540	RAB5B	RAB5B, member RAS oncogene family	chr12	55973583	55974177	595	55973746	26.46	22.1945	9.97903	17.7096
2655	IMR32_ND1_macs3_SPMR_peak_3388	chr2	3282450	3282723	274	*	177	.	9.97903	22.1945	17.7096	142	N	0.0364198	Promoter (<=1kb)	2	3214186	3282826	68641	2	7260	ENST00000462515.1	103	ENSG00000032389	EIPR1	EARP complex and GARP complex interacting protein 1	chr2	3282450	3282723	274	3282592	26.46	22.1945	9.97903	17.7096
4754	IMR32_ND1_macs3_SPMR_peak_5277	chr6	109440694	109440968	275	*	160	.	9.9683	20.4562	16.0439	145	N	0.0362484	Promoter (<=1kb)	6	109440724	109443919	3196	1	6610	ENST00000258052.8	0	ENSG00000135587	SMPD2	sphingomyelin phosphodiesterase 2	chr6	109440694	109440968	275	109440839	23.52	20.4562	9.9683	16.0439
5076	IMR32_ND1_macs3_SPMR_peak_5567	chr7	67462784	67463226	443	*	160	.	9.9683	20.4562	16.0439	151	N	0.0225018	Distal Intergenic	7	67335976	67340024	4049	1	101929736	ENST00000430244.1	126808	ENSG00000291153	LINC01372	long intergenic non-protein coding RNA 1372	chr7	67462784	67463226	443	67462935	23.52	20.4562	9.9683	16.0439
788	IMR32_ND1_macs3_SPMR_peak_1707	chr13	46622978	46623243	266	*	144	.	9.95469	18.7757	14.4374	169	N	0.0374236	Intron (ENST00000311191.10/23143, intron 1 of 18)	13	46679836	46692577	12742	1	23143	ENST00000463929.5	-56593	ENSG00000136141	LRCH1	leucine rich repeats and calponin homology domain containing 1	chr13	46622978	46623243	266	46623147	20.58	18.7757	9.95469	14.4374
858	IMR32_ND1_macs3_SPMR_peak_1770	chr13	111573018	111573346	329	*	144	.	9.95469	18.7757	14.4374	184	N	0.0302574	Distal Intergenic	13	111588291	111672608	84318	1	102724489	ENST00000375713.1	-14945	NA	LOC102724489	uncharacterized LOC102724489	chr13	111573018	111573346	329	111573202	20.58	18.7757	9.95469	14.4374
1056	IMR32_ND1_macs3_SPMR_peak_1949	chr15	34799404	34799656	253	*	144	.	9.95469	18.7757	14.4374	120	N	0.0393466	Intron (ENST00000503496.6/101928174, intron 2 of 2)	15	34796351	34812072	15722	1	101928174	ENST00000661009.1	3053	ENSG00000250007	GJD2-DT	GJD2 divergent transcript	chr15	34799404	34799656	253	34799524	20.58	18.7757	9.95469	14.4374
1229	IMR32_ND1_macs3_SPMR_peak_2103	chr15	75625645	75625869	225	*	144	.	9.95469	18.7757	14.4374	124	N	0.0442431	Promoter (<=1kb)	15	75598083	75625794	27712	2	10073	ENST00000567134.5	0	ENSG00000169371	SNUPN	snurportin 1	chr15	75625645	75625869	225	75625769	20.58	18.7757	9.95469	14.4374
1615	IMR32_ND1_macs3_SPMR_peak_2451	chr17	39461292	39461553	262	*	144	.	9.95469	18.7757	14.4374	125	N	0.037995	Promoter (<=1kb)	17	39461486	39534544	73059	1	51755	ENST00000447079.6	0	ENSG00000167258	CDK12	cyclin dependent kinase 12	chr17	39461292	39461553	262	39461417	20.58	18.7757	9.95469	14.4374
2425	IMR32_ND1_macs3_SPMR_peak_3180	chr19	17309417	17309615	199	*	144	.	9.95469	18.7757	14.4374	123	N	0.0500236	Promoter (<=1kb)	19	17309518	17320492	10975	1	79016	ENST00000593466.5	0	ENSG00000130311	DDA1	DET1 and DDB1 associated 1	chr19	17309417	17309615	199	17309540	20.58	18.7757	9.95469	14.4374
3098	IMR32_ND1_macs3_SPMR_peak_3787	chr2	128444473	128444669	197	*	144	.	9.95469	18.7757	14.4374	97	N	0.0505314	Distal Intergenic	2	128265480	128318868	53389	2	9394	ENST00000259241.7	-125605	ENSG00000136720	HS6ST1	heparan sulfate 6-O-sulfotransferase 1	chr2	128444473	128444669	197	128444570	20.58	18.7757	9.95469	14.4374
3878	IMR32_ND1_macs3_SPMR_peak_4489	chr3	139868877	139869025	149	*	144	.	9.95469	18.7757	14.4374	49	N	0.06681	Distal Intergenic	3	139935185	140577397	642213	1	64084	ENST00000458420.7	-66160	ENSG00000158258	CLSTN2	calsyntenin 2	chr3	139868877	139869025	149	139868926	20.58	18.7757	9.95469	14.4374
3962	IMR32_ND1_macs3_SPMR_peak_4564	chr3	194983251	194983475	225	*	144	.	9.95469	18.7757	14.4374	113	N	0.0442431	Distal Intergenic	3	195069593	195087372	17780	2	152002	ENST00000460582.1	103897	ENSG00000173950	XXYLT1	xyloside xylosyltransferase 1	chr3	194983251	194983475	225	194983364	20.58	18.7757	9.95469	14.4374
4624	IMR32_ND1_macs3_SPMR_peak_516	chr1	211259042	211259411	370	*	144	.	9.95469	18.7757	14.4374	243	N	0.0269046	Promoter (<=1kb)	1	211259279	211314591	55313	1	55758	ENST00000367006.8	0	ENSG00000117625	RCOR3	REST corepressor 3	chr1	211259042	211259411	370	211259285	20.58	18.7757	9.95469	14.4374
6137	IMR32_ND1_macs3_SPMR_peak_957	chr11	45105503	45105713	211	*	144	.	9.95469	18.7757	14.4374	104	N	0.0471786	Intron (ENST00000530656.5/56981, intron 1 of 6)	11	45095806	45224908	129103	1	56981	ENST00000530656.5	9697	ENSG00000019485	PRDM11	PR/SET domain 11	chr11	45105503	45105713	211	45105607	20.58	18.7757	9.95469	14.4374
5000	IMR32_ND1_macs3_SPMR_peak_5499	chr7	25862557	25862745	189	*	154	.	9.92326	19.8209	15.4297	80	N	0.052504	Distal Intergenic	7	25831335	25831909	575	2	100506236	ENST00000666265.1	-30648	NA	LOC100506236	uncharacterized LOC100506236	chr7	25862557	25862745	189	25862637	22.54	19.8209	9.92326	15.4297
2047	IMR32_ND1_macs3_SPMR_peak_2840	chr17	78840724	78841083	360	*	215	.	9.89874	26.1739	21.5303	167	N	0.0274965	Promoter (<=1kb)	17	78787467	78840780	53314	2	57602	ENST00000589225.5	0	ENSG00000055483	USP36	ubiquitin specific peptidase 36	chr17	78840724	78841083	360	78840891	33.32	26.1739	9.89874	21.5303
1822	IMR32_ND1_macs3_SPMR_peak_2638	chr17	57925490	57925850	361	*	249	.	9.8877	29.7466	24.9682	138	N	0.0273898	Intron (ENST00000577830.6/404093, intron 1 of 10)	17	57912364	57915139	2776	1	107985065	ENST00000580184.1	13126	NA	LOC107985065	uncharacterized LOC107985065	chr17	57925490	57925850	361	57925628	39.2	29.7466	9.8877	24.9682
1277	IMR32_ND1_macs3_SPMR_peak_2147	chr15	85794873	85795177	305	*	148	.	9.87476	19.1895	14.8403	130	N	0.0323763	Promoter (<=1kb)	15	85759326	85794925	35600	2	64410	ENST00000337975.6	0	ENSG00000183655	KLHL25	kelch like family member 25	chr15	85794873	85795177	305	85795003	21.56	19.1895	9.87476	14.8403
1686	IMR32_ND1_macs3_SPMR_peak_2515	chr17	45023053	45023259	207	*	232	.	9.87364	27.9157	23.2081	89	N	0.0476987	Intron (ENST00000678938.1/4836, intron 1 of 11)	17	45023344	45030179	6836	2	79877	ENST00000692137.1	6920	ENSG00000172992	DCAKD	dephospho-CoA kinase domain containing	chr17	45023053	45023259	207	45023142	36.26	27.9157	9.87364	23.2081
1787	IMR32_ND1_macs3_SPMR_peak_2606	chr17	54785947	54786299	353	*	197	.	9.83781	24.2816	19.702	213	N	0.0278692	Distal Intergenic	17	54899387	54937316	37930	1	10040	ENST00000570371.5	-113088	ENSG00000141198	TOM1L1	target of myb1 like 1 membrane trafficking protein	chr17	54785947	54786299	353	54786160	30.38	24.2816	9.83781	19.702
2680	IMR32_ND1_macs3_SPMR_peak_341	chr1	156866503	156866758	256	*	197	.	9.83781	24.2816	19.702	117	N	0.0384289	Intron (ENST00000674537.2/4914, intron 5 of 17)	1	156860935	156865920	4986	1	4914	ENST00000675461.1	5568	ENSG00000198400	NTRK1	neurotrophic receptor tyrosine kinase 1	chr1	156866503	156866758	256	156866620	30.38	24.2816	9.83781	19.702
3394	IMR32_ND1_macs3_SPMR_peak_4052	chr20	46406597	46406885	289	*	137	.	9.83374	18.0502	13.7575	144	N	0.0340268	Promoter (<=1kb)	20	46366050	46406615	40566	2	63916	ENST00000290246.11	0	ENSG00000062598	ELMO2	engulfment and cell motility 2	chr20	46406597	46406885	289	46406741	19.6	18.0502	9.83374	13.7575
4191	IMR32_ND1_macs3_SPMR_peak_4770	chr5	4730282	4730481	200	*	137	.	9.83374	18.0502	13.7575	104	N	0.0491687	Intron (ENST00000507435.1/107986400, intron 3 of 5)	5	4773481	4774865	1385	1	101929153	ENST00000503757.1	-43000	ENSG00000249521	LINC02114	long intergenic non-protein coding RNA 2114	chr5	4730282	4730481	200	4730386	19.6	18.0502	9.83374	13.7575
344	IMR32_ND1_macs3_SPMR_peak_1307	chr12	48865842	48866078	237	*	185	.	9.80748	23.0554	18.5269	101	N	0.0413818	Promoter (<=1kb)	12	48857145	48865870	8726	2	27289	ENST00000309739.6	0	ENSG00000172602	RND1	Rho family GTPase 1	chr12	48865842	48866078	237	48865943	28.42	23.0554	9.80748	18.5269
347	IMR32_ND1_macs3_SPMR_peak_131	chr1	62436405	62437042	638	*	185	.	9.80748	23.0554	18.5269	193	N	0.0153722	Promoter (<=1kb)	1	62437049	62451804	14756	1	7398	ENST00000339950.5	-7	ENSG00000162607	USP1	ubiquitin specific peptidase 1	chr1	62436405	62437042	638	62436598	28.42	23.0554	9.80748	18.5269
555	IMR32_ND1_macs3_SPMR_peak_1498	chr12	105084506	105084838	333	*	185	.	9.80748	23.0554	18.5269	194	N	0.0294519	Promoter (<=1kb)	12	105024424	105084458	60035	2	160428	ENST00000552270.1	-48	ENSG00000136010	ALDH1L2	aldehyde dehydrogenase 1 family member L2	chr12	105084506	105084838	333	105084700	28.42	23.0554	9.80748	18.5269
574	IMR32_ND1_macs3_SPMR_peak_1514	chr12	109097919	109098185	267	*	185	.	9.80748	23.0554	18.5269	126	N	0.0367321	Promoter (<=1kb)	12	109098118	109110975	12858	1	7374	ENST00000336865.6	0	ENSG00000076248	UNG	uracil DNA glycosylase	chr12	109097919	109098185	267	109098045	28.42	23.0554	9.80748	18.5269
1344	IMR32_ND1_macs3_SPMR_peak_2207	chr16	2003932	2004225	294	*	185	.	9.80748	23.0554	18.5269	129	N	0.0333588	Promoter (1-2kb)	16	2000010	2002345	2336	2	90850	ENST00000567625.1	-1587	ENSG00000167962	ZNF598	zinc finger protein 598, E3 ubiquitin ligase	chr16	2003932	2004225	294	2004061	28.42	23.0554	9.80748	18.5269
1402	IMR32_ND1_macs3_SPMR_peak_226	chr1	109249376	109249630	255	*	185	.	9.80748	23.0554	18.5269	118	N	0.0384607	Promoter (<=1kb)	1	109249539	109275751	26213	1	1952	ENST00000271332.4	0	ENSG00000143126	CELSR2	cadherin EGF LAG seven-pass G-type receptor 2	chr1	109249376	109249630	255	109249494	28.42	23.0554	9.80748	18.5269
2825	IMR32_ND1_macs3_SPMR_peak_3540	chr2	37671963	37672561	599	*	185	.	9.80748	23.0554	18.5269	294	N	0.0163731	Promoter (<=1kb)	2	37641882	37672535	30654	2	10602	ENST00000611976.1	0	ENSG00000163171	CDC42EP3	CDC42 effector protein 3	chr2	37671963	37672561	599	37672257	28.42	23.0554	9.80748	18.5269
2892	IMR32_ND1_macs3_SPMR_peak_3600	chr2	64750847	64751580	734	*	185	.	9.80748	23.0554	18.5269	327	N	0.0133617	Promoter (<=1kb)	2	64636533	64751005	114473	2	9792	ENST00000476805.2	0	ENSG00000179833	SERTAD2	SERTA domain containing 2	chr2	64750847	64751580	734	64751174	28.42	23.0554	9.80748	18.5269
3026	IMR32_ND1_macs3_SPMR_peak_3721	chr2	82527738	82528483	746	*	185	.	9.80748	23.0554	18.5269	208	N	0.0131468	Intron (ENST00000437290.2/ENST00000437290.2, intron 1 of 2)	2	82856826	82857384	559	1	1720	ENST00000455595.1	-328343	NA	DHFRP3	dihydrofolate reductase pseudogene 3	chr2	82527738	82528483	746	82527946	28.42	23.0554	9.80748	18.5269
3348	IMR32_ND1_macs3_SPMR_peak_4010	chr20	33731949	33732362	414	*	185	.	9.80748	23.0554	18.5269	241	N	0.0236896	Promoter (<=1kb)	20	33731996	33791395	59400	1	84905	ENST00000698694.1	0	ENSG00000131061	ZNF341	zinc finger protein 341	chr20	33731949	33732362	414	33732190	28.42	23.0554	9.80748	18.5269
4069	IMR32_ND1_macs3_SPMR_peak_4660	chr4	54228960	54229214	255	*	185	.	9.80748	23.0554	18.5269	119	N	0.0384607	Promoter (<=1kb)	4	54229280	54265353	36074	1	5156	ENST00000508170.5	-66	ENSG00000134853	PDGFRA	platelet derived growth factor receptor alpha	chr4	54228960	54229214	255	54229079	28.42	23.0554	9.80748	18.5269
4512	IMR32_ND1_macs3_SPMR_peak_5059	chr6	12010913	12011609	697	*	185	.	9.80748	23.0554	18.5269	401	N	0.014071	Promoter (<=1kb)	6	12012000	12120222	108223	1	3096	ENST00000487103.5	-391	ENSG00000095951	HIVEP1	HIVEP zinc finger 1	chr6	12010913	12011609	697	12011314	28.42	23.0554	9.80748	18.5269
4590	IMR32_ND1_macs3_SPMR_peak_5129	chr6	36197148	36197381	234	*	185	.	9.80748	23.0554	18.5269	144	N	0.0419123	Promoter (<=1kb)	6	36146698	36197203	50506	2	102723648	ENST00000526611.5	0	NA	BRPF3-AS1	BRPF3 antisense RNA 1	chr6	36197148	36197381	234	36197292	28.42	23.0554	9.80748	18.5269
5506	IMR32_ND1_macs3_SPMR_peak_5954	chr9	37800642	37800985	344	*	185	.	9.80748	23.0554	18.5269	127	N	0.0285101	Promoter (<=1kb)	9	37780691	37800709	20019	2	51010	ENST00000489414.5	0	ENSG00000107371	EXOSC3	exosome component 3	chr9	37800642	37800985	344	37800769	28.42	23.0554	9.80748	18.5269
5819	IMR32_ND1_macs3_SPMR_peak_670	chr10	15387167	15387367	201	*	185	.	9.80748	23.0554	18.5269	69	N	0.0487934	Distal Intergenic	10	15211643	15371289	159647	2	221061	ENST00000378116.9	-15878	ENSG00000148468	FAM171A1	family with sequence similarity 171 member A1	chr10	15387167	15387367	201	15387236	28.42	23.0554	9.80748	18.5269
2132	IMR32_ND1_macs3_SPMR_peak_2917	chr17	82418398	82418811	414	*	185	.	9.80683	23.0542	18.5269	217	N	0.023688	Promoter (<=1kb)	17	82418661	82442598	23938	1	284004	ENST00000644886.1	0	ENSG00000169660	HEXD	hexosaminidase D	chr17	82418398	82418811	414	82418615	28.42	23.0542	9.80683	18.5269
1736	IMR32_ND1_macs3_SPMR_peak_2560	chr17	49764029	49764442	414	*	242	.	9.80582	28.9709	24.226	208	N	0.0236856	Promoter (<=1kb)	17	49710332	49764131	53800	2	81558	ENST00000240364.7	0	ENSG00000121104	FAM117A	family with sequence similarity 117 member A	chr17	49764029	49764442	414	49764237	38.22	28.9709	9.80582	24.226
4751	IMR32_ND1_macs3_SPMR_peak_5274	chr6	108558359	108558765	407	*	242	.	9.80582	28.9709	24.226	265	N	0.0240929	Promoter (<=1kb)	6	108441880	108558286	116407	2	124901370	ENST00000659932.1	-73	NA	LOC124901370	uncharacterized LOC124901370	chr6	108558359	108558765	407	108558624	38.22	28.9709	9.80582	24.226
1262	IMR32_ND1_macs3_SPMR_peak_2133	chr15	81324106	81324310	205	*	152	.	9.80261	19.6228	15.2538	100	N	0.0478176	Promoter (<=1kb)	15	81309053	81324141	15089	2	80765	ENST00000302824.7	0	ENSG00000172345	STARD5	StAR related lipid transfer domain containing 5	chr15	81324106	81324310	205	81324206	22.54	19.6228	9.80261	15.2538
1321	IMR32_ND1_macs3_SPMR_peak_2187	chr15	101162774	101163100	327	*	152	.	9.80261	19.6228	15.2538	81	N	0.0299774	Distal Intergenic	15	101168530	101170821	2292	1	124903564	ENST00000557903.5	-5430	NA	LOC124903564	uncharacterized LOC124903564	chr15	101162774	101163100	327	101162855	22.54	19.6228	9.80261	15.2538
472	IMR32_ND1_macs3_SPMR_peak_1422	chr12	68375721	68376057	337	*	157	.	9.79393	20.1664	15.7642	223	N	0.0290621	Intron (ENST00000693550.2/100507195, intron 1 of 1)	12	68325121	68332381	7261	2	56890	ENST00000430606.3	-43340	ENSG00000111554	MDM1	Mdm1 nuclear protein	chr12	68375721	68376057	337	68375944	23.52	20.1664	9.79393	15.7642
2088	IMR32_ND1_macs3_SPMR_peak_2878	chr17	80833225	80833564	340	*	201	.	9.78671	24.7743	20.1828	87	N	0.0287844	Intron (ENST00000574767.5/57521, intron 8 of 11)	17	80824170	80826900	2731	2	124904076	ENST00000655216.1	-6325	ENSG00000287403	LOC124904076	uncharacterized LOC124904076	chr17	80833225	80833564	340	80833312	31.36	24.7743	9.78671	20.1828
1149	IMR32_ND1_macs3_SPMR_peak_2031	chr15	65415203	65415413	211	*	162	.	9.78592	20.7169	16.298	78	N	0.0463788	Intron (ENST00000352385.3/57722, intron 1 of 19)	15	65410366	65411085	720	2	57722	ENST00000558819.1	-4118	ENSG00000103742	IGDCC4	immunoglobulin superfamily DCC subclass member 4	chr15	65415203	65415413	211	65415281	24.5	20.7169	9.78592	16.298
2789	IMR32_ND1_macs3_SPMR_peak_3508	chr2	26785716	26786093	378	*	162	.	9.78592	20.7169	16.298	183	N	0.0258887	Promoter (<=1kb)	2	26786027	26794076	8050	1	1058	ENST00000472719.5	0	ENSG00000115163	CENPA	centromere protein A	chr2	26785716	26786093	378	26785899	24.5	20.7169	9.78592	16.298
3382	IMR32_ND1_macs3_SPMR_peak_4041	chr20	44038945	44039177	233	*	162	.	9.78592	20.7169	16.298	134	N	0.0419997	Promoter (<=1kb)	20	44039004	44069612	30609	1	84969	ENST00000435864.2	0	ENSG00000124191	TOX2	TOX high mobility group box family member 2	chr20	44038945	44039177	233	44039079	24.5	20.7169	9.78592	16.298
4639	IMR32_ND1_macs3_SPMR_peak_5173	chr6	43174296	43174493	198	*	162	.	9.78592	20.7169	16.298	85	N	0.0494238	Intron (ENST00000265354.6/6722, intron 2 of 6)	6	43171269	43181506	10238	1	6722	ENST00000265354.6	3027	ENSG00000112658	SRF	serum response factor	chr6	43174296	43174493	198	43174381	24.5	20.7169	9.78592	16.298
5293	IMR32_ND1_macs3_SPMR_peak_5762	chr8	29905335	29905589	255	*	162	.	9.78592	20.7169	16.298	119	N	0.0383762	Distal Intergenic	8	29920560	29926398	5839	1	286135	ENST00000670557.1	-14971	ENSG00000253279	LINC02209	long intergenic non-protein coding RNA 2209	chr8	29905335	29905589	255	29905454	24.5	20.7169	9.78592	16.298
466	IMR32_ND1_macs3_SPMR_peak_1417	chr12	67268892	67269424	533	*	168	.	9.77852	21.2732	16.8207	310	N	0.0183462	Promoter (<=1kb)	12	67269358	67319953	50596	1	55832	ENST00000545606.6	0	ENSG00000111530	CAND1	cullin associated and neddylation dissociated 1	chr12	67268892	67269424	533	67269202	25.48	21.2732	9.77852	16.8207
1959	IMR32_ND1_macs3_SPMR_peak_2761	chr17	74361072	74361574	503	*	184	.	9.75934	22.9687	18.4463	210	N	0.0194023	Promoter (<=1kb)	17	74356416	74361868	5453	2	388419	ENST00000375366.4	294	ENSG00000204347	BTBD17	BTB domain containing 17	chr17	74361072	74361574	503	74361282	28.42	22.9687	9.75934	18.4463
583	IMR32_ND1_macs3_SPMR_peak_1522	chr12	110270231	110270450	220	*	141	.	9.75756	18.458	14.1532	111	N	0.0443525	Distal Intergenic	12	110280756	110296712	15957	1	488	ENST00000552636.2	-10306	ENSG00000174437	ATP2A2	ATPase sarcoplasmic/endoplasmic reticulum Ca2+ transporting 2	chr12	110270231	110270450	220	110270342	20.58	18.458	9.75756	14.1532
1130	IMR32_ND1_macs3_SPMR_peak_2014	chr15	63121645	63121907	263	*	141	.	9.75756	18.458	14.1532	132	N	0.037101	Promoter (<=1kb)	15	63121833	63131471	9639	1	114294	ENST00000413507.3	0	ENSG00000103642	LACTB	lactamase beta	chr15	63121645	63121907	263	63121777	20.58	18.458	9.75756	14.1532
178	IMR32_ND1_macs3_SPMR_peak_1158	chr11	120527256	120527467	212	*	146	.	9.75016	18.9869	14.6421	83	N	0.0459913	Intron (ENST00000638419.1/2900, intron 1 of 20)	11	120511802	120515022	3221	1	2900	ENST00000375081.3	15454	ENSG00000149403	GRIK4	glutamate ionotropic receptor kainate type subunit 4	chr11	120527256	120527467	212	120527339	21.56	18.9869	9.75016	14.6421
352	IMR32_ND1_macs3_SPMR_peak_1314	chr12	49189045	49189356	312	*	146	.	9.75016	18.9869	14.6421	87	N	0.0312505	Promoter (<=1kb)	12	49184686	49189078	4393	2	7846	ENST00000679733.1	0	ENSG00000167552	TUBA1A	tubulin alpha 1a	chr12	49189045	49189356	312	49189132	21.56	18.9869	9.75016	14.6421
569	IMR32_ND1_macs3_SPMR_peak_151	chr1	70205571	70205795	225	*	146	.	9.75016	18.9869	14.6421	133	N	0.043334	Promoter (<=1kb)	1	70144805	70205579	60775	2	55631	ENST00000370952.4	0	ENSG00000066557	LRRC40	leucine rich repeat containing 40	chr1	70205571	70205795	225	70205704	21.56	18.9869	9.75016	14.6421
950	IMR32_ND1_macs3_SPMR_peak_1853	chr14	74257708	74258111	404	*	146	.	9.75016	18.9869	14.6421	168	N	0.0241341	Intron (ENST00000261980.3/338917, intron 3 of 4)	14	74239449	74262738	23290	1	338917	ENST00000261980.3	18259	ENSG00000119614	VSX2	visual system homeobox 2	chr14	74257708	74258111	404	74257876	21.56	18.9869	9.75016	14.6421
1176	IMR32_ND1_macs3_SPMR_peak_2056	chr15	69648317	69648590	274	*	146	.	9.75016	18.9869	14.6421	94	N	0.0355845	Intron (ENST00000646247.2/145837, intron 10 of 12)	15	69667617	69695750	28134	1	104472713	ENST00000662698.2	-19027	ENSG00000245750	PCAT29	prostate cancer associated transcript 29	chr15	69648317	69648590	274	69648411	21.56	18.9869	9.75016	14.6421
2882	IMR32_ND1_macs3_SPMR_peak_3592	chr2	61017622	61017819	198	*	146	.	9.75016	18.9869	14.6421	95	N	0.0492432	Promoter (<=1kb)	2	61017720	61031864	14145	1	5194	ENST00000472678.1	0	ENSG00000162928	PEX13	peroxisomal biogenesis factor 13	chr2	61017622	61017819	198	61017717	21.56	18.9869	9.75016	14.6421
5020	IMR32_ND1_macs3_SPMR_peak_5516	chr7	30284345	30284873	529	*	146	.	9.75016	18.9869	14.6421	312	N	0.0184313	Promoter (<=1kb)	7	30284597	30367689	83093	1	223082	ENST00000323037.5	0	ENSG00000180233	ZNRF2	zinc and ring finger 2	chr7	30284345	30284873	529	30284657	21.56	18.9869	9.75016	14.6421
5156	IMR32_ND1_macs3_SPMR_peak_5639	chr7	100586107	100586663	557	*	146	.	9.75016	18.9869	14.6421	304	N	0.0175048	Promoter (<=1kb)	7	100586328	100601117	14790	1	26261	ENST00000241071.11	0	ENSG00000106336	FBXO24	F-box protein 24	chr7	100586107	100586663	557	100586411	21.56	18.9869	9.75016	14.6421
5793	IMR32_ND1_macs3_SPMR_peak_647	chr1	248838074	248838247	174	*	146	.	9.75016	18.9869	14.6421	75	N	0.0560354	Promoter (<=1kb)	1	248838210	248847208	8999	1	79894	ENST00000510904.5	0	ENSG00000171161	ZNF672	zinc finger protein 672	chr1	248838074	248838247	174	248838149	21.56	18.9869	9.75016	14.6421
223	IMR32_ND1_macs3_SPMR_peak_1199	chr12	1594738	1595060	323	*	151	.	9.74338	19.5253	15.1649	144	N	0.0301653	Promoter (<=1kb)	12	1565993	1594581	28589	2	144699	ENST00000339235.4	-157	ENSG00000171823	FBXL14	F-box and leucine rich repeat protein 14	chr12	1594738	1595060	323	1594882	22.54	19.5253	9.74338	15.1649
589	IMR32_ND1_macs3_SPMR_peak_1528	chr12	111160851	111161098	248	*	156	.	9.73715	20.0717	15.6727	107	N	0.0392627	Intron (ENST00000261726.11/23316, intron 1 of 21)	12	111214301	111270654	56354	1	23316	ENST00000551604.2	-53203	ENSG00000111249	CUX2	cut like homeobox 2	chr12	111160851	111161098	248	111160958	23.52	20.0717	9.73715	15.6727
1671	IMR32_ND1_macs3_SPMR_peak_2501	chr17	44307775	44308241	467	*	217	.	9.73069	26.4358	21.787	333	N	0.0208366	Promoter (<=1kb)	17	44303393	44307948	4556	2	101926996	ENST00000666090.1	0	NA	RUNDC3A-AS1	RUNDC3A antisense RNA 1	chr17	44307775	44308241	467	44308108	34.3	26.4358	9.73069	21.787
2076	IMR32_ND1_macs3_SPMR_peak_2867	chr17	80035819	80036061	243	*	183	.	9.7123	22.8839	18.3639	139	N	0.0399683	Promoter (<=1kb)	17	79932343	80035872	103530	2	125058	ENST00000310924.7	0	ENSG00000167291	TBC1D16	TBC1 domain family member 16	chr17	80035819	80036061	243	80035958	28.42	22.8839	9.7123	18.3639
4597	IMR32_ND1_macs3_SPMR_peak_5135	chr6	37102446	37102795	350	*	200	.	9.70105	24.6117	20.0235	212	N	0.0277173	Distal Intergenic	6	37170152	37175428	5277	1	5292	ENST00000373509.6	-67357	ENSG00000137193	PIM1	Pim-1 proto-oncogene, serine/threonine kinase	chr6	37102446	37102795	350	37102658	31.36	24.6117	9.70105	20.0235
593	IMR32_ND1_macs3_SPMR_peak_1531	chr12	111369061	111369322	262	*	135	.	9.69856	17.8337	13.5472	136	N	0.0370174	Promoter (<=1kb)	12	111369261	111403310	34050	1	105369984	ENST00000552663.2	0	ENSG00000257595	LINC02356	long intergenic non-protein coding RNA 2356	chr12	111369061	111369322	262	111369197	19.6	17.8337	9.69856	13.5472
2570	IMR32_ND1_macs3_SPMR_peak_3310	chr19	46600864	46601297	434	*	135	.	9.69856	17.8337	13.5472	124	N	0.0223469	Promoter (<=1kb)	19	46480788	46600989	120202	2	100506012	ENST00000602017.7	0	ENSG00000291145	PPP5D1P	PPP5 tetratricopeptide repeat domain containing 1, pseudogene	chr19	46600864	46601297	434	46600988	19.6	17.8337	9.69856	13.5472
3342	IMR32_ND1_macs3_SPMR_peak_4005	chr20	33568383	33568832	450	*	135	.	9.69856	17.8337	13.5472	212	N	0.0215524	Intron (ENST00000471007.1/9139, intron 1 of 3)	20	33562380	33650036	87657	1	9139	ENST00000492345.5	6003	ENSG00000078699	CBFA2T2	CBFA2/RUNX1 partner transcriptional co-repressor 2	chr20	33568383	33568832	450	33568595	19.6	17.8337	9.69856	13.5472
2820	IMR32_ND1_macs3_SPMR_peak_3536	chr2	33033884	33034086	203	*	150	.	9.68485	19.4289	15.0721	75	N	0.0477086	Intron (ENST00000404816.7/4052, intron 3 of 33)	2	32946953	33399509	452557	1	4052	ENST00000404816.7	86931	ENSG00000049323	LTBP1	latent transforming growth factor beta binding protein 1	chr2	33033884	33034086	203	33033959	22.54	19.4289	9.68485	15.0721
4694	IMR32_ND1_macs3_SPMR_peak_5222	chr6	79537391	79537706	316	*	155	.	9.68102	19.9781	15.5832	195	N	0.0306361	Promoter (<=1kb)	6	79484991	79537430	52440	2	167691	ENST00000369846.9	0	ENSG00000135338	LCA5	lebercilin LCA5	chr6	79537391	79537706	316	79537586	23.52	19.9781	9.68102	15.5832
2969	IMR32_ND1_macs3_SPMR_peak_3670	chr2	70086743	70087112	370	*	166	.	9.67422	21.094	16.6624	290	N	0.0261465	Promoter (<=1kb)	2	69963254	70087004	123751	2	151516	ENST00000628308.2	0	ENSG00000244617	ASPRV1	aspartic peptidase retroviral like 1	chr2	70086743	70087112	370	70087033	25.48	21.094	9.67422	16.6624
5996	IMR32_ND1_macs3_SPMR_peak_83	chr1	53838101	53838650	550	*	182	.	9.66572	22.7997	18.2806	405	N	0.017574	Promoter (<=1kb)	1	53765478	53838296	72819	2	55706	ENST00000371429.4	0	ENSG00000058804	NDC1	NDC1 transmembrane nucleoporin	chr1	53838101	53838650	550	53838506	28.42	22.7997	9.66572	18.2806
1821	IMR32_ND1_macs3_SPMR_peak_2637	chr17	57898994	57899346	353	*	238	.	9.64665	28.6303	23.8931	226	N	0.0273276	Intron (ENST00000577830.6/404093, intron 1 of 10)	17	57862976	57903389	40414	2	404093	ENST00000360238.6	4043	ENSG00000180891	CUEDC1	CUE domain containing 1	chr17	57898994	57899346	353	57899220	38.22	28.6303	9.64665	23.8931
4	IMR32_ND1_macs3_SPMR_peak_1000	chr11	63919244	63919442	199	*	129	.	9.64052	17.2252	12.9653	119	N	0.0484448	Promoter (2-3kb)	11	63911230	63917164	5935	2	283248	ENST00000301459.5	-2080	ENSG00000167771	RCOR2	REST corepressor 2	chr11	63919244	63919442	199	63919363	18.62	17.2252	9.64052	12.9653
13	IMR32_ND1_macs3_SPMR_peak_1009	chr11	64410063	64410450	388	*	129	.	9.64052	17.2252	12.9653	131	N	0.0248467	Distal Intergenic	11	64420311	64421070	760	1	124902689	ENST00000666543.1	-9861	NA	LOC124902689	uncharacterized LOC124902689	chr11	64410063	64410450	388	64410194	18.62	17.2252	9.64052	12.9653
73	IMR32_ND1_macs3_SPMR_peak_1063	chr11	71885676	71886050	375	*	129	.	9.64052	17.2252	12.9653	142	N	0.0257081	Intron (ENST00000696863.1/122319435, intron 4 of 10)	11	71878453	71884561	6109	1	100129216	ENST00000530210.1	7223	ENSG00000225805	DEFB131B	defensin beta 131B	chr11	71885676	71886050	375	71885818	18.62	17.2252	9.64052	12.9653
171	IMR32_ND1_macs3_SPMR_peak_1151	chr11	118929176	118929724	549	*	129	.	9.64052	17.2252	12.9653	200	N	0.0175601	Intron (ENST00000534788.1/7379, intron 1 of 5)	11	118896136	118925926	29791	2	283149	ENST00000683865.1	-3250	ENSG00000186174	BCL9L	BCL9 like	chr11	118929176	118929724	549	118929376	18.62	17.2252	9.64052	12.9653
173	IMR32_ND1_macs3_SPMR_peak_1153	chr11	119095403	119095787	385	*	129	.	9.64052	17.2252	12.9653	140	N	0.0250403	Promoter (<=1kb)	11	119093879	119095449	1571	2	1798	ENST00000375167.1	0	ENSG00000172269	DPAGT1	dolichyl-phosphate N-acetylglucosaminephosphotransferase 1	chr11	119095403	119095787	385	119095543	18.62	17.2252	9.64052	12.9653
753	IMR32_ND1_macs3_SPMR_peak_1676	chr13	23506224	23506519	296	*	129	.	9.64052	17.2252	12.9653	219	N	0.0325693	Promoter (<=1kb)	13	23505238	23535314	30077	1	124903135	ENST00000695562.1	986	NA	LOC124903135	uncharacterized LOC124903135	chr13	23506224	23506519	296	23506443	18.62	17.2252	9.64052	12.9653
841	IMR32_ND1_macs3_SPMR_peak_1755	chr13	99465495	99465778	284	*	129	.	9.64052	17.2252	12.9653	168	N	0.0339455	Intron (ENST00000642146.1/ENST00000642146.1, intron 3 of 4)	13	99491475	99496738	5264	2	102725509	ENST00000626729.2	30960	NA	LINC01232	long intergenic non-protein coding RNA 1232	chr13	99465495	99465778	284	99465663	18.62	17.2252	9.64052	12.9653
898	IMR32_ND1_macs3_SPMR_peak_1806	chr14	42814902	42815074	173	*	129	.	9.64052	17.2252	12.9653	79	N	0.0557255	Distal Intergenic	14	43308648	43314803	6156	1	105370470	ENST00000655457.1	-493574	NA	LOC105370470	uncharacterized LOC105370470	chr14	42814902	42815074	173	42814981	18.62	17.2252	9.64052	12.9653
907	IMR32_ND1_macs3_SPMR_peak_1814	chr14	51016468	51016639	172	*	129	.	9.64052	17.2252	12.9653	80	N	0.0560495	Intron (ENST00000298355.7/114088, intron 3 of 9)	14	50982683	50988376	5694	2	114088	ENST00000557456.5	-28092	ENSG00000100505	TRIM9	tripartite motif containing 9	chr14	51016468	51016639	172	51016548	18.62	17.2252	9.64052	12.9653
927	IMR32_ND1_macs3_SPMR_peak_1832	chr14	58298306	58298551	246	*	129	.	9.64052	17.2252	12.9653	92	N	0.0391891	Promoter (<=1kb)	14	58298504	58373730	75227	1	5926	ENST00000348476.7	0	ENSG00000032219	ARID4A	AT-rich interaction domain 4A	chr14	58298306	58298551	246	58298398	18.62	17.2252	9.64052	12.9653
959	IMR32_ND1_macs3_SPMR_peak_1861	chr14	75237455	75237740	286	*	129	.	9.64052	17.2252	12.9653	103	N	0.0337081	Distal Intergenic	14	75278826	75280374	1549	1	2353	ENST00000554617.1	-41086	ENSG00000170345	FOS	Fos proto-oncogene, AP-1 transcription factor subunit	chr14	75237455	75237740	286	75237558	18.62	17.2252	9.64052	12.9653
973	IMR32_ND1_macs3_SPMR_peak_1874	chr14	83706576	83706794	219	*	129	.	9.64052	17.2252	12.9653	103	N	0.0440206	Distal Intergenic	14	83903437	83915163	11727	2	102724338	ENST00000655329.1	208369	ENSG00000258532	LINC02305	long intergenic non-protein coding RNA 2305	chr14	83706576	83706794	219	83706679	18.62	17.2252	9.64052	12.9653
1028	IMR32_ND1_macs3_SPMR_peak_1923	chr14	103562610	103563075	466	*	129	.	9.64052	17.2252	12.9653	310	N	0.0206878	Promoter (<=1kb)	14	103562962	103685924	122963	1	3831	ENST00000472726.3	0	ENSG00000126214	KLC1	kinesin light chain 1	chr14	103562610	103563075	466	103562920	18.62	17.2252	9.64052	12.9653
1343	IMR32_ND1_macs3_SPMR_peak_2206	chr16	1983509	1983789	281	*	129	.	9.64052	17.2252	12.9653	109	N	0.0343079	Promoter (<=1kb)	16	1980540	1984192	3653	2	124056	ENST00000567471.1	403	ENSG00000196408	NOXO1	NADPH oxidase organizer 1	chr16	1983509	1983789	281	1983618	18.62	17.2252	9.64052	12.9653
1507	IMR32_ND1_macs3_SPMR_peak_2354	chr17	2030038	2030283	246	*	129	.	9.64052	17.2252	12.9653	127	N	0.0391891	Promoter (<=1kb)	17	2030137	2043898	13762	1	1801	ENST00000674200.2	0	ENSG00000108963	DPH1	diphthamide biosynthesis 1	chr17	2030038	2030283	246	2030165	18.62	17.2252	9.64052	12.9653
1607	IMR32_ND1_macs3_SPMR_peak_2444	chr17	32311195	32311464	270	*	129	.	9.64052	17.2252	12.9653	140	N	0.0357056	Intron (ENST00000269051.9/162494, intron 7 of 8)	17	32324431	32360700	36270	1	7756	ENST00000581915.5	-12967	ENSG00000010244	ZNF207	zinc finger protein 207	chr17	32311195	32311464	270	32311335	18.62	17.2252	9.64052	12.9653
2166	IMR32_ND1_macs3_SPMR_peak_2948	chr18	12702645	12703087	443	*	129	.	9.64052	17.2252	12.9653	144	N	0.0217619	Promoter (<=1kb)	18	12702786	12725740	22955	1	56984	ENST00000699166.1	0	ENSG00000128789	PSMG2	proteasome assembly chaperone 2	chr18	12702645	12703087	443	12702789	18.62	17.2252	9.64052	12.9653
2208	IMR32_ND1_macs3_SPMR_peak_2986	chr18	50287730	50287921	192	*	129	.	9.64052	17.2252	12.9653	119	N	0.050211	Promoter (<=1kb)	18	50282364	50287839	5476	2	30827	ENST00000589548.6	0	ENSG00000154832	CXXC1	CXXC finger protein 1	chr18	50287730	50287921	192	50287849	18.62	17.2252	9.64052	12.9653
2251	IMR32_ND1_macs3_SPMR_peak_3023	chr19	1249183	1249670	488	*	129	.	9.64052	17.2252	12.9653	364	N	0.0197552	Promoter (<=1kb)	19	1245890	1249559	3670	2	102723811	ENST00000681994.1	0	NA	LOC102723811	uncharacterized LOC102723811	chr19	1249183	1249670	488	1249547	18.62	17.2252	9.64052	12.9653
2296	IMR32_ND1_macs3_SPMR_peak_3064	chr19	4278496	4278742	247	*	129	.	9.64052	17.2252	12.9653	138	N	0.0390304	Promoter (<=1kb)	19	4279266	4290722	11457	1	56961	ENST00000543264.7	-524	ENSG00000105251	SHD	Src homology 2 domain containing transforming protein D	chr19	4278496	4278742	247	4278634	18.62	17.2252	9.64052	12.9653
2379	IMR32_ND1_macs3_SPMR_peak_3139	chr19	12974764	12975053	290	*	129	.	9.64052	17.2252	12.9653	165	N	0.0332432	Downstream (<=300bp)	19	12969576	12974760	5185	1	199699	ENST00000317060.4	5188	ENSG00000179284	DAND5	DAN domain BMP antagonist family member 5	chr19	12974764	12975053	290	12974929	18.62	17.2252	9.64052	12.9653
2443	IMR32_ND1_macs3_SPMR_peak_3197	chr19	18292864	18293042	179	*	129	.	9.64052	17.2252	12.9653	121	N	0.0538577	Distal Intergenic	19	18282077	18282161	85	1	100422833	ENST00000583494.1	10787	ENSG00000267959	MIR3188	microRNA 3188	chr19	18292864	18293042	179	18292985	18.62	17.2252	9.64052	12.9653
2482	IMR32_ND1_macs3_SPMR_peak_3231	chr19	33685643	33685816	174	*	129	.	9.64052	17.2252	12.9653	94	N	0.0554053	Promoter (1-2kb)	19	33684528	33773509	88982	1	64377	ENST00000262622.4	1115	ENSG00000124302	CHST8	carbohydrate sulfotransferase 8	chr19	33685643	33685816	174	33685737	18.62	17.2252	9.64052	12.9653
2485	IMR32_ND1_macs3_SPMR_peak_3234	chr19	35628875	35629045	171	*	129	.	9.64052	17.2252	12.9653	60	N	0.0563773	Promoter (<=1kb)	19	35629030	35637686	8657	1	79171	ENST00000588161.5	0	ENSG00000126254	RBM42	RNA binding motif protein 42	chr19	35628875	35629045	171	35628935	18.62	17.2252	9.64052	12.9653
2492	IMR32_ND1_macs3_SPMR_peak_3240	chr19	35936282	35936580	299	*	129	.	9.64052	17.2252	12.9653	84	N	0.0322425	Promoter (<=1kb)	19	35936374	35946624	10251	1	79414	ENST00000246529.4	0	ENSG00000126243	LRFN3	leucine rich repeat and fibronectin type III domain containing 3	chr19	35936282	35936580	299	35936366	18.62	17.2252	9.64052	12.9653
2510	IMR32_ND1_macs3_SPMR_peak_3257	chr19	39341937	39342293	357	*	129	.	9.64052	17.2252	12.9653	220	N	0.0270043	Promoter (<=1kb)	19	39328362	39342372	14011	2	9535	ENST00000600322.5	79	ENSG00000130755	GMFG	glia maturation factor gamma	chr19	39341937	39342293	357	39342157	18.62	17.2252	9.64052	12.9653
2525	IMR32_ND1_macs3_SPMR_peak_3270	chr19	40598117	40598305	189	*	129	.	9.64052	17.2252	12.9653	56	N	0.051008	Promoter (<=1kb)	19	40598525	40605466	6942	1	8425	ENST00000594537.2	-220	ENSG00000090006	LTBP4	latent transforming growth factor beta binding protein 4	chr19	40598117	40598305	189	40598173	18.62	17.2252	9.64052	12.9653
2536	IMR32_ND1_macs3_SPMR_peak_3280	chr19	41994158	41994366	209	*	129	.	9.64052	17.2252	12.9653	118	N	0.0461269	Promoter (<=1kb)	19	41956879	41994232	37354	2	478	ENST00000644613.1	0	ENSG00000105409	ATP1A3	ATPase Na+/K+ transporting subunit alpha 3	chr19	41994158	41994366	209	41994276	18.62	17.2252	9.64052	12.9653
2584	IMR32_ND1_macs3_SPMR_peak_3323	chr19	47719208	47719559	352	*	129	.	9.64052	17.2252	12.9653	77	N	0.0273878	Intron (ENST00000599924.1/ENST00000599924.1, intron 1 of 2)	19	47713422	47743134	29713	1	30846	ENST00000263277.8	5786	ENSG00000024422	EHD2	EH domain containing 2	chr19	47719208	47719559	352	47719285	18.62	17.2252	9.64052	12.9653
3137	IMR32_ND1_macs3_SPMR_peak_3821	chr2	168699122	168699378	257	*	129	.	9.64052	17.2252	12.9653	121	N	0.0375118	Intron (ENST00000392687.4/253782, intron 6 of 10)	2	168771951	168784056	12106	2	100861402	ENST00000669918.1	84678	ENSG00000227617	CERS6-AS1	CERS6 antisense RNA 1	chr2	168699122	168699378	257	168699243	18.62	17.2252	9.64052	12.9653
3165	IMR32_ND1_macs3_SPMR_peak_3847	chr2	192978432	192978709	278	*	129	.	9.64052	17.2252	12.9653	136	N	0.0346781	Distal Intergenic	2	192749967	192776068	26102	1	64002	ENST00000606314.1	228465	ENSG00000227418	PCGEM1	PCGEM1 prostate-specific transcript	chr2	192978432	192978709	278	192978568	18.62	17.2252	9.64052	12.9653
3199	IMR32_ND1_macs3_SPMR_peak_3878	chr2	216013610	216013803	194	*	129	.	9.64052	17.2252	12.9653	98	N	0.0496934	Promoter (<=1kb)	2	215942805	216013613	70809	2	55686	ENST00000620139.4	0	ENSG00000118242	MREG	melanoregulin	chr2	216013610	216013803	194	216013708	18.62	17.2252	9.64052	12.9653
3256	IMR32_ND1_macs3_SPMR_peak_3929	chr2	239401039	239401300	262	*	129	.	9.64052	17.2252	12.9653	127	N	0.0367959	Promoter (<=1kb)	2	239048168	239401020	352853	2	9759	ENST00000543185.6	-19	ENSG00000068024	HDAC4	histone deacetylase 4	chr2	239401039	239401300	262	239401166	18.62	17.2252	9.64052	12.9653
3274	IMR32_ND1_macs3_SPMR_peak_3945	chr20	610277	610503	227	*	129	.	9.64052	17.2252	12.9653	134	N	0.0424693	Promoter (<=1kb)	20	604257	610309	6053	2	6939	ENST00000246080.4	0	ENSG00000125878	TCF15	transcription factor 15	chr20	610277	610503	227	610411	18.62	17.2252	9.64052	12.9653
3359	IMR32_ND1_macs3_SPMR_peak_4020	chr20	35886560	35886947	388	*	129	.	9.64052	17.2252	12.9653	121	N	0.0248467	Intron (ENST00000374012.8/51230, intron 9 of 17)	20	35869530	35871893	2364	1	51230	ENST00000485604.1	17030	ENSG00000025293	PHF20	PHD finger protein 20	chr20	35886560	35886947	388	35886681	18.62	17.2252	9.64052	12.9653
3460	IMR32_ND1_macs3_SPMR_peak_4111	chr20	63835464	63835854	391	*	129	.	9.64052	17.2252	12.9653	124	N	0.0246561	Distal Intergenic	20	63767269	63832038	64770	2	140685	ENST00000650966.1	-3426	ENSG00000130584	ZBTB46	zinc finger and BTB domain containing 46	chr20	63835464	63835854	391	63835588	18.62	17.2252	9.64052	12.9653
3531	IMR32_ND1_macs3_SPMR_peak_4176	chr22	20858809	20859019	211	*	129	.	9.64052	17.2252	12.9653	103	N	0.0456897	Promoter (<=1kb)	22	20707691	20858811	151121	2	5297	ENST00000255882.11	0	ENSG00000241973	PI4KA	phosphatidylinositol 4-kinase alpha	chr22	20858809	20859019	211	20858912	18.62	17.2252	9.64052	12.9653
3606	IMR32_ND1_macs3_SPMR_peak_4243	chr22	38872300	38872722	423	*	129	.	9.64052	17.2252	12.9653	100	N	0.0227908	Promoter (<=1kb)	22	38869572	38872249	2678	2	23466	ENST00000469420.1	-51	ENSG00000183741	CBX6	chromobox 6	chr22	38872300	38872722	423	38872400	18.62	17.2252	9.64052	12.9653
3660	IMR32_ND1_macs3_SPMR_peak_4292	chr22	50185613	50185955	343	*	129	.	9.64052	17.2252	12.9653	142	N	0.0281065	Promoter (<=1kb)	22	50185913	50199595	13683	1	80305	ENST00000380909.9	0	ENSG00000170638	TRABD	TraB domain containing	chr22	50185613	50185955	343	50185755	18.62	17.2252	9.64052	12.9653
3777	IMR32_ND1_macs3_SPMR_peak_4398	chr3	61561358	61561572	215	*	129	.	9.64052	17.2252	12.9653	101	N	0.0448396	Promoter (<=1kb)	3	61561569	61771395	209827	1	5793	ENST00000495879.1	0	ENSG00000144724	PTPRG	protein tyrosine phosphatase receptor type G	chr3	61561358	61561572	215	61561459	18.62	17.2252	9.64052	12.9653
3830	IMR32_ND1_macs3_SPMR_peak_4445	chr3	107718139	107718304	166	*	129	.	9.64052	17.2252	12.9653	94	N	0.0580754	Promoter (1-2kb)	3	107716459	107728936	12478	1	56987	ENST00000497629.1	1680	ENSG00000114439	BBX	BBX high mobility group box domain containing	chr3	107718139	107718304	166	107718233	18.62	17.2252	9.64052	12.9653
3864	IMR32_ND1_macs3_SPMR_peak_4476	chr3	128123740	128124002	263	*	129	.	9.64052	17.2252	12.9653	90	N	0.036656	Promoter (<=1kb)	3	128080810	128123812	43003	2	8607	ENST00000322623.10	0	ENSG00000175792	RUVBL1	RuvB like AAA ATPase 1	chr3	128123740	128124002	263	128123830	18.62	17.2252	9.64052	12.9653
3873	IMR32_ND1_macs3_SPMR_peak_4484	chr3	134423196	134423440	245	*	129	.	9.64052	17.2252	12.9653	130	N	0.0393491	Distal Intergenic	3	134437605	134438211	607	1	100616281	ENST00000511263.1	-14165	NA	MIR4788	microRNA 4788	chr3	134423196	134423440	245	134423326	18.62	17.2252	9.64052	12.9653
3887	IMR32_ND1_macs3_SPMR_peak_4497	chr3	143001468	143001715	248	*	129	.	9.64052	17.2252	12.9653	135	N	0.0388731	Promoter (<=1kb)	3	143000907	143001481	575	2	100289361	ENST00000597953.2	0	ENSG00000268129	LOC100289361	uncharacterized LOC100289361	chr3	143001468	143001715	248	143001603	18.62	17.2252	9.64052	12.9653
3921	IMR32_ND1_macs3_SPMR_peak_4527	chr3	170356751	170357727	977	*	129	.	9.64052	17.2252	12.9653	712	N	0.00986747	Promoter (<=1kb)	3	170357342	170396835	39494	1	6498	ENST00000465590.2	0	ENSG00000136603	SKIL	SKI like proto-oncogene	chr3	170356751	170357727	977	170357463	18.62	17.2252	9.64052	12.9653
3930	IMR32_ND1_macs3_SPMR_peak_4535	chr3	177359905	177360180	276	*	129	.	9.64052	17.2252	12.9653	131	N	0.0349294	Distal Intergenic	3	177294442	177323418	28977	1	100820709	ENST00000425388.1	65463	ENSG00000203645	LINC00501	long intergenic non-protein coding RNA 501	chr3	177359905	177360180	276	177360036	18.62	17.2252	9.64052	12.9653
3931	IMR32_ND1_macs3_SPMR_peak_4536	chr3	179562711	179562992	282	*	129	.	9.64052	17.2252	12.9653	175	N	0.0341862	Promoter (<=1kb)	3	179562886	179588407	25522	1	86	ENST00000450518.6	0	ENSG00000136518	ACTL6A	actin like 6A	chr3	179562711	179562992	282	179562886	18.62	17.2252	9.64052	12.9653
3936	IMR32_ND1_macs3_SPMR_peak_4540	chr3	183636576	183636894	319	*	129	.	9.64052	17.2252	12.9653	179	N	0.0302211	Promoter (<=1kb)	3	183636571	183650733	14163	1	54800	ENST00000468001.1	5	ENSG00000114796	KLHL24	kelch like family member 24	chr3	183636576	183636894	319	183636755	18.62	17.2252	9.64052	12.9653
3947	IMR32_ND1_macs3_SPMR_peak_4550	chr3	186109023	186109430	408	*	129	.	9.64052	17.2252	12.9653	158	N	0.0236287	Promoter (<=1kb)	3	186046314	186109089	62776	2	2119	ENST00000306376.10	0	ENSG00000244405	ETV5	ETS variant transcription factor 5	chr3	186109023	186109430	408	186109181	18.62	17.2252	9.64052	12.9653
3964	IMR32_ND1_macs3_SPMR_peak_4566	chr3	195271038	195271319	282	*	129	.	9.64052	17.2252	12.9653	193	N	0.0341862	Promoter (<=1kb)	3	195068284	195271159	202876	2	152002	ENST00000310380.11	0	ENSG00000173950	XXYLT1	xyloside xylosyltransferase 1	chr3	195271038	195271319	282	195271231	18.62	17.2252	9.64052	12.9653
3976	IMR32_ND1_macs3_SPMR_peak_4577	chr4	1346730	1347005	276	*	129	.	9.64052	17.2252	12.9653	182	N	0.0349294	Promoter (<=1kb)	4	1347059	1387868	40810	1	57654	ENST00000679192.1	-54	ENSG00000163945	UVSSA	UV stimulated scaffold protein A	chr4	1346730	1347005	276	1346912	18.62	17.2252	9.64052	12.9653
3993	IMR32_ND1_macs3_SPMR_peak_4592	chr4	4136779	4137217	439	*	129	.	9.64052	17.2252	12.9653	143	N	0.0219602	Distal Intergenic	4	4188726	4226929	38204	2	133060	ENST00000296358.5	89712	ENSG00000163982	OTOP1	otopetrin 1	chr4	4136779	4137217	439	4136922	18.62	17.2252	9.64052	12.9653
4092	IMR32_ND1_macs3_SPMR_peak_4681	chr4	89111282	89111507	226	*	129	.	9.64052	17.2252	12.9653	110	N	0.0426572	Promoter (<=1kb)	4	88767983	89111398	343416	2	10144	ENST00000502459.5	0	ENSG00000138640	FAM13A	family with sequence similarity 13 member A	chr4	89111282	89111507	226	89111392	18.62	17.2252	9.64052	12.9653
4134	IMR32_ND1_macs3_SPMR_peak_4719	chr4	139019422	139019673	252	*	129	.	9.64052	17.2252	12.9653	124	N	0.038256	Intron (ENST00000280614.4/25819, intron 1 of 2)	4	139015796	139045939	30144	1	25819	ENST00000630479.1	3626	ENSG00000151014	NOCT	nocturnin	chr4	139019422	139019673	252	139019546	18.62	17.2252	9.64052	12.9653
4148	IMR32_ND1_macs3_SPMR_peak_4731	chr4	145732901	145733131	231	*	129	.	9.64052	17.2252	12.9653	100	N	0.0417339	Promoter (<=1kb)	4	145732454	145771032	38579	1	646603	ENST00000510096.1	447	ENSG00000237136	C4orf51	chromosome 4 open reading frame 51	chr4	145732901	145733131	231	145733001	18.62	17.2252	9.64052	12.9653
4160	IMR32_ND1_macs3_SPMR_peak_4742	chr4	165327356	165327746	391	*	129	.	9.64052	17.2252	12.9653	273	N	0.0246561	Promoter (<=1kb)	4	165327667	165340351	12685	1	6307	ENST00000507013.5	0	ENSG00000052802	MSMO1	methylsterol monooxygenase 1	chr4	165327356	165327746	391	165327629	18.62	17.2252	9.64052	12.9653
4184	IMR32_ND1_macs3_SPMR_peak_4764	chr4	186650999	186651146	148	*	129	.	9.64052	17.2252	12.9653	72	N	0.0651386	Intron (ENST00000441802.7/2195, intron 3 of 26)	4	186609250	186610070	821	2	2195	ENST00000508035.1	-40929	ENSG00000083857	FAT1	FAT atypical cadherin 1	chr4	186650999	186651146	148	186651071	18.62	17.2252	9.64052	12.9653
4231	IMR32_ND1_macs3_SPMR_peak_4806	chr5	43313452	43313899	448	*	129	.	9.64052	17.2252	12.9653	76	N	0.021519	Promoter (<=1kb)	5	43289395	43313512	24118	2	3157	ENST00000433297.2	0	ENSG00000112972	HMGCS1	3-hydroxy-3-methylglutaryl-CoA synthase 1	chr5	43313452	43313899	448	43313528	18.62	17.2252	9.64052	12.9653
4234	IMR32_ND1_macs3_SPMR_peak_4809	chr5	54517574	54517795	222	*	129	.	9.64052	17.2252	12.9653	117	N	0.0434258	Promoter (<=1kb)	5	54517759	54543273	25515	1	112574	ENST00000326277.5	0	ENSG00000178996	SNX18	sorting nexin 18	chr5	54517574	54517795	222	54517691	18.62	17.2252	9.64052	12.9653
4318	IMR32_ND1_macs3_SPMR_peak_4885	chr5	113488394	113488640	247	*	129	.	9.64052	17.2252	12.9653	101	N	0.0390304	Promoter (<=1kb)	5	113022106	113488453	466348	2	4163	ENST00000408903.7	0	ENSG00000171444	MCC	MCC regulator of WNT signaling pathway	chr5	113488394	113488640	247	113488495	18.62	17.2252	9.64052	12.9653
4429	IMR32_ND1_macs3_SPMR_peak_4985	chr5	170427722	170427937	216	*	129	.	9.64052	17.2252	12.9653	102	N	0.044632	Intron (ENST00000518527.1/30820, intron 1 of 1)	5	170382652	170389634	6983	2	3779	ENST00000521859.1	-38088	ENSG00000145936	KCNMB1	potassium calcium-activated channel subfamily M regulatory beta subunit 1	chr5	170427722	170427937	216	170427824	18.62	17.2252	9.64052	12.9653
4463	IMR32_ND1_macs3_SPMR_peak_5014	chr5	178113413	178113664	252	*	129	.	9.64052	17.2252	12.9653	123	N	0.038256	Promoter (<=1kb)	5	178113532	178126081	12550	1	23138	ENST00000274605.6	0	ENSG00000145911	N4BP3	NEDD4 binding protein 3	chr5	178113413	178113664	252	178113536	18.62	17.2252	9.64052	12.9653
5064	IMR32_ND1_macs3_SPMR_peak_5556	chr7	64794218	64794485	268	*	129	.	9.64052	17.2252	12.9653	130	N	0.0359721	Promoter (<=1kb)	7	64794388	64833681	39294	1	7697	ENST00000359735.7	0	ENSG00000197008	ZNF138	zinc finger protein 138	chr7	64794218	64794485	268	64794348	18.62	17.2252	9.64052	12.9653
5098	IMR32_ND1_macs3_SPMR_peak_5587	chr7	72435420	72435639	220	*	129	.	9.64052	17.2252	12.9653	88	N	0.0438205	Intron (ENST00000395276.6/83698, intron 1 of 6)	7	71779491	72447061	667571	2	83698	ENST00000395276.6	11422	ENSG00000183166	CALN1	calneuron 1	chr7	72435420	72435639	220	72435508	18.62	17.2252	9.64052	12.9653
5218	IMR32_ND1_macs3_SPMR_peak_5695	chr7	140640783	140640971	189	*	129	.	9.64052	17.2252	12.9653	55	N	0.051008	Promoter (<=1kb)	7	140640909	140669476	28568	1	105375535	ENST00000649584.1	0	NA	LOC105375535	uncharacterized LOC105375535	chr7	140640783	140640971	189	140640838	18.62	17.2252	9.64052	12.9653
5259	IMR32_ND1_macs3_SPMR_peak_5731	chr8	11937876	11938181	306	*	129	.	9.64052	17.2252	12.9653	119	N	0.031505	Intron (ENST00000666643.1/ENST00000666643.1, intron 1 of 1)	8	11946461	11950753	4293	2	112268017	ENST00000655829.1	12572	NA	LOC112268017	uncharacterized LOC112268017	chr8	11937876	11938181	306	11937995	18.62	17.2252	9.64052	12.9653
5260	IMR32_ND1_macs3_SPMR_peak_5732	chr8	12692473	12692808	336	*	129	.	9.64052	17.2252	12.9653	221	N	0.028692	Distal Intergenic	8	12719132	12719190	59	1	100847038	ENST00000582551.2	-26324	ENSG00000264512	MIR5692A2	microRNA 5692a-2	chr8	12692473	12692808	336	12692694	18.62	17.2252	9.64052	12.9653
5307	IMR32_ND1_macs3_SPMR_peak_5775	chr8	37695533	37695749	217	*	129	.	9.64052	17.2252	12.9653	104	N	0.0444264	Promoter (<=1kb)	8	37695782	37700019	4238	1	80139	ENST00000331569.6	-33	ENSG00000183779	ZNF703	zinc finger protein 703	chr8	37695533	37695749	217	37695637	18.62	17.2252	9.64052	12.9653
5330	IMR32_ND1_macs3_SPMR_peak_5796	chr8	70182009	70182241	233	*	129	.	9.64052	17.2252	12.9653	142	N	0.0413756	Intron (ENST00000452400.7/10499, intron 4 of 22)	8	70113569	70148460	34892	2	10499	ENST00000518363.2	-33549	ENSG00000140396	NCOA2	nuclear receptor coactivator 2	chr8	70182009	70182241	233	70182151	18.62	17.2252	9.64052	12.9653
5343	IMR32_ND1_macs3_SPMR_peak_5807	chr8	78516015	78516471	457	*	129	.	9.64052	17.2252	12.9653	236	N	0.0210952	Promoter (<=1kb)	8	78516340	78605267	88928	1	5569	ENST00000396418.7	0	ENSG00000171033	PKIA	cAMP-dependent protein kinase inhibitor alpha	chr8	78516015	78516471	457	78516251	18.62	17.2252	9.64052	12.9653
5665	IMR32_ND1_macs3_SPMR_peak_6097	chr9	130118989	130119454	466	*	129	.	9.64052	17.2252	12.9653	316	N	0.0206878	Intron (ENST00000372406.5/57720, intron 16 of 19)	9	130129591	130133236	3646	1	57720	ENST00000415344.1	-10137	ENSG00000148358	GPR107	G protein-coupled receptor 107	chr9	130118989	130119454	466	130119305	18.62	17.2252	9.64052	12.9653
5682	IMR32_ND1_macs3_SPMR_peak_6111	chr9	131809952	131810258	307	*	129	.	9.64052	17.2252	12.9653	123	N	0.0314023	Distal Intergenic	9	131576775	131740076	163302	2	2889	ENST00000683357.1	-69876	ENSG00000107263	RAPGEF1	Rap guanine nucleotide exchange factor 1	chr9	131809952	131810258	307	131810075	18.62	17.2252	9.64052	12.9653
5726	IMR32_ND1_macs3_SPMR_peak_6151	chr9	137200792	137201019	228	*	129	.	9.64052	17.2252	12.9653	100	N	0.042283	Promoter (<=1kb)	9	137191619	137200741	9123	2	286262	ENST00000409012.6	-51	ENSG00000176058	TPRN	taperin	chr9	137200792	137201019	228	137200892	18.62	17.2252	9.64052	12.9653
5737	IMR32_ND1_macs3_SPMR_peak_6161	chrX	13377588	13377830	243	*	129	.	9.64052	17.2252	12.9653	111	N	0.0396729	Intron (ENST00000669963.1/100133123, intron 8 of 8)	23	13336430	13397878	61449	1	100133123	ENST00000656111.1	41158	ENSG00000226985	LINC01203	long intergenic non-protein coding RNA 1203	chrX	13377588	13377830	243	13377699	18.62	17.2252	9.64052	12.9653
5751	IMR32_ND1_macs3_SPMR_peak_6174	chrX	125205305	125205574	270	*	129	.	9.64052	17.2252	12.9653	92	N	0.0357056	Promoter (<=1kb)	23	124375903	125204312	828410	2	10178	ENST00000422452.3	-993	ENSG00000009694	TENM1	teneurin transmembrane protein 1	chrX	125205305	125205574	270	125205397	18.62	17.2252	9.64052	12.9653
5792	IMR32_ND1_macs3_SPMR_peak_646	chr1	248102973	248103203	231	*	129	.	9.64052	17.2252	12.9653	87	N	0.0417339	Distal Intergenic	1	248097276	248101103	3828	1	284521	ENST00000641714.1	5697	ENSG00000196071	OR2L13	olfactory receptor family 2 subfamily L member 13	chr1	248102973	248103203	231	248103060	18.62	17.2252	9.64052	12.9653
5904	IMR32_ND1_macs3_SPMR_peak_747	chr10	72320729	72321089	361	*	129	.	9.64052	17.2252	12.9653	224	N	0.026705	Distal Intergenic	10	72335557	72336865	1309	2	54788	ENST00000473051.1	15776	ENSG00000148719	DNAJB12	DnaJ heat shock protein family (Hsp40) member B12	chr10	72320729	72321089	361	72320953	18.62	17.2252	9.64052	12.9653
5926	IMR32_ND1_macs3_SPMR_peak_767	chr10	78846975	78847203	229	*	129	.	9.64052	17.2252	12.9653	92	N	0.0420983	Distal Intergenic	10	78943328	78962394	19067	2	283050	ENST00000428862.5	115191	ENSG00000224596	ZMIZ1-AS1	ZMIZ1 antisense RNA 1	chr10	78846975	78847203	229	78847067	18.62	17.2252	9.64052	12.9653
5945	IMR32_ND1_macs3_SPMR_peak_784	chr10	86673935	86674194	260	*	129	.	9.64052	17.2252	12.9653	145	N	0.0370789	Intron (ENST00000685347.1/11155, intron 11 of 16)	10	86668692	86700045	31354	1	11155	ENST00000623007.3	5243	ENSG00000122367	LDB3	LIM domain binding 3	chr10	86673935	86674194	260	86674080	18.62	17.2252	9.64052	12.9653
6061	IMR32_ND1_macs3_SPMR_peak_889	chr11	5225027	5225868	842	*	129	.	9.64052	17.2252	12.9653	392	N	0.0114495	Promoter (<=1kb)	11	5225655	5226823	1169	2	3043	ENST00000475226.1	955	ENSG00000244734	HBB	hemoglobin subunit beta	chr11	5225027	5225868	842	5225419	18.62	17.2252	9.64052	12.9653
6070	IMR32_ND1_macs3_SPMR_peak_897	chr11	10541179	10541458	280	*	129	.	9.64052	17.2252	12.9653	190	N	0.0344304	Promoter (<=1kb)	11	10541258	10599936	58679	1	100129827	ENST00000663840.1	0	ENSG00000177112	IRAG1-AS1	IRAG1 antisense RNA 1	chr11	10541179	10541458	280	10541369	18.62	17.2252	9.64052	12.9653
6079	IMR32_ND1_macs3_SPMR_peak_904	chr11	12789609	12789973	365	*	129	.	9.64052	17.2252	12.9653	266	N	0.0264124	Intron (ENST00000527636.7/7003, intron 3 of 12)	11	12828121	12865539	37419	1	7003	ENST00000525312.1	-38148	ENSG00000187079	TEAD1	TEA domain transcription factor 1	chr11	12789609	12789973	365	12789875	18.62	17.2252	9.64052	12.9653
6144	IMR32_ND1_macs3_SPMR_peak_963	chr11	46846194	46846408	215	*	129	.	9.64052	17.2252	12.9653	96	N	0.0448396	Promoter (<=1kb)	11	46743048	46846280	103233	2	9793	ENST00000529230.6	0	ENSG00000175216	CKAP5	cytoskeleton associated protein 5	chr11	46846194	46846408	215	46846290	18.62	17.2252	9.64052	12.9653
4648	IMR32_ND1_macs3_SPMR_peak_5181	chr6	44246349	44246624	276	*	129	.	9.63449	17.2156	12.9653	144	N	0.0349076	Promoter (<=1kb)	6	44246166	44253888	7723	1	3326	ENST00000620073.4	183	ENSG00000096384	HSP90AB1	heat shock protein 90 alpha family class B member 1	chr6	44246349	44246624	276	44246493	18.62	17.2156	9.63449	12.9653
6147	IMR32_ND1_macs3_SPMR_peak_966	chr11	47269995	47270191	197	*	139	.	9.63042	18.253	13.957	115	N	0.0488854	Promoter (<=1kb)	11	47270118	47330019	59902	1	8567	ENST00000706886.1	0	ENSG00000110514	MADD	MAP kinase activating death domain	chr11	47269995	47270191	197	47270110	20.58	18.253	9.63042	13.957
5179	IMR32_ND1_macs3_SPMR_peak_566	chr1	225924149	225924597	449	*	144	.	9.62865	18.7889	14.4501	166	N	0.0214447	Promoter (<=1kb)	1	225886696	225924278	37583	2	10637	ENST00000432920.2	0	ENSG00000243709	LEFTY1	left-right determination factor 1	chr1	225924149	225924597	449	225924315	21.56	18.7889	9.62865	14.4501
1580	IMR32_ND1_macs3_SPMR_peak_242	chr1	113390173	113390526	354	*	149	.	9.62703	19.3336	14.9811	142	N	0.027195	Promoter (<=1kb)	1	113390515	113685923	295409	1	260425	ENST00000307546.14	0	ENSG00000081026	MAGI3	membrane associated guanylate kinase, WW and PDZ domain containing 3	chr1	113390173	113390526	354	113390315	22.54	19.3336	9.62703	14.9811
2508	IMR32_ND1_macs3_SPMR_peak_3255	chr19	38849919	38850586	668	*	165	.	9.62289	21.0056	16.575	114	N	0.0144055	Promoter (<=1kb)	19	38836370	38849986	13617	2	3191	ENST00000221419.10	0	ENSG00000104824	HNRNPL	heterogeneous nuclear ribonucleoprotein L	chr19	38849919	38850586	668	38850033	25.48	21.0056	9.62289	16.575
2671	IMR32_ND1_macs3_SPMR_peak_3401	chr2	6957974	6958253	280	*	154	.	9.57069	19.7935	15.4213	140	N	0.034181	Intron (ENST00000320892.11/9781, intron 2 of 8)	2	6978624	7014483	35860	1	9781	ENST00000433456.1	-20371	ENSG00000151692	RNF144A	ring finger protein 144A	chr2	6957974	6958253	280	6958114	23.52	19.7935	9.57069	15.4213
2179	IMR32_ND1_macs3_SPMR_peak_296	chr1	153922897	153923305	409	*	148	.	9.5699	19.2393	14.8882	171	N	0.0233983	Promoter (<=1kb)	1	153923284	153935245	11962	1	101928059	ENST00000641448.2	0	ENSG00000284738	LOC101928059	uncharacterized LOC101928059	chr1	153922897	153923305	409	153923068	22.54	19.2393	9.5699	14.8882
4079	IMR32_ND1_macs3_SPMR_peak_467	chr1	203051854	203052095	242	*	148	.	9.5699	19.2393	14.8882	143	N	0.039545	Promoter (<=1kb)	1	203051240	203076953	25714	1	8497	ENST00000599966.5	614	ENSG00000143847	PPFIA4	PTPRF interacting protein alpha 4	chr1	203051854	203052095	242	203051997	22.54	19.2393	9.5699	14.8882
4125	IMR32_ND1_macs3_SPMR_peak_4710	chr4	120659724	120659934	211	*	148	.	9.5699	19.2393	14.8882	118	N	0.045355	Distal Intergenic	4	120684919	120710411	25493	2	11107	ENST00000513741.1	50477	ENSG00000138738	PRDM5	PR/SET domain 5	chr4	120659724	120659934	211	120659842	22.54	19.2393	9.5699	14.8882
5505	IMR32_ND1_macs3_SPMR_peak_5953	chr9	37732321	37732747	427	*	148	.	9.5699	19.2393	14.8882	264	N	0.0224119	Exon (ENST00000377765.8/22844, exon 10 of 16)	9	37753803	37778965	25163	1	158234	ENST00000377753.6	-21056	ENSG00000165275	TRMT10B	tRNA methyltransferase 10B	chr9	37732321	37732747	427	37732585	22.54	19.2393	9.5699	14.8882
2659	IMR32_ND1_macs3_SPMR_peak_3391	chr2	5479686	5479980	295	*	133	.	9.56705	17.623	13.3428	127	N	0.0324307	Distal Intergenic	2	5549780	5556031	6252	2	124905950	ENST00000425763.1	76051	NA	LOC124905950	uncharacterized LOC124905950	chr2	5479686	5479980	295	5479813	19.6	17.623	9.56705	13.3428
2670	IMR32_ND1_macs3_SPMR_peak_3400	chr2	6639936	6640193	258	*	133	.	9.56705	17.623	13.3428	115	N	0.0370816	Promoter (<=1kb)	2	6617202	6639279	22078	2	102800315	ENST00000663577.1	-657	ENSG00000236172	LINC01246	long intergenic non-protein coding RNA 1246	chr2	6639936	6640193	258	6640051	19.6	17.623	9.56705	13.3428
4678	IMR32_ND1_macs3_SPMR_peak_5208	chr6	65707226	65707469	244	*	133	.	9.56705	17.623	13.3428	117	N	0.0392092	Promoter (<=1kb)	6	63719980	65707226	1987247	2	346007	ENST00000503581.6	0	ENSG00000188107	EYS	eyes shut homolog	chr6	65707226	65707469	244	65707343	19.6	17.623	9.56705	13.3428
5365	IMR32_ND1_macs3_SPMR_peak_5827	chr8	92642611	92642894	284	*	133	.	9.56705	17.623	13.3428	140	N	0.0336868	Intron (ENST00000648652.1/105375639, intron 2 of 13)	8	92621106	92655569	34464	2	102724710	ENST00000665958.1	12675	ENSG00000253634	LOC102724710	uncharacterized LOC102724710	chr8	92642611	92642894	284	92642751	19.6	17.623	9.56705	13.3428
2419	IMR32_ND1_macs3_SPMR_peak_3175	chr19	17075469	17075755	287	*	128	.	9.56592	17.1062	12.8703	143	N	0.0333307	Promoter (<=1kb)	19	17049761	17075625	25865	2	93323	ENST00000448593.6	0	ENSG00000131351	HAUS8	HAUS augmin like complex subunit 8	chr19	17075469	17075755	287	17075612	18.62	17.1062	9.56592	12.8703
2498	IMR32_ND1_macs3_SPMR_peak_3246	chr19	38004610	38005150	541	*	128	.	9.56592	17.1062	12.8703	427	N	0.0176819	Intron (ENST00000222345.11/23094, intron 1 of 21)	19	37932346	38081448	149103	1	23094	ENST00000476317.2	72264	ENSG00000105738	SIPA1L3	signal induced proliferation associated 1 like 3	chr19	38004610	38005150	541	38005037	18.62	17.1062	9.56592	12.8703
4116	IMR32_ND1_macs3_SPMR_peak_4702	chr4	113078131	113078331	201	*	128	.	9.56592	17.1062	12.8703	70	N	0.0475916	Intron (ENST00000672356.1/287, intron 2 of 43)	4	112979590	113071962	92373	2	105377373	ENST00000508959.1	-6169	ENSG00000248152	ANK2-AS1	ANK2 antisense RNA 1	chr4	113078131	113078331	201	113078201	18.62	17.1062	9.56592	12.8703
4236	IMR32_ND1_macs3_SPMR_peak_4810	chr5	54670413	54670592	180	*	128	.	9.56592	17.1062	12.8703	40	N	0.053144	Intron (ENST00000662448.1/105378969, intron 2 of 5)	5	54663327	54737057	73731	1	105378969	ENST00000662448.1	7086	NA	LOC105378969	uncharacterized LOC105378969	chr5	54670413	54670592	180	54670453	18.62	17.1062	9.56592	12.8703
5231	IMR32_ND1_macs3_SPMR_peak_5706	chr7	151251627	151252027	401	*	128	.	9.56592	17.1062	12.8703	98	N	0.0238552	Promoter (2-3kb)	7	151241958	151254478	12521	2	6604	ENST00000477169.5	2451	ENSG00000082014	SMARCD3	SWI/SNF related, matrix associated, actin dependent regulator of chromatin, subfamily d, member 3	chr7	151251627	151252027	401	151251725	18.62	17.1062	9.56592	12.8703
452	IMR32_ND1_macs3_SPMR_peak_1404	chr12	57846517	57847284	768	*	231	.	9.5608	27.8561	23.1502	172	N	0.012449	Promoter (<=1kb)	12	57819927	57846729	26803	2	10106	ENST00000398073.7	0	ENSG00000175215	CTDSP2	CTD small phosphatase 2	chr12	57846517	57847284	768	57846689	37.24	27.8561	9.5608	23.1502
1827	IMR32_ND1_macs3_SPMR_peak_2642	chr17	58083071	58083438	368	*	231	.	9.5608	27.8561	23.1502	233	N	0.0259804	Promoter (<=1kb)	17	58076891	58083204	6314	2	101927666	ENST00000584805.1	0	ENSG00000266290	DYNLL2-DT	DYNLL2 divergent transcript	chr17	58083071	58083438	368	58083304	37.24	27.8561	9.5608	23.1502
1980	IMR32_ND1_macs3_SPMR_peak_2780	chr17	75456412	75456683	272	*	231	.	9.5608	27.8561	23.1502	129	N	0.03515	Promoter (<=1kb)	17	75456635	75500452	43818	1	9772	ENST00000314256.12	0	ENSG00000177728	TMEM94	transmembrane protein 94	chr17	75456412	75456683	272	75456541	37.24	27.8561	9.5608	23.1502
4605	IMR32_ND1_macs3_SPMR_peak_5142	chr6	37459922	37460504	583	*	185	.	9.53058	23.1297	18.5998	437	N	0.0163475	Promoter (<=1kb)	6	37459659	37462072	2414	1	23070	ENST00000493656.1	263	ENSG00000137200	CMTR1	cap methyltransferase 1	chr6	37459922	37460504	583	37460359	29.4	23.1297	9.53058	18.5998
2513	IMR32_ND1_macs3_SPMR_peak_326	chr1	156282773	156282990	218	*	153	.	9.51647	19.7026	15.3321	88	N	0.0436535	Promoter (<=1kb)	1	156249224	156282825	33602	2	23381	ENST00000361813.5	0	ENSG00000198952	SMG5	SMG5 nonsense mediated mRNA decay factor	chr1	156282773	156282990	218	156282861	23.52	19.7026	9.51647	15.3321
2855	IMR32_ND1_macs3_SPMR_peak_3568	chr2	46698892	46699251	360	*	153	.	9.51647	19.7026	15.3321	136	N	0.0264346	Promoter (<=1kb)	2	46698940	46822804	123865	1	388948	ENST00000650611.1	0	ENSG00000222005	LINC01118	long intergenic non-protein coding RNA 1118	chr2	46698892	46699251	360	46699028	23.52	19.7026	9.51647	15.3321
4268	IMR32_ND1_macs3_SPMR_peak_484	chr1	205191779	205191998	220	*	153	.	9.51647	19.7026	15.3321	93	N	0.0432567	Intron (ENST00000367161.7/25778, intron 1 of 11)	1	205160006	205173393	13388	2	25778	ENST00000615388.1	-18386	ENSG00000133059	DSTYK	dual serine/threonine and tyrosine protein kinase	chr1	205191779	205191998	220	205191872	23.52	19.7026	9.51647	15.3321
371	IMR32_ND1_macs3_SPMR_peak_1331	chr12	51083448	51083759	312	*	132	.	9.50262	17.5197	13.2435	124	N	0.0304571	Promoter (<=1kb)	12	51061205	51083596	22392	2	81566	ENST00000228515.6	0	ENSG00000110925	CSRNP2	cysteine and serine rich nuclear protein 2	chr12	51083448	51083759	312	51083572	19.6	17.5197	9.50262	13.2435
951	IMR32_ND1_macs3_SPMR_peak_1854	chr14	74637229	74637419	191	*	132	.	9.50262	17.5197	13.2435	71	N	0.0497519	Distal Intergenic	14	74500411	74612378	111968	2	4053	ENST00000553939.5	-24851	ENSG00000119681	LTBP2	latent transforming growth factor beta binding protein 2	chr14	74637229	74637419	191	74637300	19.6	17.5197	9.50262	13.2435
1419	IMR32_ND1_macs3_SPMR_peak_2275	chr16	29863209	29863713	505	*	132	.	9.50262	17.5197	13.2435	91	N	0.0188171	Promoter (<=1kb)	16	29858357	29863226	4870	2	10423	ENST00000219789.11	0	ENSG00000103502	CDIPT	CDP-diacylglycerol--inositol 3-phosphatidyltransferase	chr16	29863209	29863713	505	29863300	19.6	17.5197	9.50262	13.2435
1449	IMR32_ND1_macs3_SPMR_peak_2301	chr16	49564933	49565119	187	*	132	.	9.50262	17.5197	13.2435	94	N	0.0508161	Intron (ENST00000561648.5/23090, intron 6 of 8)	16	49517762	49518601	840	2	1596	ENST00000569937.2	-46332	ENSG00000260089	ADAM3B	ADAM metallopeptidase domain 3B (pseudogene)	chr16	49564933	49565119	187	49565027	19.6	17.5197	9.50262	13.2435
2250	IMR32_ND1_macs3_SPMR_peak_3022	chr19	1205526	1205778	253	*	132	.	9.50262	17.5197	13.2435	108	N	0.0375598	Promoter (<=1kb)	19	1205778	1228431	22654	1	6794	ENST00000326873.12	0	ENSG00000118046	STK11	serine/threonine kinase 11	chr19	1205526	1205778	253	1205634	19.6	17.5197	9.50262	13.2435
2435	IMR32_ND1_macs3_SPMR_peak_319	chr1	155562885	155563227	343	*	132	.	9.50262	17.5197	13.2435	130	N	0.0277044	Promoter (<=1kb)	1	155335287	155563092	227806	2	55870	ENST00000679097.1	0	ENSG00000116539	ASH1L	ASH1 like histone lysine methyltransferase	chr1	155562885	155563227	343	155563015	19.6	17.5197	9.50262	13.2435
2450	IMR32_ND1_macs3_SPMR_peak_3202	chr19	19063532	19064081	550	*	132	.	9.50262	17.5197	13.2435	141	N	0.0172775	Promoter (<=1kb)	19	19063994	19113030	49037	1	284439	ENST00000318596.8	0	ENSG00000181035	SLC25A42	solute carrier family 25 member 42	chr19	19063532	19064081	550	19063673	19.6	17.5197	9.50262	13.2435
3327	IMR32_ND1_macs3_SPMR_peak_3993	chr20	31693982	31694226	245	*	132	.	9.50262	17.5197	13.2435	110	N	0.0387862	Intron (ENST00000412972.1/105372589, intron 1 of 1)	20	31686216	31716825	30610	1	105372589	ENST00000412972.1	7766	NA	BCL2L1-AS1	BCL2L1 antisense RNA 1	chr20	31693982	31694226	245	31694092	19.6	17.5197	9.50262	13.2435
3758	IMR32_ND1_macs3_SPMR_peak_4380	chr3	51706822	51707085	264	*	132	.	9.50262	17.5197	13.2435	121	N	0.0359948	Promoter (<=1kb)	3	51707068	51718613	11546	1	2912	ENST00000395052.8	0	ENSG00000164082	GRM2	glutamate metabotropic receptor 2	chr3	51706822	51707085	264	51706943	19.6	17.5197	9.50262	13.2435
3761	IMR32_ND1_macs3_SPMR_peak_4383	chr3	51941885	51942074	190	*	132	.	9.50262	17.5197	13.2435	120	N	0.0500138	Promoter (<=1kb)	3	51933429	51941904	8476	2	9136	ENST00000232888.7	0	ENSG00000114767	RRP9	ribosomal RNA processing 9, U3 small nucleolar RNA binding protein	chr3	51941885	51942074	190	51942005	19.6	17.5197	9.50262	13.2435
3896	IMR32_ND1_macs3_SPMR_peak_4504	chr3	150247585	150247822	238	*	132	.	9.50262	17.5197	13.2435	114	N	0.039927	Distal Intergenic	3	150238718	150240209	1492	1	101927992	ENST00000664180.1	8867	ENSG00000244541	LINC01213	long intergenic non-protein coding RNA 1213	chr3	150247585	150247822	238	150247699	19.6	17.5197	9.50262	13.2435
4384	IMR32_ND1_macs3_SPMR_peak_4944	chr5	146203321	146203620	300	*	132	.	9.50262	17.5197	13.2435	142	N	0.0316754	Promoter (<=1kb)	5	146203550	146339251	135702	1	54439	ENST00000506502.2	0	ENSG00000091009	RBM27	RNA binding motif protein 27	chr5	146203321	146203620	300	146203463	19.6	17.5197	9.50262	13.2435
4444	IMR32_ND1_macs3_SPMR_peak_4999	chr5	175837231	175837497	267	*	132	.	9.50262	17.5197	13.2435	80	N	0.0355903	Intron (ENST00000359546.8/10814, intron 2 of 4)	5	175861628	175879973	18346	1	10814	ENST00000509837.5	-24131	ENSG00000145920	CPLX2	complexin 2	chr5	175837231	175837497	267	175837311	19.6	17.5197	9.50262	13.2435
4801	IMR32_ND1_macs3_SPMR_peak_5319	chr6	130810289	130810607	319	*	132	.	9.50262	17.5197	13.2435	200	N	0.0297888	Distal Intergenic	6	130827406	130837135	9730	1	100507203	ENST00000541421.2	-16799	ENSG00000256162	SMLR1	small leucine rich protein 1	chr6	130810289	130810607	319	130810489	19.6	17.5197	9.50262	13.2435
5188	IMR32_ND1_macs3_SPMR_peak_5668	chr7	129774395	129774738	344	*	132	.	9.50262	17.5197	13.2435	214	N	0.0276239	Promoter (<=1kb)	7	129774692	129774769	78	2	407053	ENST00000362288.1	31	ENSG00000199158	MIR96	microRNA 96	chr7	129774395	129774738	344	129774609	19.6	17.5197	9.50262	13.2435
5258	IMR32_ND1_macs3_SPMR_peak_5730	chr8	11915300	11915673	374	*	132	.	9.50262	17.5197	13.2435	101	N	0.0254081	Distal Intergenic	8	11946461	11950753	4293	2	112268017	ENST00000655829.1	35080	NA	LOC112268017	uncharacterized LOC112268017	chr8	11915300	11915673	374	11915401	19.6	17.5197	9.50262	13.2435
5309	IMR32_ND1_macs3_SPMR_peak_5777	chr8	37796716	37796925	210	*	132	.	9.50262	17.5197	13.2435	106	N	0.0452506	Promoter (<=1kb)	8	37796883	37844896	48014	1	25960	ENST00000412232.3	0	ENSG00000020181	ADGRA2	adhesion G protein-coupled receptor A2	chr8	37796716	37796925	210	37796822	19.6	17.5197	9.50262	13.2435
5836	IMR32_ND1_macs3_SPMR_peak_686	chr10	31124027	31124229	203	*	132	.	9.50262	17.5197	13.2435	103	N	0.0468109	Intron (ENST00000658872.1/105376481, intron 2 of 2)	10	31133864	31143842	9979	1	105376483	ENST00000701878.1	-9635	NA	LOC105376483	uncharacterized LOC105376483	chr10	31124027	31124229	203	31124130	19.6	17.5197	9.50262	13.2435
1572	IMR32_ND1_macs3_SPMR_peak_2412	chr17	17783437	17783838	402	*	127	.	9.49831	16.9984	12.7643	136	N	0.0236276	Promoter (1-2kb)	17	17782132	17795776	13645	1	10743	ENST00000395774.1	1305	ENSG00000108557	RAI1	retinoic acid induced 1	chr17	17783437	17783838	402	17783573	18.62	16.9984	9.49831	12.7643
4285	IMR32_ND1_macs3_SPMR_peak_4855	chr5	91885571	91885800	230	*	127	.	9.49831	16.9984	12.7643	105	N	0.041297	Distal Intergenic	5	92082597	92479426	396830	1	105379080	ENST00000507217.5	-196797	NA	LOC105379080	uncharacterized LOC105379080	chr5	91885571	91885800	230	91885676	18.62	16.9984	9.49831	12.7643
4656	IMR32_ND1_macs3_SPMR_peak_5189	chr6	50571352	50571537	186	*	127	.	9.49831	16.9984	12.7643	81	N	0.0510662	Distal Intergenic	6	50713526	50773033	59508	1	83741	ENST00000008391.4	-141989	ENSG00000008197	TFAP2D	transcription factor AP-2 delta	chr6	50571352	50571537	186	50571433	18.62	16.9984	9.49831	12.7643
5436	IMR32_ND1_macs3_SPMR_peak_5891	chr8	142902227	142902447	221	*	127	.	9.49831	16.9984	12.7643	119	N	0.0429788	Intron (ENST00000522728.5/2765, intron 3 of 4)	8	142910559	142917843	7285	2	1585	ENST00000323110.2	15396	ENSG00000179142	CYP11B2	cytochrome P450 family 11 subfamily B member 2	chr8	142902227	142902447	221	142902346	18.62	16.9984	9.49831	12.7643
129	IMR32_ND1_macs3_SPMR_peak_1113	chr11	103537189	103537501	313	*	174	.	9.48079	21.8929	17.4156	102	N	0.0302901	Distal Intergenic	11	103468389	103479733	11345	1	79659	ENST00000527252.1	68800	ENSG00000187240	DYNC2H1	dynein cytoplasmic 2 heavy chain 1	chr11	103537189	103537501	313	103537291	27.44	21.8929	9.48079	17.4156
938	IMR32_ND1_macs3_SPMR_peak_1842	chr14	68979281	68979532	252	*	174	.	9.48079	21.8929	17.4156	113	N	0.0376222	Promoter (<=1kb)	14	68874128	68979302	105175	2	87	ENST00000394419.9	0	ENSG00000072110	ACTN1	actinin alpha 1	chr14	68979281	68979532	252	68979394	27.44	21.8929	9.48079	17.4156
1456	IMR32_ND1_macs3_SPMR_peak_2308	chr16	51939361	51939617	257	*	174	.	9.48079	21.8929	17.4156	127	N	0.0368902	Distal Intergenic	16	52026352	52027370	1019	2	388276	ENST00000564911.4	87753	NA	LINC02911	long intergenic non-protein coding RNA 2911	chr16	51939361	51939617	257	51939488	27.44	21.8929	9.48079	17.4156
1550	IMR32_ND1_macs3_SPMR_peak_2393	chr17	8630672	8631276	605	*	174	.	9.48079	21.8929	17.4156	226	N	0.0156707	Promoter (<=1kb)	17	8474207	8630761	156555	2	4628	ENST00000379980.8	0	ENSG00000133026	MYH10	myosin heavy chain 10	chr17	8630672	8631276	605	8630898	27.44	21.8929	9.48079	17.4156
2173	IMR32_ND1_macs3_SPMR_peak_2954	chr18	23503339	23503561	223	*	174	.	9.48079	21.8929	17.4156	125	N	0.0425148	Promoter (<=1kb)	18	23503470	23531807	28338	1	29919	ENST00000615148.4	0	ENSG00000141452	RMC1	regulator of MON1-CCZ1	chr18	23503339	23503561	223	23503464	27.44	21.8929	9.48079	17.4156
2635	IMR32_ND1_macs3_SPMR_peak_337	chr1	156751751	156751992	242	*	174	.	9.48079	21.8929	17.4156	110	N	0.0391768	Promoter (<=1kb)	1	156742109	156751675	9567	2	3068	ENST00000357325.10	-76	ENSG00000143321	HDGF	heparin binding growth factor	chr1	156751751	156751992	242	156751861	27.44	21.8929	9.48079	17.4156
2683	IMR32_ND1_macs3_SPMR_peak_3412	chr2	10448227	10448867	641	*	174	.	9.48079	21.8929	17.4156	526	N	0.0147906	Promoter (<=1kb)	2	10448682	10450742	2061	1	101929715	ENST00000702529.1	0	NA	ODC1-DT	ODC1 divergent transcript	chr2	10448227	10448867	641	10448753	27.44	21.8929	9.48079	17.4156
3008	IMR32_ND1_macs3_SPMR_peak_3705	chr2	74735649	74735894	246	*	174	.	9.48079	21.8929	17.4156	120	N	0.0385398	Intron (ENST00000690069.1/102724497, intron 2 of 3)	2	74715269	74805979	90711	1	102724497	ENST00000690069.1	20380	NA	LOC102724497	uncharacterized LOC102724497	chr2	74735649	74735894	246	74735769	27.44	21.8929	9.48079	17.4156
3041	IMR32_ND1_macs3_SPMR_peak_3735	chr2	85538694	85539272	579	*	174	.	9.48079	21.8929	17.4156	351	N	0.0163744	Promoter (<=1kb)	2	85537462	85538783	1322	2	100630918	ENST00000667933.2	0	ENSG00000286532	PARTICL	promoter of MAT2A antisense radiation-induced circulating long non-coding RNA	chr2	85538694	85539272	579	85539045	27.44	21.8929	9.48079	17.4156
3046	IMR32_ND1_macs3_SPMR_peak_374	chr1	167993877	167994073	197	*	174	.	9.48079	21.8929	17.4156	105	N	0.0481258	Intron (ENST00000432587.6/55827, intron 6 of 20)	1	167998660	167998726	67	1	100313835	ENST00000408618.1	-4587	ENSG00000221545	MIR1255B2	microRNA 1255b-2	chr1	167993877	167994073	197	167993982	27.44	21.8929	9.48079	17.4156
3372	IMR32_ND1_macs3_SPMR_peak_4032	chr20	38730941	38731214	274	*	174	.	9.48079	21.8929	17.4156	129	N	0.0346014	Distal Intergenic	20	38724486	38729372	4887	1	140679	ENST00000217420.2	6455	ENSG00000101438	SLC32A1	solute carrier family 32 member 1	chr20	38730941	38731214	274	38731070	27.44	21.8929	9.48079	17.4156
4379	IMR32_ND1_macs3_SPMR_peak_494	chr1	206612348	206612562	215	*	174	.	9.48079	21.8929	17.4156	92	N	0.0440967	Promoter (<=1kb)	1	206591642	206612459	20818	2	1939	ENST00000367114.7	0	ENSG00000143486	EIF2D	eukaryotic translation initiation factor 2D	chr1	206612348	206612562	215	206612440	27.44	21.8929	9.48079	17.4156
4866	IMR32_ND1_macs3_SPMR_peak_5378	chr6	157323412	157323675	264	*	174	.	9.48079	21.8929	17.4156	124	N	0.0359121	Promoter (<=1kb)	6	157289025	157323519	34495	2	729515	ENST00000400788.9	0	ENSG00000215712	TMEM242	transmembrane protein 242	chr6	157323412	157323675	264	157323536	27.44	21.8929	9.48079	17.4156
1469	IMR32_ND1_macs3_SPMR_peak_232	chr1	110338776	110339465	690	*	168	.	9.47629	21.3169	16.8627	575	N	0.0137338	Promoter (<=1kb)	1	110286375	110339171	52797	2	440600	ENST00000449169.1	0	ENSG00000227963	RBM15-AS1	RBM15 antisense RNA 1	chr1	110338776	110339465	690	110339351	26.46	21.3169	9.47629	16.8627
3257	IMR32_ND1_macs3_SPMR_peak_393	chr1	172851162	172851410	249	*	168	.	9.47629	21.3169	16.8627	138	N	0.0380574	Intron (ENST00000432694.2/ENST00000432694.2, intron 1 of 4)	1	172659144	172666075	6932	1	356	ENST00000340030.4	192018	ENSG00000117560	FASLG	Fas ligand	chr1	172851162	172851410	249	172851300	26.46	21.3169	9.47629	16.8627
5646	IMR32_ND1_macs3_SPMR_peak_608	chr1	234600010	234600305	296	*	168	.	9.47629	21.3169	16.8627	164	N	0.0320145	Exon (ENST00000690958.1/ENST00000690958.1, exon 1 of 1)	1	234593275	234593402	128	1	124900421	ENST00000390842.1	6735	ENSG00000212144	LOC124900421	U8 small nucleolar RNA	chr1	234600010	234600305	296	234600174	26.46	21.3169	9.47629	16.8627
1163	IMR32_ND1_macs3_SPMR_peak_2044	chr15	68277624	68277854	231	*	152	.	9.46285	19.6126	15.2456	71	N	0.0409647	Promoter (<=1kb)	15	68277745	68295862	18118	1	10116	ENST00000306917.5	0	ENSG00000169018	FEM1B	fem-1 homolog B	chr15	68277624	68277854	231	68277695	23.52	19.6126	9.46285	15.2456
4057	IMR32_ND1_macs3_SPMR_peak_465	chr1	202168049	202168388	340	*	147	.	9.45763	19.0536	14.7073	139	N	0.0278166	Promoter (<=1kb)	1	202168051	202189296	21246	1	148713	ENST00000641549.1	0	ENSG00000243323	PTPRVP	protein tyrosine phosphatase receptor type V, pseudogene	chr1	202168049	202168388	340	202168188	22.54	19.0536	9.45763	14.7073
2824	IMR32_ND1_macs3_SPMR_peak_354	chr1	161766172	161766438	267	*	141	.	9.45197	18.5005	14.1829	123	N	0.0354006	Promoter (<=1kb)	1	161765325	161766227	903	2	102724329	ENST00000431097.2	0	NA	ATF6-DT	ATF6 divergent transcript	chr1	161766172	161766438	267	161766295	21.56	18.5005	9.45197	14.1829
2952	IMR32_ND1_macs3_SPMR_peak_3655	chr2	68157369	68157912	544	*	136	.	9.4458	17.9547	13.6651	308	N	0.0173636	Promoter (<=1kb)	2	68122936	68157546	34611	2	116143	ENST00000492039.6	0	ENSG00000243667	DNAAF10	dynein axonemal assembly factor 10	chr2	68157369	68157912	544	68157677	20.58	17.9547	9.4458	13.6651
4614	IMR32_ND1_macs3_SPMR_peak_5150	chr6	40303060	40303456	397	*	136	.	9.4458	17.9547	13.6651	278	N	0.0237929	Distal Intergenic	6	40271566	40276237	4672	2	105375050	ENST00000444731.1	-26823	ENSG00000227131	LOC105375050	uncharacterized LOC105375050	chr6	40303060	40303456	397	40303338	20.58	17.9547	9.4458	13.6651
2833	IMR32_ND1_macs3_SPMR_peak_3548	chr2	39124281	39124535	255	*	131	.	9.43906	17.4179	13.1455	144	N	0.0370159	Promoter (<=1kb)	2	39023146	39124345	101200	2	6654	ENST00000690679.1	0	ENSG00000115904	SOS1	SOS Ras/Rac guanine nucleotide exchange factor 1	chr2	39124281	39124535	255	39124425	19.6	17.4179	9.43906	13.1455
1453	IMR32_ND1_macs3_SPMR_peak_2305	chr16	50024913	50025287	375	*	126	.	9.43165	16.8922	12.6614	213	N	0.0251511	Promoter (<=1kb)	16	50025225	50037081	11857	1	255919	ENST00000427478.7	0	ENSG00000205423	CNEP1R1	CTD nuclear envelope phosphatase 1 regulatory subunit 1	chr16	50024913	50025287	375	50025126	18.62	16.8922	9.43165	12.6614
3298	IMR32_ND1_macs3_SPMR_peak_3967	chr20	16664098	16664331	234	*	126	.	9.43165	16.8922	12.6614	130	N	0.0403062	Distal Intergenic	20	16729961	16741776	11816	1	6629	ENST00000377943.9	-65630	ENSG00000125870	SNRPB2	small nuclear ribonucleoprotein polypeptide B2	chr20	16664098	16664331	234	16664228	18.62	16.8922	9.43165	12.6614
5100	IMR32_ND1_macs3_SPMR_peak_5589	chr7	73522569	73522773	205	*	126	.	9.43165	16.8922	12.6614	86	N	0.046008	Promoter (<=1kb)	7	73440406	73522293	81888	2	9031	ENST00000339594.9	-276	ENSG00000009954	BAZ1B	bromodomain adjacent to zinc finger domain 1B	chr7	73522569	73522773	205	73522655	18.62	16.8922	9.43165	12.6614
5319	IMR32_ND1_macs3_SPMR_peak_5786	chr8	48582220	48582656	437	*	126	.	9.43165	16.8922	12.6614	254	N	0.0215827	Intron (ENST00000522575.1/101929268, intron 2 of 3)	8	48552015	48556441	4427	2	112268027	ENST00000524011.1	-25779	NA	LOC112268027	uncharacterized LOC112268027	chr8	48582220	48582656	437	48582474	18.62	16.8922	9.43165	12.6614
5493	IMR32_ND1_macs3_SPMR_peak_5942	chr9	35815058	35815318	261	*	126	.	9.43165	16.8922	12.6614	71	N	0.0361366	Promoter (<=1kb)	9	35812960	35815042	2083	2	84681	ENST00000259667.6	-16	ENSG00000137133	HINT2	histidine triad nucleotide binding protein 2	chr9	35815058	35815318	261	35815129	18.62	16.8922	9.43165	12.6614
1732	IMR32_ND1_macs3_SPMR_peak_2557	chr17	49700101	49700490	390	*	279	.	9.41279	32.8153	27.9446	124	N	0.0241354	Promoter (2-3kb)	17	49701328	49703138	1811	2	10237	ENST00000508749.1	2648	ENSG00000121073	SLC35B1	solute carrier family 35 member B1	chr17	49700101	49700490	390	49700225	46.06	32.8153	9.41279	27.9446
217	IMR32_ND1_macs3_SPMR_peak_1193	chr12	401432	401636	205	*	151	.	9.40983	19.5235	15.1633	79	N	0.0459016	Promoter (<=1kb)	12	401637	442642	41006	1	84318	ENST00000412006.6	-1	ENSG00000120647	CCDC77	coiled-coil domain containing 77	chr12	401432	401636	205	401511	23.52	19.5235	9.40983	15.1633
3034	IMR32_ND1_macs3_SPMR_peak_3729	chr2	85309131	85309336	206	*	151	.	9.40983	19.5235	15.1633	112	N	0.0456788	Exon (ENST00000282111.4/83439, exon 12 of 12)	2	85303393	85304364	972	1	83439	ENST00000490744.1	5738	ENSG00000152284	TCF7L1	transcription factor 7 like 1	chr2	85309131	85309336	206	85309243	23.52	19.5235	9.40983	15.1633
4267	IMR32_ND1_macs3_SPMR_peak_4839	chr5	74767043	74767278	236	*	151	.	9.40983	19.5235	15.1633	126	N	0.0398722	Promoter (<=1kb)	5	74767248	74769554	2307	1	10412	ENST00000514918.5	0	ENSG00000164346	NSA2	NSA2 ribosome biogenesis factor	chr5	74767043	74767278	236	74767169	23.52	19.5235	9.40983	15.1633
4606	IMR32_ND1_macs3_SPMR_peak_5143	chr6	37503239	37503412	174	*	151	.	9.40983	19.5235	15.1633	66	N	0.0540795	Distal Intergenic	6	37482938	37499893	16956	2	154467	ENST00000373408.4	-3346	ENSG00000198937	CCDC167	coiled-coil domain containing 167	chr6	37503239	37503412	174	37503305	23.52	19.5235	9.40983	15.1633
6088	IMR32_ND1_macs3_SPMR_peak_912	chr11	17276548	17276753	206	*	151	.	9.40983	19.5235	15.1633	138	N	0.0456788	Promoter (<=1kb)	11	17276731	17282870	6140	1	4925	ENST00000525637.1	0	ENSG00000070081	NUCB2	nucleobindin 2	chr11	17276548	17276753	206	17276686	23.52	19.5235	9.40983	15.1633
621	IMR32_ND1_macs3_SPMR_peak_1557	chr12	116819404	116819650	247	*	146	.	9.40249	18.9622	14.6205	107	N	0.0380668	Intron (ENST00000392549.7/84900, intron 7 of 11)	12	116835997	116852945	16949	1	84900	ENST00000551251.1	-16347	ENSG00000135119	RNFT2	ring finger protein, transmembrane 2	chr12	116819404	116819650	247	116819511	22.54	18.9622	9.40249	14.6205
5784	IMR32_ND1_macs3_SPMR_peak_639	chr1	244863001	244863317	317	*	135	.	9.38583	17.8577	13.5701	111	N	0.0296083	Promoter (<=1kb)	1	244853406	244863106	9701	2	3192	ENST00000440865.2	0	ENSG00000153187	HNRNPU	heterogeneous nuclear ribonucleoprotein U	chr1	244863001	244863317	317	244863112	20.58	17.8577	9.38583	13.5701
384	IMR32_ND1_macs3_SPMR_peak_1343	chr12	52130677	52130944	268	*	140	.	9.33774	18.3136	14.0157	134	N	0.0348423	Distal Intergenic	12	52092485	52104297	11813	2	112268096	ENST00000547538.1	-26380	NA	LOC112268096	uncharacterized LOC112268096	chr12	52130677	52130944	268	52130811	21.56	18.3136	9.33774	14.0157
548	IMR32_ND1_macs3_SPMR_peak_1491	chr12	103930047	103930391	345	*	140	.	9.33774	18.3136	14.0157	232	N	0.0270659	Promoter (<=1kb)	12	103914027	103930211	16185	2	253724	ENST00000548897.1	0	ENSG00000214198	TTC41P	tetratricopeptide repeat domain 41, pseudogene	chr12	103930047	103930391	345	103930279	21.56	18.3136	9.33774	14.0157
1168	IMR32_ND1_macs3_SPMR_peak_2049	chr15	68820861	68821156	296	*	140	.	9.33774	18.3136	14.0157	128	N	0.0315464	Promoter (<=1kb)	15	68778535	68820895	42361	2	8125	ENST00000465139.6	0	ENSG00000140350	ANP32A	acidic nuclear phosphoprotein 32 family member A	chr15	68820861	68821156	296	68820989	21.56	18.3136	9.33774	14.0157
1033	IMR32_ND1_macs3_SPMR_peak_1928	chr14	104223330	104223573	244	*	134	.	9.32661	17.7618	13.4771	112	N	0.0382238	Promoter (<=1kb)	14	104223584	104288069	64486	1	145195	ENST00000553757.1	-11	ENSG00000258913	LINC02691	long intergenic non-protein coding RNA 2691	chr14	104223330	104223573	244	104223442	20.58	17.7618	9.32661	13.4771
2219	IMR32_ND1_macs3_SPMR_peak_2996	chr18	57915971	57916198	228	*	134	.	9.32661	17.7618	13.4771	121	N	0.0409062	Distal Intergenic	18	57961231	57963519	2289	2	124904311	ENST00000588449.5	47321	NA	LOC124904311	uncharacterized LOC124904311	chr18	57915971	57916198	228	57916092	20.58	17.7618	9.32661	13.4771
4140	IMR32_ND1_macs3_SPMR_peak_4724	chr4	140099949	140100182	234	*	134	.	9.32661	17.7618	13.4771	102	N	0.0398573	Intron (ENST00000509479.6/55534, intron 1 of 4)	4	140128015	140134565	6551	1	101927516	ENST00000509184.1	-27833	NA	LOC101927516	uncharacterized LOC101927516	chr4	140099949	140100182	234	140100051	20.58	17.7618	9.32661	13.4771
4427	IMR32_ND1_macs3_SPMR_peak_4983	chr5	168788086	168788531	446	*	134	.	9.32661	17.7618	13.4771	99	N	0.0209117	Intron (ENST00000404867.7/6586, intron 7 of 31)	5	168752403	168792341	39939	2	6586	ENST00000519486.5	3810	ENSG00000184347	SLIT3	slit guidance ligand 3	chr5	168788086	168788531	446	168788185	20.58	17.7618	9.32661	13.4771
4487	IMR32_ND1_macs3_SPMR_peak_5036	chr6	3227625	3227907	283	*	134	.	9.32661	17.7618	13.4771	139	N	0.0329562	Promoter (<=1kb)	6	3223324	3227656	4333	2	347733	ENST00000680070.1	0	ENSG00000137285	TUBB2B	tubulin beta 2B class IIb	chr6	3227625	3227907	283	3227764	20.58	17.7618	9.32661	13.4771
4929	IMR32_ND1_macs3_SPMR_peak_5434	chr7	1815240	1815438	199	*	134	.	9.32661	17.7618	13.4771	55	N	0.0468674	Promoter (1-2kb)	7	1815795	1817085	1291	2	8379	ENST00000468372.5	1647	ENSG00000002822	MAD1L1	mitotic arrest deficient 1 like 1	chr7	1815240	1815438	199	1815295	20.58	17.7618	9.32661	13.4771
4962	IMR32_ND1_macs3_SPMR_peak_5464	chr7	5531467	5531686	220	*	134	.	9.32661	17.7618	13.4771	105	N	0.0423937	Promoter (<=1kb)	7	5527798	5530627	2830	2	60	ENST00000432588.6	-840	ENSG00000075624	ACTB	actin beta	chr7	5531467	5531686	220	5531572	20.58	17.7618	9.32661	13.4771
5274	IMR32_ND1_macs3_SPMR_peak_5745	chr8	21838612	21839125	514	*	134	.	9.32661	17.7618	13.4771	382	N	0.0181452	Distal Intergenic	8	21692843	21812357	119515	2	2675	ENST00000517328.5	-26255	ENSG00000168546	GFRA2	GDNF family receptor alpha 2	chr8	21838612	21839125	514	21838994	20.58	17.7618	9.32661	13.4771
2828	IMR32_ND1_macs3_SPMR_peak_3543	chr2	38377234	38377453	220	*	220	.	9.31578	26.7525	22.0753	107	N	0.0423445	Promoter (<=1kb)	2	38293954	38377273	83320	2	64225	ENST00000378954.9	0	ENSG00000119787	ATL2	atlastin GTPase 2	chr2	38377234	38377453	220	38377341	36.26	26.7525	9.31578	22.0753
5001	IMR32_ND1_macs3_SPMR_peak_55	chr1	51532908	51533137	230	*	220	.	9.31578	26.7525	22.0753	95	N	0.0405034	Intron (ENST00000702775.1/105378720, intron 1 of 2)	1	51355262	51519328	164067	2	2060	ENST00000706292.1	-13580	ENSG00000085832	EPS15	epidermal growth factor receptor pathway substrate 15	chr1	51532908	51533137	230	51533003	36.26	26.7525	9.31578	22.0753
651	IMR32_ND1_macs3_SPMR_peak_1584	chr12	121467275	121467705	431	*	129	.	9.31445	17.218	12.9653	194	N	0.0216113	Promoter (2-3kb)	12	121444015	121470553	26539	2	84678	ENST00000538243.1	2848	ENSG00000089094	KDM2B	lysine demethylase 2B	chr12	121467275	121467705	431	121467469	19.6	17.218	9.31445	12.9653
5216	IMR32_ND1_macs3_SPMR_peak_5693	chr7	139360356	139360560	205	*	129	.	9.31445	17.218	12.9653	117	N	0.0454363	Promoter (<=1kb)	7	139359912	139423151	63240	1	51631	ENST00000456182.5	444	ENSG00000146963	LUC7L2	LUC7 like 2, pre-mRNA splicing factor	chr7	139360356	139360560	205	139360473	19.6	17.218	9.31445	12.9653
1715	IMR32_ND1_macs3_SPMR_peak_2541	chr17	48023372	48023632	261	*	192	.	9.29429	23.8306	19.285	115	N	0.0356103	Distal Intergenic	17	48026171	48028560	2390	2	51226	ENST00000585182.1	4928	ENSG00000005243	COPZ2	COPI coat complex subunit zeta 2	chr17	48023372	48023632	261	48023487	31.36	23.8306	9.29429	19.285
2972	IMR32_ND1_macs3_SPMR_peak_3673	chr2	70472255	70472810	556	*	144	.	9.2941	18.7822	14.4438	399	N	0.016716	Intron (ENST00000295400.11/7039, intron 2 of 5)	2	70467385	70468495	1111	2	100874273	ENST00000441238.1	-3760	ENSG00000224606	TGFA-IT1	TGFA intronic transcript 1	chr2	70472255	70472810	556	70472654	22.54	18.7822	9.2941	14.4438
649	IMR32_ND1_macs3_SPMR_peak_1582	chr12	121391962	121392146	185	*	133	.	9.26813	17.6671	13.3863	119	N	0.050098	Exon (ENST00000557474.1/ENST00000557474.1, exon 1 of 2)	12	121345999	121399896	53898	2	51433	ENST00000536837.1	7750	ENSG00000089053	ANAPC5	anaphase promoting complex subunit 5	chr12	121391962	121392146	185	121392081	20.58	17.6671	9.26813	13.3863
2766	IMR32_ND1_macs3_SPMR_peak_3488	chr2	20492275	20492492	218	*	133	.	9.26813	17.6671	13.3863	112	N	0.0425144	Distal Intergenic	2	20499571	20501311	1741	2	107985856	ENST00000441870.1	8819	NA	LOC107985856	uncharacterized LOC107985856	chr2	20492275	20492492	218	20492387	20.58	17.6671	9.26813	13.3863
4994	IMR32_ND1_macs3_SPMR_peak_5493	chr7	23014095	23014370	276	*	133	.	9.26813	17.6671	13.3863	136	N	0.0335802	Promoter (<=1kb)	7	22934211	23014130	79920	2	84668	ENST00000432176.7	0	ENSG00000122591	HYCC1	hyccin PI4KA lipid kinase complex subunit 1	chr7	23014095	23014370	276	23014231	20.58	17.6671	9.26813	13.3863
1946	IMR32_ND1_macs3_SPMR_peak_275	chr1	150236147	150236359	213	*	154	.	9.26676	19.833	15.4405	106	N	0.0435059	Promoter (<=1kb)	1	150218418	150236156	17739	2	81611	ENST00000629042.2	0	ENSG00000143401	ANP32E	acidic nuclear phosphoprotein 32 family member E	chr1	150236147	150236359	213	150236253	24.5	19.833	9.26676	15.4405
4618	IMR32_ND1_macs3_SPMR_peak_5154	chr6	41675452	41675681	230	*	154	.	9.26676	19.833	15.4405	99	N	0.0402903	Distal Intergenic	6	41683992	41686497	2506	2	7942	ENST00000679217.1	10816	ENSG00000112561	TFEB	transcription factor EB	chr6	41675452	41675681	230	41675551	24.5	19.833	9.26676	15.4405
4600	IMR32_ND1_macs3_SPMR_peak_5138	chr6	37169820	37170260	441	*	128	.	9.25336	17.12	12.8837	310	N	0.0209827	Promoter (<=1kb)	6	37170152	37175428	5277	1	5292	ENST00000373509.6	0	ENSG00000137193	PIM1	Pim-1 proto-oncogene, serine/threonine kinase	chr6	37169820	37170260	441	37170130	19.6	17.12	9.25336	12.8837
5668	IMR32_ND1_macs3_SPMR_peak_61	chr1	52238040	52238317	278	*	186	.	9.24541	23.1661	18.6349	146	N	0.0332569	Exon (ENST00000287727.8/9372, exon 4 of 19)	1	52295895	52335207	39313	1	9372	ENST00000469134.1	-57578	ENSG00000157077	ZFYVE9	zinc finger FYVE-type containing 9	chr1	52238040	52238317	278	52238186	30.38	23.1661	9.24541	18.6349
5794	IMR32_ND1_macs3_SPMR_peak_648	chr1	248858880	248859184	305	*	123	.	9.23717	16.5823	12.3597	168	N	0.0302858	Promoter (<=1kb)	1	248850008	248859085	9078	2	55657	ENST00000306601.9	0	ENSG00000171163	ZNF692	zinc finger protein 692	chr1	248858880	248859184	305	248859048	18.62	16.5823	9.23717	12.3597
4809	IMR32_ND1_macs3_SPMR_peak_5326	chr6	133741455	133741743	289	*	138	.	9.22624	18.1306	13.8367	173	N	0.0319247	Intron (ENST00000607033.5/100507308, intron 4 of 8)	6	133537174	133767608	230435	2	100507308	ENST00000606292.5	25865	ENSG00000227954	TARID	TCF21 antisense RNA inducing promoter demethylation	chr6	133741455	133741743	289	133741628	21.56	18.1306	9.22624	13.8367
631	IMR32_ND1_macs3_SPMR_peak_1566	chr12	119006876	119007152	277	*	269	.	9.21678	31.7444	26.9075	135	N	0.0332736	Intron (ENST00000267260.5/84530, intron 1 of 12)	12	118981961	119004017	22057	1	84530	ENST00000651431.1	24915	ENSG00000139767	SRRM4	serine/arginine repetitive matrix 4	chr12	119006876	119007152	277	119007011	45.08	31.7444	9.21678	26.9075
4257	IMR32_ND1_macs3_SPMR_peak_483	chr1	205122114	205122424	311	*	269	.	9.21678	31.7444	26.9075	170	N	0.0296359	Promoter (<=1kb)	1	205086142	205122015	35874	2	5929	ENST00000367164.1	-99	ENSG00000117222	RBBP5	RB binding protein 5, histone lysine methyltransferase complex subunit	chr1	205122114	205122424	311	205122284	45.08	31.7444	9.21678	26.9075
2652	IMR32_ND1_macs3_SPMR_peak_3385	chr2	2846263	2846538	276	*	122	.	9.17412	16.4818	12.2639	132	N	0.0332396	Distal Intergenic	2	2830923	2840512	9590	2	105373390	ENST00000663497.1	-5751	ENSG00000237720	LOC105373390	uncharacterized LOC105373390	chr2	2846263	2846538	276	2846395	18.62	16.4818	9.17412	12.2639
3655	IMR32_ND1_macs3_SPMR_peak_4288	chr22	49150766	49151178	413	*	122	.	9.17412	16.4818	12.2639	289	N	0.0222134	Distal Intergenic	22	49047491	49052549	5059	2	105373085	ENST00000667851.1	-98217	ENSG00000286381	NHIP	neuronal hypoxia inducible, placenta associated	chr22	49150766	49151178	413	49151055	18.62	16.4818	9.17412	12.2639
3965	IMR32_ND1_macs3_SPMR_peak_4567	chr3	195443044	195443363	320	*	122	.	9.17412	16.4818	12.2639	97	N	0.0286691	Promoter (<=1kb)	3	195441793	195443044	1252	2	23527	ENST00000490224.1	0	ENSG00000114331	ACAP2	ArfGAP with coiled-coil, ankyrin repeat and PH domains 2	chr3	195443044	195443363	320	195443141	18.62	16.4818	9.17412	12.2639
1044	IMR32_ND1_macs3_SPMR_peak_1938	chr14	105491022	105491299	278	*	137	.	9.17149	18.0407	13.7484	123	N	0.032991	Promoter (<=1kb)	14	105491065	105497875	6811	1	283643	ENST00000421892.5	0	ENSG00000185347	TEDC1	tubulin epsilon and delta complex 1	chr14	105491022	105491299	278	105491145	21.56	18.0407	9.17149	13.7484
1236	IMR32_ND1_macs3_SPMR_peak_211	chr1	98049626	98049837	212	*	137	.	9.17149	18.0407	13.7484	93	N	0.0432617	Promoter (<=1kb)	1	97988000	98049863	61864	2	400765	ENST00000424528.2	26	ENSG00000225206	MIR137HG	MIR137 host gene	chr1	98049626	98049837	212	98049719	21.56	18.0407	9.17149	13.7484
1398	IMR32_ND1_macs3_SPMR_peak_2256	chr16	19348977	19349352	376	*	137	.	9.17149	18.0407	13.7484	145	N	0.0243923	Intron (ENST00000563613.1/105371114, intron 4 of 4)	16	19334011	19337804	3794	1	105371113	ENST00000648468.1	14966	ENSG00000285869	LINC02858	long intergenic non-protein coding RNA 2858	chr16	19348977	19349352	376	19349122	21.56	18.0407	9.17149	13.7484
2874	IMR32_ND1_macs3_SPMR_peak_3585	chr2	55617496	55617929	434	*	137	.	9.17149	18.0407	13.7484	201	N	0.0211325	Promoter (<=1kb)	2	55547292	55617614	70323	2	57223	ENST00000611717.4	0	ENSG00000275052	PPP4R3B	protein phosphatase 4 regulatory subunit 3B	chr2	55617496	55617929	434	55617697	21.56	18.0407	9.17149	13.7484
2900	IMR32_ND1_macs3_SPMR_peak_3608	chr2	66433329	66433655	327	*	137	.	9.17149	18.0407	13.7484	199	N	0.0280474	Promoter (<=1kb)	2	66433452	66439967	6516	1	4211	ENST00000496248.5	0	ENSG00000143995	MEIS1	Meis homeobox 1	chr2	66433329	66433655	327	66433528	21.56	18.0407	9.17149	13.7484
3485	IMR32_ND1_macs3_SPMR_peak_4134	chr21	36320118	36320549	432	*	137	.	9.17149	18.0407	13.7484	124	N	0.0212303	Promoter (<=1kb)	21	36320189	36339527	19339	1	23515	ENST00000492336.5	0	ENSG00000159256	MORC3	MORC family CW-type zinc finger 3	chr21	36320118	36320549	432	36320242	21.56	18.0407	9.17149	13.7484
3632	IMR32_ND1_macs3_SPMR_peak_4267	chr22	42354169	42354354	186	*	137	.	9.17149	18.0407	13.7484	66	N	0.0493091	Distal Intergenic	22	42214847	42343616	128770	2	6942	ENST00000515426.1	-10553	ENSG00000100207	TCF20	transcription factor 20	chr22	42354169	42354354	186	42354235	21.56	18.0407	9.17149	13.7484
4026	IMR32_ND1_macs3_SPMR_peak_4621	chr4	22588156	22588536	381	*	137	.	9.17149	18.0407	13.7484	280	N	0.0240722	Distal Intergenic	4	22387376	22516066	128691	2	166647	ENST00000334304.10	-72090	ENSG00000152990	ADGRA3	adhesion G protein-coupled receptor A3	chr4	22588156	22588536	381	22588436	21.56	18.0407	9.17149	13.7484
5757	IMR32_ND1_macs3_SPMR_peak_618	chr1	236686349	236686533	185	*	137	.	9.17149	18.0407	13.7484	90	N	0.0495756	Promoter (<=1kb)	1	236686499	236764631	78133	1	88	ENST00000366578.6	0	ENSG00000077522	ACTN2	actinin alpha 2	chr1	236686349	236686533	185	236686439	21.56	18.0407	9.17149	13.7484
70	IMR32_ND1_macs3_SPMR_peak_1060	chr11	71448363	71448595	233	*	117	.	9.15898	15.9603	11.7674	129	N	0.0393089	Promoter (<=1kb)	11	71434411	71448393	13983	2	1717	ENST00000355527.8	0	ENSG00000172893	DHCR7	7-dehydrocholesterol reductase	chr11	71448363	71448595	233	71448492	17.64	15.9603	9.15898	11.7674
74	IMR32_ND1_macs3_SPMR_peak_1064	chr11	71908151	71908473	323	*	117	.	9.15898	15.9603	11.7674	177	N	0.028356	Intron (ENST00000696863.1/122319435, intron 4 of 10)	11	71903660	71917238	13579	2	122319435	ENST00000528560.2	8765	ENSG00000289716	XNDC1N-ZNF705EP-ALG1L9P	XNDC1N-ZNF705EP-ALG1L9P readthrough	chr11	71908151	71908473	323	71908328	17.64	15.9603	9.15898	11.7674
111	IMR32_ND1_macs3_SPMR_peak_1098	chr11	80822604	80822780	177	*	117	.	9.15898	15.9603	11.7674	81	N	0.0517456	Distal Intergenic	11	80751200	80762826	11627	2	101928944	ENST00000526840.1	-59778	ENSG00000255178	LINC02720	long intergenic non-protein coding RNA 2720	chr11	80822604	80822780	177	80822685	17.64	15.9603	9.15898	11.7674
118	IMR32_ND1_macs3_SPMR_peak_1103	chr11	89491366	89491563	198	*	117	.	9.15898	15.9603	11.7674	66	N	0.0462575	Promoter (<=1kb)	11	89324353	89491375	167023	2	50507	ENST00000263317.9	0	ENSG00000086991	NOX4	NADPH oxidase 4	chr11	89491366	89491563	198	89491432	17.64	15.9603	9.15898	11.7674
197	IMR32_ND1_macs3_SPMR_peak_1175	chr11	126755744	126755922	179	*	117	.	9.15898	15.9603	11.7674	93	N	0.0511675	Intron (ENST00000525144.7/84623, intron 1 of 16)	11	126656048	126682109	26062	1	101929427	ENST00000534620.2	99696	ENSG00000254607	LOC101929427	uncharacterized LOC101929427	chr11	126755744	126755922	179	126755837	17.64	15.9603	9.15898	11.7674
205	IMR32_ND1_macs3_SPMR_peak_1182	chr11	133579467	133579686	220	*	117	.	9.15898	15.9603	11.7674	133	N	0.0416317	Distal Intergenic	11	132414981	133532501	1117521	2	4978	ENST00000524381.6	-46966	ENSG00000183715	OPCML	opioid binding protein/cell adhesion molecule like	chr11	133579467	133579686	220	133579600	17.64	15.9603	9.15898	11.7674
263	IMR32_ND1_macs3_SPMR_peak_1234	chr12	8447857	8448306	450	*	117	.	9.15898	15.9603	11.7674	100	N	0.0203533	Intron (ENST00000693495.1/ENST00000693495.1, intron 2 of 3)	12	8455962	8478330	22369	1	93978	ENST00000382073.4	-7656	ENSG00000205846	CLEC6A	C-type lectin domain containing 6A	chr12	8447857	8448306	450	8447957	17.64	15.9603	9.15898	11.7674
759	IMR32_ND1_macs3_SPMR_peak_1681	chr13	27171906	27172221	316	*	117	.	9.15898	15.9603	11.7674	128	N	0.0289841	Promoter (<=1kb)	13	27172259	27182998	10740	1	100874071	ENST00000452222.1	-38	NA	USP12-DT	USP12 divergent transcript	chr13	27171906	27172221	316	27172034	17.64	15.9603	9.15898	11.7674
798	IMR32_ND1_macs3_SPMR_peak_1716	chr13	51786229	51786509	281	*	117	.	9.15898	15.9603	11.7674	151	N	0.0325942	Intron (ENST00000642706.1/79758, intron 7 of 10)	13	51772766	51790062	17297	2	79758	ENST00000461948.2	3553	ENSG00000102796	DHRS12	dehydrogenase/reductase 12	chr13	51786229	51786509	281	51786380	17.64	15.9603	9.15898	11.7674
822	IMR32_ND1_macs3_SPMR_peak_1738	chr13	76968180	76968393	214	*	117	.	9.15898	15.9603	11.7674	131	N	0.042799	Distal Intergenic	13	76952477	76958636	6160	1	730249	ENST00000449753.2	15703	ENSG00000102794	ACOD1	aconitate decarboxylase 1	chr13	76968180	76968393	214	76968311	17.64	15.9603	9.15898	11.7674
880	IMR32_ND1_macs3_SPMR_peak_1790	chr14	24114941	24115209	269	*	117	.	9.15898	15.9603	11.7674	156	N	0.0340483	Promoter (<=1kb)	14	24078662	24114949	36288	2	4901	ENST00000561028.6	0	ENSG00000129535	NRL	neural retina leucine zipper	chr14	24114941	24115209	269	24115097	17.64	15.9603	9.15898	11.7674
969	IMR32_ND1_macs3_SPMR_peak_1870	chr14	77181495	77181862	368	*	117	.	9.15898	15.9603	11.7674	114	N	0.0248885	Promoter (<=1kb)	14	77181623	77231730	50108	1	57156	ENST00000554766.5	0	ENSG00000165548	TMEM63C	transmembrane protein 63C	chr14	77181495	77181862	368	77181609	17.64	15.9603	9.15898	11.7674
989	IMR32_ND1_macs3_SPMR_peak_1889	chr14	90436850	90437025	176	*	117	.	9.15898	15.9603	11.7674	57	N	0.0520397	Distal Intergenic	14	90453571	90458905	5335	1	400238	ENST00000653766.1	-16546	ENSG00000233208	LINC00642	long intergenic non-protein coding RNA 642	chr14	90436850	90437025	176	90436907	17.64	15.9603	9.15898	11.7674
1017	IMR32_ND1_macs3_SPMR_peak_1913	chr14	100306476	100306724	249	*	117	.	9.15898	15.9603	11.7674	142	N	0.0367831	Promoter (<=1kb)	14	100292458	100306547	14090	2	123096	ENST00000554224.5	0	ENSG00000197119	SLC25A29	solute carrier family 25 member 29	chr14	100306476	100306724	249	100306618	17.64	15.9603	9.15898	11.7674
1032	IMR32_ND1_macs3_SPMR_peak_1927	chr14	104150249	104150511	263	*	117	.	9.15898	15.9603	11.7674	127	N	0.034825	Intron (ENST00000697132.1/26153, intron 2 of 14)	14	104139040	104180894	41855	1	26153	ENST00000315264.7	11209	ENSG00000066735	KIF26A	kinesin family member 26A	chr14	104150249	104150511	263	104150376	17.64	15.9603	9.15898	11.7674
1036	IMR32_ND1_macs3_SPMR_peak_1930	chr14	104296616	104296848	233	*	117	.	9.15898	15.9603	11.7674	122	N	0.0393089	Distal Intergenic	14	104223655	104244622	20968	1	145195	ENST00000662137.1	72961	ENSG00000258913	LINC02691	long intergenic non-protein coding RNA 2691	chr14	104296616	104296848	233	104296738	17.64	15.9603	9.15898	11.7674
1053	IMR32_ND1_macs3_SPMR_peak_1946	chr15	33211406	33211718	313	*	117	.	9.15898	15.9603	11.7674	134	N	0.0292619	Distal Intergenic	15	32765544	33194714	429171	2	342184	ENST00000616417.5	-16692	ENSG00000248905	FMN1	formin 1	chr15	33211406	33211718	313	33211540	17.64	15.9603	9.15898	11.7674
1060	IMR32_ND1_macs3_SPMR_peak_1952	chr15	40069221	40069479	259	*	117	.	9.15898	15.9603	11.7674	143	N	0.0353629	Intron (ENST00000655221.1/100131089, intron 2 of 3)	15	40075204	40078704	3501	2	105370787	ENST00000560376.1	9225	NA	LOC105370787	uncharacterized LOC105370787	chr15	40069221	40069479	259	40069364	17.64	15.9603	9.15898	11.7674
1071	IMR32_ND1_macs3_SPMR_peak_1962	chr15	41116145	41116582	438	*	117	.	9.15898	15.9603	11.7674	326	N	0.0209109	Promoter (<=1kb)	15	40978880	41116280	137401	2	54617	ENST00000648947.1	0	ENSG00000128908	INO80	INO80 complex ATPase subunit	chr15	41116145	41116582	438	41116471	17.64	15.9603	9.15898	11.7674
1327	IMR32_ND1_macs3_SPMR_peak_2192	chr16	53605	53851	247	*	117	.	9.15898	15.9603	11.7674	115	N	0.0370809	Promoter (<=1kb)	16	46407	53608	7202	2	51728	ENST00000293860.6	0	ENSG00000161980	POLR3K	RNA polymerase III subunit K	chr16	53605	53851	247	53720	17.64	15.9603	9.15898	11.7674
1328	IMR32_ND1_macs3_SPMR_peak_2193	chr16	569866	570017	152	*	117	.	9.15898	15.9603	11.7674	83	N	0.0602564	Promoter (<=1kb)	16	569968	574409	4442	1	9091	ENST00000439574.1	0	ENSG00000007541	PIGQ	phosphatidylinositol glycan anchor biosynthesis class Q	chr16	569866	570017	152	569949	17.64	15.9603	9.15898	11.7674
1384	IMR32_ND1_macs3_SPMR_peak_2243	chr16	9091300	9091603	304	*	117	.	9.15898	15.9603	11.7674	164	N	0.0301282	Promoter (<=1kb)	16	9091644	9121635	29992	1	29035	ENST00000327827.12	-41	ENSG00000182831	HAPSTR1	HUWE1 associated protein modifying stress responses	chr16	9091300	9091603	304	9091464	17.64	15.9603	9.15898	11.7674
1459	IMR32_ND1_macs3_SPMR_peak_2310	chr16	53092035	53092278	244	*	117	.	9.15898	15.9603	11.7674	105	N	0.0375368	Intron (ENST00000447540.6/80205, intron 1 of 38)	16	53099160	53222755	123596	1	80205	ENST00000565832.5	-6882	ENSG00000177200	CHD9	chromodomain helicase DNA binding protein 9	chr16	53092035	53092278	244	53092140	17.64	15.9603	9.15898	11.7674
1492	IMR32_ND1_macs3_SPMR_peak_2340	chr16	85287099	85287326	228	*	117	.	9.15898	15.9603	11.7674	61	N	0.040171	Intron (ENST00000637419.1/23199, intron 1 of 2)	16	85282958	85285963	3006	1	197196	ENST00000366314.4	4141	ENSG00000179219	LINC00311	long intergenic non-protein coding RNA 311	chr16	85287099	85287326	228	85287160	17.64	15.9603	9.15898	11.7674
1566	IMR32_ND1_macs3_SPMR_peak_2407	chr17	17237064	17237695	632	*	117	.	9.15898	15.9603	11.7674	344	N	0.0144921	Promoter (<=1kb)	17	17202649	17237185	34537	2	201163	ENST00000427497.3	0	ENSG00000154803	FLCN	folliculin	chr17	17237064	17237695	632	17237408	17.64	15.9603	9.15898	11.7674
1575	IMR32_ND1_macs3_SPMR_peak_2415	chr17	18087784	18088044	261	*	117	.	9.15898	15.9603	11.7674	143	N	0.0350919	Promoter (<=1kb)	17	18087892	18099210	11319	1	1819	ENST00000577771.5	0	ENSG00000108591	DRG2	developmentally regulated GTP binding protein 2	chr17	18087784	18088044	261	18087927	17.64	15.9603	9.15898	11.7674
1592	IMR32_ND1_macs3_SPMR_peak_2430	chr17	29005960	29006167	208	*	117	.	9.15898	15.9603	11.7674	109	N	0.0440336	Promoter (<=1kb)	17	28954901	29006145	51245	2	124925	ENST00000360295.13	0	ENSG00000063015	SEZ6	seizure related 6 homolog	chr17	29005960	29006167	208	29006069	17.64	15.9603	9.15898	11.7674
1600	IMR32_ND1_macs3_SPMR_peak_2438	chr17	30292038	30292238	201	*	117	.	9.15898	15.9603	11.7674	125	N	0.0455671	Promoter (<=1kb)	17	30287824	30292042	4219	2	642	ENST00000580709.1	0	ENSG00000108578	BLMH	bleomycin hydrolase	chr17	30292038	30292238	201	30292163	17.64	15.9603	9.15898	11.7674
[truncated: 4,924 more rows]
